# Supplementary material for: Karyoptosis mediates cell death and neurodegeneration upon proteotoxic stress
Source: Nat Commun. 2026 Jun 25;17:5135. doi: 10.1038/s41467-026-73802-w (PMC13303863; doi:10.1038/s41467-026-73802-w)
Supplement: Supplementary file 3 — Supplementary Data 1 [file 41467_2026_73802_MOESM3_ESM.xlsx]

## Sheet: BafA1 vs. DMSO comparisons
Accession	Description	20K DMSO Rep_1	20K DMSO Rep_2	20K DMSO Rep_3	20K BafA1 Rep_1	20K BafA1 Rep_2	20K BafA1 Rep_3	100K DMSO Rep_1	100K DMSO Rep_2	100K DMSO Rep_3	100K BafA1 Rep_1	100K BafA1 Rep_2	100K BafA1 Rep_3	Log2 Means 20K DMSO	Log2 Means 20K BafA1	Log2 Means 100K DMSO	Log2 Means 100K BafA1	20K BafA1 vs DMSO Fold-changes and significance			100K BafA1 vs DMSO Fold-changes and significance
O43242	26S proteasome non-ATPase regulatory subunit 3 OS=Homo sapiens OX=9606 GN=PSMD3 PE=1 SV=2	18.759	19.0508	18.9247	21.1396	20.7085	20.5866	19.8328	20.2444	#NUM!	21.288	21.5764	19.9966	18.9115	20.8116	#NUM!	20.9537	1.90005	3.73227	0.000537336	#NUM!	#NUM!	#NUM!
O60568	Multifunctional procollagen lysine hydroxylase and glycosyltransferase LH3 OS=Homo sapiens OX=9606 GN=PLOD3 PE=1 SV=1	17.4216	17.5	17.6088	19.7185	19.1997	18.7803	#NUM!	#NUM!	#NUM!	16.8048	#NUM!	#NUM!	17.5101	19.2328	#NUM!	#NUM!	1.7227	3.30054	0.00339003	#NUM!	#NUM!	#NUM!
O60831	PRA1 family protein 2 OS=Homo sapiens OX=9606 GN=PRAF2 PE=1 SV=1	16.9054	17.6125	17.9754	20.5434	20.512	19.5743	18.2452	18.8583	#NUM!	18.7772	19.0263	18.1742	17.4978	20.2099	#NUM!	18.6592	2.71211	6.55281	0.00372597	#NUM!	#NUM!	#NUM!
P56192	Methionine--tRNA ligase, cytoplasmic OS=Homo sapiens OX=9606 GN=MARS1 PE=1 SV=2	17.4938	16.891	17.3781	20.6619	20.2358	19.1517	18.2875	19.8687	#NUM!	20.3735	21.0273	18.8934	17.2543	20.0164	#NUM!	20.098	2.76215	6.78406	0.00473193	#NUM!	#NUM!	#NUM!
P05452	Tetranectin OS=Homo sapiens OX=9606 GN=CLEC3B PE=1 SV=3	23.7015	23.2683	23.3257	22.4575	22.7301	22.4755	22.5465	21.58	22.6569	21.9088	21.1444	22.3508	23.4319	22.5544	22.2611	21.8013	-0.877478	0.544318	0.00561444	-0.459799	0.727088	0.402142
P09172	Dopamine beta-hydroxylase OS=Homo sapiens OX=9606 GN=DBH PE=1 SV=3	21.0481	21.1273	21.4902	23.5164	23.3346	22.3863	20.9218	21.2858	20.6911	22.7015	23.1479	22.1631	21.2219	23.0791	20.9662	22.6708	1.85725	3.62316	0.00780881	1.7046	3.25939	0.00690541
P62191	26S proteasome regulatory subunit 4 OS=Homo sapiens OX=9606 GN=PSMC1 PE=1 SV=1	17.5654	18.4343	18.8302	21.4198	21.123	20.1548	18.6273	20.6039	19.3631	21.9115	21.8655	20.4312	18.2766	20.8992	19.5314	21.4027	2.62255	6.15839	0.00799232	1.8713	3.65862	0.0681236
P23396	40S ribosomal protein S3 OS=Homo sapiens OX=9606 GN=RPS3 PE=1 SV=2	20.7244	20.1769	21.189	23.938	23.4546	22.4488	21.5601	22.02	#NUM!	23.2667	23.1249	21.0012	20.6968	23.2804	#NUM!	22.4643	2.58366	5.99458	0.00804039	#NUM!	#NUM!	#NUM!
P49411	Elongation factor Tu, mitochondrial OS=Homo sapiens OX=9606 GN=TUFM PE=1 SV=2	20.8071	20.5526	20.7529	23.1697	23.2739	21.9396	20.8995	21.8093	21.4583	23.6344	23.7646	22.282	20.7042	22.7944	21.389	23.227	2.09022	4.25812	0.00864464	1.83795	3.57503	0.0276605
A6NKG5	Retrotransposon-like protein 1 OS=Homo sapiens OX=9606 GN=RTL1 PE=3 SV=3	18.3278	19.8539	20.219	23.3659	23.202	21.8965	20.0784	21.6354	#NUM!	22.9944	23.46	21.1681	19.4669	22.8215	#NUM!	22.5408	3.35457	10.2289	0.0106856	#NUM!	#NUM!	#NUM!
Q15084	Protein disulfide-isomerase A6 OS=Homo sapiens OX=9606 GN=PDIA6 PE=1 SV=1	19.8381	19.6197	21.7312	24.0415	23.4749	23.1353	19.5627	20.2064	#NUM!	21.4883	20.9996	20.0573	20.3963	23.5506	#NUM!	20.8484	3.15423	8.9026	0.0119029	#NUM!	#NUM!	#NUM!
O14556	Glyceraldehyde-3-phosphate dehydrogenase, testis-specific OS=Homo sapiens OX=9606 GN=GAPDHS PE=1 SV=2	18.1657	18.2817	18.9736	19.7221	20.7124	20.0445	18.4576	20.13	#NUM!	21.4264	21.0406	19.6446	18.4737	20.1597	#NUM!	20.7039	1.68601	3.21765	0.0119384	#NUM!	#NUM!	#NUM!
P08865	40S ribosomal protein SA OS=Homo sapiens OX=9606 GN=RPSA PE=1 SV=4	20.2303	20.5899	21.7227	22.9513	22.7922	22.7354	19.7335	20.4553	#NUM!	22.64	22.7209	19.9632	20.8476	22.8263	#NUM!	21.7747	1.9787	3.94138	0.0121045	#NUM!	#NUM!	#NUM!
P62333	26S proteasome regulatory subunit 10B OS=Homo sapiens OX=9606 GN=PSMC6 PE=1 SV=1	18.8269	18.0179	19.4159	21.6162	21.616	20.3856	19.6682	21.2314	18.495	22.07	22.1543	19.871	18.7536	21.2059	19.7982	21.3651	2.45235	5.47308	0.0131246	1.5669	2.96267	0.223749
Q14204	Cytoplasmic dynein 1 heavy chain 1 OS=Homo sapiens OX=9606 GN=DYNC1H1 PE=1 SV=5	19.6727	19.4977	21.164	22.9937	22.7906	22.1081	21.7272	22.9075	21.3934	23.0596	23.2354	21.498	20.1115	22.6308	22.0094	22.5977	2.51932	5.73311	0.0131484	0.588276	1.50345	0.458744
Q00839	Heterogeneous nuclear ribonucleoprotein U OS=Homo sapiens OX=9606 GN=HNRNPU PE=1 SV=6	19.8204	20.6679	21.6611	24.5684	24.677	22.8931	22.7071	23.3733	20.9858	25.2562	25.4661	23.7547	20.7165	24.0462	22.3554	24.8257	3.32971	10.0541	0.0132488	2.47031	5.54164	0.0504228
O00425	Insulin-like growth factor 2 mRNA-binding protein 3 OS=Homo sapiens OX=9606 GN=IGF2BP3 PE=1 SV=2	16.2418	16.9425	17.3951	20.9586	21.1581	18.8184	17.8683	19.874	16.2467	21.5756	21.9121	19.2023	16.8598	20.3117	17.9964	20.8967	3.45191	10.9428	0.0136226	2.90034	7.46604	0.0984953
P53396	ATP-citrate synthase OS=Homo sapiens OX=9606 GN=ACLY PE=1 SV=3	19.0113	19.9779	20.8781	23.1985	22.8996	21.9758	21.0102	21.9218	20.7097	22.8013	22.9391	21.5261	19.9558	22.6913	21.2139	22.4222	2.73553	6.66003	0.0137916	1.20824	2.31055	0.105173
P62888	60S ribosomal protein L30 OS=Homo sapiens OX=9606 GN=RPL30 PE=1 SV=2	17.2139	19.2296	19.4272	22.5639	22.5696	21.1776	20.5934	21.4266	#NUM!	22.4259	22.8246	19.6313	18.6236	22.1037	#NUM!	21.6273	3.48013	11.159	0.014645	#NUM!	#NUM!	#NUM!
P23284	Peptidyl-prolyl cis-trans isomerase B OS=Homo sapiens OX=9606 GN=PPIB PE=1 SV=2	18.024	19.4298	19.9553	22.9374	22.1243	21.3594	17.5141	18.5393	#NUM!	19.5983	19.4936	18.8058	19.1364	22.1404	#NUM!	19.2992	3.00399	8.02217	0.0149984	#NUM!	#NUM!	#NUM!
P46940	Ras GTPase-activating-like protein IQGAP1 OS=Homo sapiens OX=9606 GN=IQGAP1 PE=1 SV=1	17.3183	18.2413	19.3337	20.6965	20.5161	20.9939	19.243	20.6	19.4321	20.355	20.5105	19.5974	18.2978	20.7355	19.7583	20.1543	2.4377	5.41779	0.0152215	0.395939	1.3158	0.480496
Q6ZRI8	Rho GTPase-activating protein 36 OS=Homo sapiens OX=9606 GN=ARHGAP36 PE=2 SV=1	17.4181	17.8055	19.6746	22.3461	22.2141	20.7801	18.4727	20.8468	19.7946	23.8791	24.0407	23.2818	18.2994	21.7801	19.7047	23.7339	3.4807	11.1634	0.0154106	4.02923	16.3274	0.0051203
Q13200	26S proteasome non-ATPase regulatory subunit 2 OS=Homo sapiens OX=9606 GN=PSMD2 PE=1 SV=3	19.4545	20.0057	21.2148	22.9018	22.9435	22.0236	21.2947	21.8188	20.5508	22.8772	23.0335	22.0159	20.225	22.623	21.2214	22.6422	2.39799	5.27067	0.0161914	1.42077	2.67729	0.0428926
P27797	Calreticulin OS=Homo sapiens OX=9606 GN=CALR PE=1 SV=1	20.4946	21.7424	22.5274	26.0509	24.8226	23.9395	18.9198	20.1061	#NUM!	21.691	21.6709	20.2046	21.5881	24.9377	#NUM!	21.1888	3.34954	10.1932	0.017054	#NUM!	#NUM!	#NUM!
Q9Y4L1	Hypoxia up-regulated protein 1 OS=Homo sapiens OX=9606 GN=HYOU1 PE=1 SV=1	17.7396	18.3293	19.9784	21.5745	21.3956	21.1166	17.2732	17.821	#NUM!	18.8317	18.7395	18.3695	18.6824	21.3623	#NUM!	18.6469	2.67982	6.40778	0.0172029	#NUM!	#NUM!	#NUM!
Q14195	Dihydropyrimidinase-related protein 3 OS=Homo sapiens OX=9606 GN=DPYSL3 PE=1 SV=1	19.8075	21.0155	21.7061	23.899	23.3994	22.7736	21.1201	22.1566	20.4331	22.4119	22.5455	21.4167	20.843	23.3573	21.2366	22.1247	2.51428	5.71313	0.0174154	0.888119	1.85076	0.221949
P13667	Protein disulfide-isomerase A4 OS=Homo sapiens OX=9606 GN=PDIA4 PE=1 SV=2	17.6243	19.6543	21.0056	24.6345	23.7215	22.8143	#NUM!	#NUM!	#NUM!	20.0155	19.8008	18.6138	19.4281	23.7234	#NUM!	19.4767	4.29537	19.6351	0.0182291	#NUM!	#NUM!	#NUM!
P12268	Inosine-5'-monophosphate dehydrogenase 2 OS=Homo sapiens OX=9606 GN=IMPDH2 PE=1 SV=2	19.2948	19.2592	20.8078	22.8537	22.5982	21.5004	19.5495	20.5805	19.2081	21.8178	22.1976	20.7934	19.7873	22.3174	19.7794	21.6029	2.53015	5.7763	0.0183692	1.82355	3.5395	0.0362218
P62269	40S ribosomal protein S18 OS=Homo sapiens OX=9606 GN=RPS18 PE=1 SV=3	18.7138	19.2041	20.7687	22.9078	22.3544	21.664	20.8274	21.6113	18.0681	22.2703	22.3867	20.0203	19.5622	22.3087	20.169	21.5591	2.74652	6.71096	0.0185674	1.39014	2.62103	0.352337
P14625	Endoplasmin OS=Homo sapiens OX=9606 GN=HSP90B1 PE=1 SV=1	21.6765	22.6211	23.8568	25.8434	25.1653	24.9829	21.1197	21.8381	20.5438	22.5035	23.135	22.2106	22.7182	25.3305	21.1672	22.6164	2.61236	6.11505	0.0187362	1.44918	2.73053	0.0352358
P17980	26S proteasome regulatory subunit 6A OS=Homo sapiens OX=9606 GN=PSMC3 PE=1 SV=3	18.4777	19.2883	19.5456	21.1797	21.3809	20.2193	20.1465	20.9135	18.8279	21.8107	21.8811	20.2021	19.1039	20.9266	19.9626	21.298	1.82276	3.53757	0.0193667	1.33534	2.52335	0.178543
P49755	Transmembrane emp24 domain-containing protein 10 OS=Homo sapiens OX=9606 GN=TMED10 PE=1 SV=2	16.6158	18.1289	18.3756	20.8047	20.0998	19.5956	18.3229	19.1513	17.858	20.1537	20.571	19.2599	17.7068	20.1667	18.4441	19.9948	2.45993	5.50189	0.0195892	1.55076	2.92972	0.0456133
P61978	Heterogeneous nuclear ribonucleoprotein K OS=Homo sapiens OX=9606 GN=HNRNPK PE=1 SV=1	18.4532	19.1925	20.6962	23.4632	23.2653	21.5589	21.4871	22.7435	17.9779	24.1251	24.0729	21.501	19.4473	22.7625	20.7362	23.233	3.31517	9.95326	0.020754	2.49684	5.64447	0.20886
Q16777	Histone H2A type 2-C OS=Homo sapiens OX=9606 GN=H2AC20 PE=1 SV=4	22.4971	23.8372	24.1455	25.8484	26.5378	25.1867	25.1366	26.3448	25.5964	26.2813	26.2961	26.4577	23.4933	25.8576	25.6926	26.345	2.36438	5.14933	0.0208207	0.652468	1.57186	0.141255
P84243	Histone H3.3 OS=Homo sapiens OX=9606 GN=H3-3A PE=1 SV=2	20.781	22.1729	22.7603	24.4558	24.9351	23.7955	23.5779	24.4254	23.1648	24.5297	24.5345	24.4156	21.9047	24.3955	23.7227	24.4933	2.49079	5.62087	0.0208655	0.770546	1.70592	0.107789
P62753	40S ribosomal protein S6 OS=Homo sapiens OX=9606 GN=RPS6 PE=1 SV=1	20.2167	21.1764	22.7931	24.9775	25.0014	23.7389	23.4536	24.3303	21.585	24.7852	24.9787	24.0468	21.3954	24.5726	23.123	24.6036	3.17718	9.04538	0.0209077	1.48056	2.79056	0.159467
Q13509	Tubulin beta-3 chain OS=Homo sapiens OX=9606 GN=TUBB3 PE=1 SV=2	20.4605	21.3951	22.3929	24.0226	23.7836	23.1895	21.9991	22.6416	21.1367	23.9382	23.8099	22.4653	21.4162	23.6653	21.9258	23.4045	2.24907	4.75377	0.0211255	1.47868	2.78693	0.0825893
P62277	40S ribosomal protein S13 OS=Homo sapiens OX=9606 GN=RPS13 PE=1 SV=2	17.8195	18.9711	18.4988	21.6523	21.5295	19.7649	18.7993	20.2677	#NUM!	20.7371	20.9699	18.1502	18.4298	20.9822	#NUM!	19.9524	2.55243	5.86621	0.0213719	#NUM!	#NUM!	#NUM!
P43243	Matrin-3 OS=Homo sapiens OX=9606 GN=MATR3 PE=1 SV=2	19.3049	19.9481	19.0485	23.6302	23.4839	21.008	20.0965	21.7443	17.8905	23.5782	23.8988	22.0336	19.4339	22.7073	19.9104	23.1702	3.27349	9.66982	0.0213807	3.25975	9.57816	0.0603579
P62851	40S ribosomal protein S25 OS=Homo sapiens OX=9606 GN=RPS25 PE=1 SV=1	18.2295	19.0874	20.0312	22.1131	21.6584	20.7506	20.092	20.7214	19.9057	21.2228	21.3511	20.4386	19.116	21.5074	20.2397	21.0042	2.39133	5.2464	0.0219268	0.764464	1.69874	0.112589
P68104	Elongation factor 1-alpha 1 OS=Homo sapiens OX=9606 GN=EEF1A1 PE=1 SV=1	24.098	25.085	25.6975	27.5768	27.4646	26.3665	25.6321	26.3586	25.0074	27.2845	27.4355	26.2699	24.9602	27.136	25.666	26.9966	2.1758	4.51836	0.0228476	1.3306	2.51507	0.0677296
Q8IV08	5'-3' exonuclease PLD3 OS=Homo sapiens OX=9606 GN=PLD3 PE=1 SV=1	19.4143	17.2042	17.5628	20.4878	20.5056	21.6407	17.4003	20.5689	#NUM!	22.586	22.85	21.2581	18.0604	20.878	#NUM!	22.2314	2.81758	7.0498	0.0228662	#NUM!	#NUM!	#NUM!
P35268	60S ribosomal protein L22 OS=Homo sapiens OX=9606 GN=RPL22 PE=1 SV=2	18.9039	19.5851	20.1259	22.7853	22.3981	20.8519	19.9402	20.2447	18.5413	21.1429	21.0714	19.711	19.5383	22.0118	19.5754	20.6418	2.47346	5.55373	0.0228921	1.06635	2.09413	0.20311
Q12765	Secernin-1 OS=Homo sapiens OX=9606 GN=SCRN1 PE=1 SV=2	18.4673	18.1037	20.7616	22.7107	22.2995	21.7608	16.4927	19.8915	17.9571	21.1303	20.9859	20.687	19.1109	22.257	18.1138	20.9344	3.14614	8.85282	0.0229583	2.82061	7.06459	0.0468299
Q9BS26	Endoplasmic reticulum resident protein 44 OS=Homo sapiens OX=9606 GN=ERP44 PE=1 SV=1	18.1389	17.6331	19.968	21.8367	21.3601	20.8139	19.0333	20.1737	18.8344	19.6892	20.1924	19.1856	18.58	21.3369	19.3471	19.6891	2.75685	6.7592	0.0229969	0.34195	1.26747	0.538118
P50914	60S ribosomal protein L14 OS=Homo sapiens OX=9606 GN=RPL14 PE=1 SV=4	20.277	20.668	21.7311	24.3075	23.9134	22.357	22.5008	23.4542	20.518	24.4097	24.5881	22.3379	20.892	23.5259	22.1577	23.7786	2.63391	6.20704	0.0233071	1.62092	3.0757	0.223638
Q92598	Heat shock protein 105 kDa OS=Homo sapiens OX=9606 GN=HSPH1 PE=1 SV=1	18.5156	19.0408	19.7123	22.4468	21.8637	20.4052	19.2292	20.6317	#NUM!	21.9358	21.6861	19.8173	19.0896	21.5719	#NUM!	21.1464	2.48234	5.58804	0.023768	#NUM!	#NUM!	#NUM!
Q02878	60S ribosomal protein L6 OS=Homo sapiens OX=9606 GN=RPL6 PE=1 SV=3	22.0487	22.596	23.8239	25.5338	25.3762	24.3689	24.2786	25.0338	22.6298	25.7739	26.1145	24.8064	22.8229	25.093	23.9807	25.5649	2.27012	4.82364	0.0237731	1.58418	2.99838	0.122399
Q9Y2B0	Protein canopy homolog 2 OS=Homo sapiens OX=9606 GN=CNPY2 PE=1 SV=1	16.6629	16.3328	18.8617	20.9872	21.0553	19.6205	15.9716	#NUM!	#NUM!	17.3331	#NUM!	15.8283	17.2858	20.5544	#NUM!	#NUM!	3.26856	9.63685	0.0238264	#NUM!	#NUM!	#NUM!
P09496	Clathrin light chain A OS=Homo sapiens OX=9606 GN=CLTA PE=1 SV=1	21.5326	22.5972	22.8633	25.2875	24.8268	23.643	24.6718	25.5302	23.5678	25.8641	26.5474	25.8625	22.331	24.5858	24.5899	26.0913	2.25478	4.7726	0.0239654	1.50141	2.83119	0.070203
P49327	Fatty acid synthase OS=Homo sapiens OX=9606 GN=FASN PE=1 SV=3	23.0104	22.7802	23.6113	24.5211	24.3027	23.88	22.967	23.1441	22.4663	23.9007	23.8128	23.4646	23.134	24.2346	22.8591	23.726	1.10065	2.14451	0.0240603	0.8669	1.82374	0.0233453
Q969P0	Immunoglobulin superfamily member 8 OS=Homo sapiens OX=9606 GN=IGSF8 PE=1 SV=1	19.6728	19.6099	21.4987	23.0498	22.7993	22.124	24.1219	24.7352	23.8645	25.2479	25.4606	24.8051	20.2605	22.6577	24.2405	25.1712	2.3972	5.26779	0.0241393	0.930679	1.90617	0.0447258
P30040	Endoplasmic reticulum resident protein 29 OS=Homo sapiens OX=9606 GN=ERP29 PE=1 SV=4	17.6231	19.252	19.641	22.5728	21.9933	20.702	17.5429	19.021	#NUM!	19.2178	19.5246	17.3886	18.8387	21.7561	#NUM!	18.7103	2.91734	7.55452	0.0245004	#NUM!	#NUM!	#NUM!
Q7Z4S6	Kinesin-like protein KIF21A OS=Homo sapiens OX=9606 GN=KIF21A PE=1 SV=2	18.0878	18.909	20.3084	21.791	21.8858	21.0198	#NUM!	19.8124	#NUM!	20.8098	21.4797	20.6464	19.1017	21.5655	#NUM!	20.9786	2.46381	5.51671	0.0248864	#NUM!	#NUM!	#NUM!
P05388	60S acidic ribosomal protein P0 OS=Homo sapiens OX=9606 GN=RPLP0 PE=1 SV=1	17.0088	18.1836	19.1771	21.2864	20.9592	19.9311	19.4586	19.8752	18.0131	21.1141	21.1253	18.5496	18.1232	20.7256	19.1157	20.263	2.60241	6.07301	0.025367	1.14736	2.21507	0.32599
P61026	Ras-related protein Rab-10 OS=Homo sapiens OX=9606 GN=RAB10 PE=1 SV=1	17.0721	16.5214	18.8707	19.6756	20.3671	20.1182	19.819	18.3732	19.0071	19.5919	19.2471	19.5482	17.4881	20.0536	19.0664	19.4624	2.56553	5.91973	0.0253934	0.395927	1.31579	0.411481
P62701	40S ribosomal protein S4, X isoform OS=Homo sapiens OX=9606 GN=RPS4X PE=1 SV=2	20.9423	21.3755	22.7347	24.0172	23.6389	23.3554	22.3153	22.9757	21.9636	24.038	24.038	23.0158	21.6842	23.6705	22.4182	23.6973	1.98634	3.9623	0.0256577	1.27904	2.42677	0.0472939
P30101	Protein disulfide-isomerase A3 OS=Homo sapiens OX=9606 GN=PDIA3 PE=1 SV=4	22.3128	22.6686	25.0083	26.8164	26.2267	26.0316	22.7294	22.3734	21.4132	23.5053	23.6303	23.193	23.3299	26.3582	22.172	23.4429	3.02834	8.15868	0.026051	1.27085	2.41304	0.0373097
P68371	Tubulin beta-4B chain OS=Homo sapiens OX=9606 GN=TUBB4B PE=1 SV=1	20.8388	21.7213	22.5955	24.4071	24.1994	23.1437	23.8627	24.0968	22.7619	24.6305	24.697	23.7597	21.7185	23.9168	23.5738	24.3624	2.19824	4.58918	0.0264781	0.788609	1.72741	0.197232
P84103	Serine/arginine-rich splicing factor 3 OS=Homo sapiens OX=9606 GN=SRSF3 PE=1 SV=1	20.5002	21.7437	20.9637	24.011	24.2986	22.2951	22.3972	23.1486	20.4552	23.8447	24.3473	22.2693	21.0692	23.5349	22.0003	23.4871	2.46568	5.52386	0.0270271	1.48677	2.80262	0.217838
P78527	DNA-dependent protein kinase catalytic subunit OS=Homo sapiens OX=9606 GN=PRKDC PE=1 SV=3	18.3362	17.9333	17.9676	22.999	21.6272	19.6431	18.4691	19.7666	18.5194	22.0487	22.1105	19.2003	18.079	21.4231	18.9184	21.1198	3.34407	10.1546	0.0271964	2.20145	4.59942	0.103946
P51991	Heterogeneous nuclear ribonucleoprotein A3 OS=Homo sapiens OX=9606 GN=HNRNPA3 PE=1 SV=2	18.0502	18.8651	18.9149	21.683	21.1359	19.6954	18.9886	18.6981	#NUM!	22.4566	21.9686	20.997	18.6101	20.8381	#NUM!	21.8074	2.22804	4.68496	0.0273276	#NUM!	#NUM!	#NUM!
O43852	Calumenin OS=Homo sapiens OX=9606 GN=CALU PE=1 SV=2	20.1297	20.5671	22.3069	24.2407	23.6366	22.9209	18.9826	18.0265	#NUM!	20.5864	20.7168	20.319	21.0012	23.5994	#NUM!	20.5408	2.59816	6.05513	0.0275473	#NUM!	#NUM!	#NUM!
P17812	CTP synthase 1 OS=Homo sapiens OX=9606 GN=CTPS1 PE=1 SV=2	17.2153	17.7293	18.8099	21.3435	20.6851	19.3515	19.8422	20.2834	#NUM!	20.4009	19.9746	19.3902	17.9182	20.46	#NUM!	19.9219	2.54183	5.82328	0.0276803	#NUM!	#NUM!	#NUM!
O43175	D-3-phosphoglycerate dehydrogenase OS=Homo sapiens OX=9606 GN=PHGDH PE=1 SV=4	20.0014	20.9016	22.0578	24.1606	23.7999	22.6295	22.7047	23.1609	21.7563	23.6835	24.0196	23.001	20.9869	23.53	22.5406	23.568	2.54303	5.82813	0.0279194	1.02738	2.03831	0.114641
P04406	Glyceraldehyde-3-phosphate dehydrogenase OS=Homo sapiens OX=9606 GN=GAPDH PE=1 SV=3	23.8832	24.4743	25.5017	27.0492	26.6053	25.9441	26.3142	27.0624	25.6099	26.8799	27.1118	26.1836	24.6197	26.5329	26.3289	26.7251	1.91317	3.76636	0.0286383	0.396248	1.31608	0.475403
P23246	Splicing factor, proline- and glutamine-rich OS=Homo sapiens OX=9606 GN=SFPQ PE=1 SV=2	21.4969	22.5519	23.0098	24.9069	24.4027	23.6165	24.1619	24.9	22.7689	25.3514	25.382	23.7718	22.3529	24.3087	23.9436	24.8351	1.95584	3.87942	0.0286674	0.891483	1.85508	0.338306
P62873	Guanine nucleotide-binding protein G(I)/G(S)/G(T) subunit beta-1 OS=Homo sapiens OX=9606 GN=GNB1 PE=1 SV=3	22.0133	22.405	23.7009	25.0683	24.35	24.3341	24.4855	24.6818	24.6226	24.7759	24.9125	25.0557	22.7064	24.5841	24.5967	24.9147	1.87772	3.67494	0.0292086	0.318044	1.24664	0.0330243
P08238	Heat shock protein HSP 90-beta OS=Homo sapiens OX=9606 GN=HSP90AB1 PE=1 SV=4	23.4595	24.4992	25.4825	27.2474	26.8624	26.0844	25.1361	25.8696	23.59	26.4188	26.4664	25.2637	24.4804	26.7314	24.8652	26.0496	2.25098	4.76006	0.0292223	1.1844	2.27269	0.202801
Q9UJU6	Drebrin-like protein OS=Homo sapiens OX=9606 GN=DBNL PE=1 SV=1	18.2689	18.8629	20.1432	21.9568	21.3299	20.6551	18.8649	19.3535	#NUM!	20.3905	20.8248	19.1432	19.0916	21.3139	#NUM!	20.1195	2.22229	4.66635	0.0292812	#NUM!	#NUM!	#NUM!
P07437	Tubulin beta chain OS=Homo sapiens OX=9606 GN=TUBB PE=1 SV=2	25.381	25.5199	26.1584	27.6056	27.5784	26.4251	26.5241	27.2078	25.6706	28.0522	28.0388	26.7431	25.6864	27.203	26.4675	27.6114	1.51659	2.86115	0.0293707	1.14386	2.20971	0.139487
P18621	60S ribosomal protein L17 OS=Homo sapiens OX=9606 GN=RPL17 PE=1 SV=3	18.8259	20.3895	20.7139	23.4	23.015	21.5604	21.0108	22.154	18.7796	23.4633	23.5762	22.0181	19.9765	22.6585	20.6481	23.0192	2.68202	6.41756	0.0294403	2.37107	5.17323	0.0996448
P62424	60S ribosomal protein L7a OS=Homo sapiens OX=9606 GN=RPL7A PE=1 SV=2	21.69	21.5565	23.2632	25.494	25.1087	23.6678	23.7207	24.6388	21.3391	25.6591	26.0504	23.9725	22.1699	24.7568	23.2329	25.2273	2.58694	6.00821	0.0295305	1.99446	3.98467	0.163974
P02771	Alpha-fetoprotein OS=Homo sapiens OX=9606 GN=AFP PE=1 SV=1	27.6223	27.3369	27.4999	26.444	26.674	27.1428	27.6939	27.5665	27.4895	27.2833	27.4799	27.0192	27.4864	26.7536	27.5833	27.2608	-0.732794	0.601737	0.0297431	-0.322456	0.799708	0.0920338
Q9BWP8	Collectin-11 OS=Homo sapiens OX=9606 GN=COLEC11 PE=1 SV=1	17.9001	18.4069	18.523	19.3052	19.0773	18.8111	21.0501	21.2894	20.842	20.4845	20.9735	20.3758	18.2767	19.0645	21.0605	20.6113	0.787874	1.72653	0.0299088	-0.449229	0.732434	0.116224
Q9UQ80	Proliferation-associated protein 2G4 OS=Homo sapiens OX=9606 GN=PA2G4 PE=1 SV=3	18.8341	19.8562	20.6433	22.3949	21.8531	21.2169	20.2653	20.2095	19.8519	21.5378	20.7298	20.4053	19.7779	21.8216	20.1089	20.891	2.04378	4.12326	0.0307362	0.782031	1.71955	0.0960437
O00571	ATP-dependent RNA helicase DDX3X OS=Homo sapiens OX=9606 GN=DDX3X PE=1 SV=3	17.0926	18.0792	18.986	21.4602	21.3498	19.522	19.4868	21.0696	17.5763	21.6487	22.2964	20.3337	18.0526	20.7773	19.3775	21.4263	2.72472	6.61033	0.0307609	2.04873	4.13741	0.153019
P61254	60S ribosomal protein L26 OS=Homo sapiens OX=9606 GN=RPL26 PE=1 SV=1	18.0378	19.013	18.9002	21.3539	20.7023	19.6427	19.6657	20.1936	17.9848	20.8469	20.8682	19.2166	18.6503	20.5663	19.2814	20.3106	1.91598	3.77371	0.0308166	1.02921	2.04091	0.298363
Q71U36	Tubulin alpha-1A chain OS=Homo sapiens OX=9606 GN=TUBA1A PE=1 SV=1	24.592	25.4809	26.3085	27.7674	27.9877	26.7501	27.3212	28.0282	26.0024	28.3583	28.4826	27.0518	25.4604	27.5017	27.1173	27.9642	2.04128	4.1161	0.0309397	0.846977	1.79873	0.321655
P14618	Pyruvate kinase PKM OS=Homo sapiens OX=9606 GN=PKM PE=1 SV=4	23.5361	23.8407	25.5881	26.7738	26.5334	26.1585	25.3506	25.9886	24.7398	25.9464	26.0503	25.4515	24.3216	26.4885	25.3597	25.816	2.1669	4.49059	0.0309693	0.45637	1.37209	0.322919
P30050	60S ribosomal protein L12 OS=Homo sapiens OX=9606 GN=RPL12 PE=1 SV=1	19.1348	19.6869	21.9379	23.3342	23.2321	22.7544	20.6138	21.5667	20.6524	22.5593	22.7496	21.6519	20.2532	23.1069	20.9443	22.3203	2.85366	7.22831	0.0311201	1.37597	2.59542	0.0403098
O00154	Cytosolic acyl coenzyme A thioester hydrolase OS=Homo sapiens OX=9606 GN=ACOT7 PE=1 SV=3	15.8544	16.3083	17.9626	18.8205	18.8691	18.7066	18.0054	18.7212	17.1421	19.1192	19.3893	18.0672	16.7084	18.7987	17.9562	18.8585	2.09032	4.25841	0.0312633	0.902315	1.86906	0.212639
P40429	60S ribosomal protein L13a OS=Homo sapiens OX=9606 GN=RPL13A PE=1 SV=2	18.4573	19.9946	21.031	23.7333	23.2372	21.7807	21.7036	22.6511	19.0059	23.8988	23.8761	21.8028	19.8276	22.9171	21.1202	23.1926	3.08946	8.51179	0.0313024	2.07236	4.20575	0.184605
P49368	T-complex protein 1 subunit gamma OS=Homo sapiens OX=9606 GN=CCT3 PE=1 SV=4	20.4492	20.6534	22.824	23.9487	23.8469	23.5823	21.2916	22.4	20.6574	22.9003	22.874	21.7723	21.3089	23.7926	21.4496	22.5155	2.48376	5.59355	0.0318099	1.06589	2.09345	0.166161
P62854	40S ribosomal protein S26 OS=Homo sapiens OX=9606 GN=RPS26 PE=1 SV=3	19.1232	20.0546	20.829	22.7628	22.2519	21.3104	21.0248	21.5259	19.6851	22.5743	22.5465	21.0245	20.0023	22.1084	20.7453	22.0484	2.10609	4.30523	0.0318526	1.30316	2.46769	0.157738
P18124	60S ribosomal protein L7 OS=Homo sapiens OX=9606 GN=RPL7 PE=1 SV=1	21.0339	22.0756	22.5295	25.0135	24.6926	23.1004	23.5064	24.383	20.6677	25.2671	25.4939	23.619	21.8797	24.2688	22.8524	24.7933	2.38917	5.23856	0.0318656	1.94097	3.83964	0.200411
Q9P2J5	Leucine--tRNA ligase, cytoplasmic OS=Homo sapiens OX=9606 GN=LARS1 PE=1 SV=2	16.8335	18.3887	18.9642	21.2826	21.0662	19.6858	17.9653	18.7669	#NUM!	20.6274	19.956	#NUM!	18.0621	20.6782	#NUM!	#NUM!	2.61604	6.13066	0.0319113	#NUM!	#NUM!	#NUM!
P52272	Heterogeneous nuclear ribonucleoprotein M OS=Homo sapiens OX=9606 GN=HNRNPM PE=1 SV=3	20.2086	21.5875	21.9202	24.6892	24.4013	22.6425	22.2027	22.8162	21.4415	24.747	25.0794	23.7479	21.2388	23.911	22.1535	24.5248	2.67226	6.37426	0.0319242	2.37127	5.17397	0.013654
P17987	T-complex protein 1 subunit alpha OS=Homo sapiens OX=9606 GN=TCP1 PE=1 SV=1	18.2543	18.9162	20.9887	22.7318	21.9331	21.8923	19.606	20.2508	#NUM!	21.1534	20.6318	18.5426	19.3864	22.1857	#NUM!	20.1092	2.7993	6.96103	0.0321034	#NUM!	#NUM!	#NUM!
Q14240	Eukaryotic initiation factor 4A-II OS=Homo sapiens OX=9606 GN=EIF4A2 PE=1 SV=2	20.8253	21.6259	22.3904	24.1797	24.195	22.7766	22.7073	23.3194	21.926	23.536	24.0253	23.2084	21.6139	23.7171	22.6509	23.5899	2.10323	4.2967	0.0321305	0.938994	1.91719	0.115217
P56730	Neurotrypsin OS=Homo sapiens OX=9606 GN=PRSS12 PE=2 SV=2	21.7642	22.6904	23.8836	26.0891	25.9723	24.3402	24.5148	25.2201	23.4161	26.0245	26.4301	25.1372	22.7794	25.4672	24.3837	25.8639	2.68777	6.44316	0.0321536	1.48024	2.78995	0.0847239
O15145	Actin-related protein 2/3 complex subunit 3 OS=Homo sapiens OX=9606 GN=ARPC3 PE=1 SV=3	17.8266	18.8404	19.6242	21.2173	20.5161	20.2797	19.1407	19.6972	19.0093	20.0629	#NUM!	18.9941	18.7637	20.671	19.2824	#NUM!	1.9073	3.75105	0.0321611	#NUM!	#NUM!	#NUM!
P46783	40S ribosomal protein S10 OS=Homo sapiens OX=9606 GN=RPS10 PE=1 SV=1	18.3155	18.6462	20.4488	21.7174	22.1584	20.8843	18.157	20.1716	17.3146	21.1823	21.5951	20.2191	19.1368	21.5867	18.5478	20.9988	2.44985	5.46358	0.032288	2.45106	5.46817	0.0596666
O75874	Isocitrate dehydrogenase [NADP] cytoplasmic OS=Homo sapiens OX=9606 GN=IDH1 PE=1 SV=2	16.8871	17.0584	18.3726	19.1707	19.0833	18.7559	19.8793	20.2032	19.4514	19.3688	20.0539	19.5711	17.4394	19.0033	19.8446	19.6646	1.56391	2.95655	0.0323271	-0.179989	0.88271	0.578186
P45974	Ubiquitin carboxyl-terminal hydrolase 5 OS=Homo sapiens OX=9606 GN=USP5 PE=1 SV=2	15.6165	16.6085	18.9517	20.7046	20.1922	20.0035	18.2126	19.0004	#NUM!	20.4047	20.3739	18.901	17.0589	20.3001	#NUM!	19.8932	3.24118	9.45564	0.032689	#NUM!	#NUM!	#NUM!
P50990	T-complex protein 1 subunit theta OS=Homo sapiens OX=9606 GN=CCT8 PE=1 SV=4	20.0363	20.0869	22.4049	23.9304	23.1749	23.2752	21.7766	22.4993	20.1793	22.3698	22.4712	21.8296	20.8427	23.4602	21.4851	22.2235	2.61745	6.13664	0.0327064	0.738443	1.66837	0.359297
P15880	40S ribosomal protein S2 OS=Homo sapiens OX=9606 GN=RPS2 PE=1 SV=2	19.7385	21.1458	22.5474	24.7321	24.1541	23.2991	23.1039	23.7962	20.1874	24.4919	24.5924	22.7279	21.1439	24.0618	22.3625	23.9374	2.91787	7.55728	0.0328579	1.57489	2.97914	0.279686
P04792	Heat shock protein beta-1 OS=Homo sapiens OX=9606 GN=HSPB1 PE=1 SV=2	22.6679	23.1984	24.6636	26.4415	25.6647	25.1585	24.2421	25.1277	23.1878	25.7428	26.0372	25.0486	23.51	25.7549	24.1858	25.6095	2.2449	4.74003	0.0332294	1.42369	2.68272	0.0876187
Q06830	Peroxiredoxin-1 OS=Homo sapiens OX=9606 GN=PRDX1 PE=1 SV=1	22.5633	22.7545	24.425	25.6271	25.2403	24.8864	23.243	23.9666	22.9469	24.622	24.5506	24.3096	23.2476	25.2513	23.3855	24.4941	2.00369	4.01025	0.0333201	1.10859	2.15635	0.0250298
P39656	Dolichyl-diphosphooligosaccharide--protein glycosyltransferase 48 kDa subunit OS=Homo sapiens OX=9606 GN=DDOST PE=1 SV=4	16.9909	17.6116	18.734	20.3128	19.682	19.1599	#NUM!	17.4186	18.1131	17.157	17.8023	#NUM!	17.7788	19.7182	#NUM!	#NUM!	1.93942	3.83551	0.0334418	#NUM!	#NUM!	#NUM!
P31948	Stress-induced-phosphoprotein 1 OS=Homo sapiens OX=9606 GN=STIP1 PE=1 SV=1	18.6544	19.6666	20.6663	22.7691	22.4997	21.0993	19.7959	20.4874	#NUM!	20.7408	20.8886	19.172	19.6624	22.1227	#NUM!	20.2671	2.46024	5.5031	0.034105	#NUM!	#NUM!	#NUM!
Q14520	Hyaluronan-binding protein 2 OS=Homo sapiens OX=9606 GN=HABP2 PE=1 SV=1	18.7858	19.2405	19.9816	21.9847	21.3333	20.3215	22.1452	22.2915	20.8034	23.1617	23.2572	21.8933	19.336	21.2132	21.7467	22.7707	1.87719	3.67359	0.0345816	1.02401	2.03356	0.188175
P62280	40S ribosomal protein S11 OS=Homo sapiens OX=9606 GN=RPS11 PE=1 SV=3	21.6082	22.3677	23.8814	25.5253	25.5756	24.2605	23.4719	24.0118	22.767	24.8684	25.1693	24.1226	22.6191	25.1205	23.4169	24.7201	2.50135	5.66213	0.0345941	1.30316	2.4677	0.0520574
P13639	Elongation factor 2 OS=Homo sapiens OX=9606 GN=EEF2 PE=1 SV=4	22.0408	22.6158	24.2089	25.5785	25.0393	24.7667	23.8283	24.514	22.9055	25.0595	25.0098	24.1018	22.9552	25.1282	23.7493	24.7237	2.17301	4.50963	0.0346779	0.974437	1.96487	0.157072
P62913	60S ribosomal protein L11 OS=Homo sapiens OX=9606 GN=RPL11 PE=1 SV=2	20.2762	21.141	22.0336	24.068	23.7108	22.4068	22.0614	22.4723	19.4253	23.2569	23.7068	22.1603	21.1503	23.3952	21.3197	23.0413	2.24493	4.74015	0.0349619	1.72167	3.29817	0.17944
Q5QNW6	Histone H2B type 2-F OS=Homo sapiens OX=9606 GN=H2BC18 PE=1 SV=3	22.7022	24.1124	24.6644	26.0359	26.6193	25.3354	25.3426	26.4295	25.8475	25.9765	26.3968	26.5485	23.8263	25.9969	25.8732	26.3073	2.17052	4.50185	0.0349855	0.434037	1.35101	0.291606
P61247	40S ribosomal protein S3a OS=Homo sapiens OX=9606 GN=RPS3A PE=1 SV=2	18.9949	19.8787	20.3717	22.6331	21.6692	20.9267	19.9331	20.5831	18.7636	21.9846	21.8598	19.8816	19.7484	21.743	19.7599	21.242	1.99455	3.98492	0.0352055	1.48209	2.79353	0.161614
Q13885	Tubulin beta-2A chain OS=Homo sapiens OX=9606 GN=TUBB2A PE=1 SV=1	19.2809	18.5433	21.5556	22.6529	22.8389	22.444	21.1436	21.9192	18.4858	23.6933	23.4228	22.6694	19.7933	22.6453	20.5162	23.2618	2.85201	7.22007	0.0354765	2.74563	6.70681	0.0644382
P14314	Glucosidase 2 subunit beta OS=Homo sapiens OX=9606 GN=PRKCSH PE=1 SV=2	16.6546	19.226	20.9012	23.8007	22.9075	22.3153	21.4238	22.0987	21.0347	22.8306	22.7067	21.8967	18.9273	23.0078	21.5191	22.478	4.08056	16.9188	0.0355587	0.958923	1.94386	0.0880872
P11142	Heat shock cognate 71 kDa protein OS=Homo sapiens OX=9606 GN=HSPA8 PE=1 SV=1	24.1428	24.8191	25.9211	27.2592	26.6914	26.3598	26.1392	26.8182	25.5596	26.7314	26.8516	26.134	24.961	26.7701	26.1723	26.5723	1.80912	3.50429	0.0357349	0.399975	1.31948	0.401005
Q07020	60S ribosomal protein L18 OS=Homo sapiens OX=9606 GN=RPL18 PE=1 SV=2	20.8734	21.9449	22.0879	24.6491	24.4099	22.6733	22.7563	23.5828	21.1415	24.8427	25.0624	22.9883	21.6354	23.9108	22.4935	24.2978	2.27539	4.84128	0.0357879	1.80427	3.49251	0.137287
P11021	Endoplasmic reticulum chaperone BiP OS=Homo sapiens OX=9606 GN=HSPA5 PE=1 SV=2	21.6134	22.8353	24.6196	26.2618	25.683	25.5302	22.3573	22.8923	19.9908	23.5313	23.6756	23.0343	23.0228	25.825	21.7468	23.4138	2.80221	6.97507	0.0358504	1.66698	3.1755	0.141714
P32119	Peroxiredoxin-2 OS=Homo sapiens OX=9606 GN=PRDX2 PE=1 SV=5	16.9027	17.1025	19.4542	20.0936	20.4425	20.7799	18.3249	20.5669	18.1597	20.0877	19.5614	20.1788	17.8198	20.4387	19.0172	19.9426	2.61886	6.14266	0.0359706	0.92546	1.89929	0.31164
P46781	40S ribosomal protein S9 OS=Homo sapiens OX=9606 GN=RPS9 PE=1 SV=3	19.3458	20.3771	20.024	22.852	22.4166	20.8324	20.3792	21.4284	18.6434	22.3397	22.377	19.6338	19.9156	22.0337	20.1504	21.4502	2.11806	4.34109	0.0363718	1.29982	2.46199	0.346139
P26373	60S ribosomal protein L13 OS=Homo sapiens OX=9606 GN=RPL13 PE=1 SV=4	19.9166	20.6737	22.5453	24.5856	24.3983	22.91	22.7457	23.4902	20.7567	24.4817	24.9428	23.5616	21.0452	23.9646	22.3309	24.3287	2.91942	7.5654	0.0364952	1.99781	3.99393	0.0934576
P36578	60S ribosomal protein L4 OS=Homo sapiens OX=9606 GN=RPL4 PE=1 SV=5	20.1671	21.4234	23.5569	25.9446	25.7543	24.1011	24.4658	25.3583	21.1071	26.3566	26.7204	24.6312	21.7158	25.2666	23.6437	25.9027	3.55085	11.7196	0.0366186	2.25902	4.78665	0.1932
P62829	60S ribosomal protein L23 OS=Homo sapiens OX=9606 GN=RPL23 PE=1 SV=1	17.4401	19.3979	20.9885	22.9628	22.9568	21.931	20.8381	21.7187	#NUM!	23.2705	23.3106	21.5732	19.2755	22.6169	#NUM!	22.7181	3.34137	10.1357	0.0366333	#NUM!	#NUM!	#NUM!
P09382	Galectin-1 OS=Homo sapiens OX=9606 GN=LGALS1 PE=1 SV=2	21.3268	22.2648	23.4613	25.0862	24.1685	24.1779	22.161	23.0435	21.1644	24.1721	23.9211	23.2304	22.351	24.4775	22.1229	23.7745	2.12654	4.3667	0.0366343	1.65156	3.14174	0.0540418
P02774	Vitamin D-binding protein OS=Homo sapiens OX=9606 GN=GC PE=1 SV=2	26.7394	26.3146	26.0651	24.4108	25.0224	25.725	25.6527	24.0115	25.2268	25.737	23.4379	25.1044	26.373	25.0527	24.9637	24.7597	-1.32033	0.400444	0.0366703	-0.203938	0.868178	0.820903
P17844	Probable ATP-dependent RNA helicase DDX5 OS=Homo sapiens OX=9606 GN=DDX5 PE=1 SV=1	19.688	20.2133	19.8087	23.3798	23.2226	20.8364	21.207	22.3944	17.8465	23.4039	23.4545	21.5367	19.9033	22.4796	20.4826	22.7984	2.57624	5.96385	0.0371455	2.31577	4.9787	0.197737
P84098	60S ribosomal protein L19 OS=Homo sapiens OX=9606 GN=RPL19 PE=1 SV=1	18.8341	19.4615	21.5248	23.9653	23.6138	21.8515	22.1678	22.8455	19.9253	23.6788	24.074	22.4201	19.9401	23.1435	21.6462	23.391	3.2034	9.21126	0.0372652	1.74479	3.35147	0.160284
P42677	40S ribosomal protein S27 OS=Homo sapiens OX=9606 GN=RPS27 PE=1 SV=3	20.2249	20.4357	21.7177	23.5364	22.681	22.0313	21.0457	21.2645	20.0669	22.6663	22.7331	21.6956	20.7928	22.7496	20.7924	22.365	1.95681	3.88202	0.0374667	1.57265	2.97451	0.034245
P09936	Ubiquitin carboxyl-terminal hydrolase isozyme L1 OS=Homo sapiens OX=9606 GN=UCHL1 PE=1 SV=2	21.3868	21.9147	23.3305	25.1207	23.9872	23.9129	21.7845	22.6424	21.8968	23.3157	23.3705	23.0182	22.2107	24.3403	22.1079	23.2348	2.12961	4.376	0.0382524	1.12695	2.18397	0.0178722
P39023	60S ribosomal protein L3 OS=Homo sapiens OX=9606 GN=RPL3 PE=1 SV=2	20.3445	21.5929	22.5505	25.3613	24.7917	23.0087	23.4275	24.422	19.877	25.4711	25.7218	23.5976	21.496	24.3872	22.5755	24.9302	2.89125	7.41912	0.0387496	2.35467	5.11476	0.199494
Q14697	Neutral alpha-glucosidase AB OS=Homo sapiens OX=9606 GN=GANAB PE=1 SV=3	17.8296	19.2243	21.4396	22.9111	22.5121	22.6533	18.1244	19.6164	18.6382	20.0304	19.5881	20.0586	19.4978	22.6922	18.793	19.8924	3.19435	9.15367	0.0391405	1.09938	2.14263	0.0766077
P33176	Kinesin-1 heavy chain OS=Homo sapiens OX=9606 GN=KIF5B PE=1 SV=1	19.349	19.2828	22.1002	23.5643	23.4102	22.5658	21.3992	21.7531	20.4045	23.2616	23.5444	22.4357	20.244	23.1801	21.1856	23.0806	2.93607	7.65321	0.0399545	1.89491	3.719	0.022304
P08133	Annexin A6 OS=Homo sapiens OX=9606 GN=ANXA6 PE=1 SV=3	17.9659	17.1447	21.1734	23.1176	22.3699	22.1203	21.9682	22.7159	21.0776	23.5128	23.2348	22.9468	18.7614	22.5359	21.9206	23.2315	3.77459	13.6857	0.0405931	1.31091	2.48097	0.0589833
P08708	40S ribosomal protein S17 OS=Homo sapiens OX=9606 GN=RPS17 PE=1 SV=2	18.0886	19.2857	19.9489	21.8222	20.7674	20.6419	19.465	20.0338	18.2237	20.803	20.9989	19.8122	19.1077	21.0772	19.2408	20.538	1.96945	3.9162	0.0406895	1.29721	2.45753	0.116063
Q9Y6C2	EMILIN-1 OS=Homo sapiens OX=9606 GN=EMILIN1 PE=1 SV=3	21.1731	22.0743	21.9488	24.1295	24.1906	22.4798	24.2431	24.8154	22.9802	24.8263	25.5385	23.8956	21.7321	23.6	24.0129	24.7534	1.86791	3.65004	0.0408224	0.740557	1.67082	0.362552
Q12860	Contactin-1 OS=Homo sapiens OX=9606 GN=CNTN1 PE=1 SV=1	16.4493	17.1672	19.1221	20.3149	20.1936	19.581	17.9882	19.3732	18.8947	20.234	20.4347	19.2382	17.5795	20.0299	18.752	19.969	2.45032	5.46537	0.0419229	1.21692	2.32451	0.0911065
P50454	Serpin H1 OS=Homo sapiens OX=9606 GN=SERPINH1 PE=1 SV=2	19.8389	20.7546	22.171	23.7022	22.9369	22.698	20.5261	20.5835	19.8687	21.4928	21.7042	20.8394	20.9215	23.1123	20.3261	21.3455	2.19083	4.56569	0.0420108	1.01938	2.02705	0.0424408
Q92945	Far upstream element-binding protein 2 OS=Homo sapiens OX=9606 GN=KHSRP PE=1 SV=4	17.4331	17.5639	19.7485	22.2766	21.8783	19.8921	20.484	19.9144	19.9707	22.1708	22.0922	20.4822	18.2485	21.349	20.123	21.5817	3.10052	8.57729	0.042145	1.4587	2.74861	0.0654964
O15240	Neurosecretory protein VGF OS=Homo sapiens OX=9606 GN=VGF PE=1 SV=2	26.1397	26.7409	26.9079	28.6459	28.329	27.1987	25.7173	26.3784	25.9481	27.5055	27.6583	27.3633	26.5962	28.0579	26.0146	27.509	1.46168	2.7543	0.0424261	1.49446	2.81758	0.00212051
P62805	Histone H4 OS=Homo sapiens OX=9606 GN=H4C1 PE=1 SV=2	22.7385	24.2649	24.2733	26.2601	26.6828	24.8861	25.25	26.4469	25.0266	26.228	26.356	26.0405	23.7589	25.943	25.5745	26.2082	2.18411	4.54446	0.0426791	0.633638	1.55147	0.232192
Q7KZF4	Staphylococcal nuclease domain-containing protein 1 OS=Homo sapiens OX=9606 GN=SND1 PE=1 SV=1	18.5271	19.9078	20.4736	23.1455	22.7218	20.9136	20.2125	21.0073	18.2059	22.4464	22.3173	21.0409	19.6362	22.2603	19.8086	21.9349	2.62409	6.16496	0.0428481	2.12627	4.36586	0.0880034
P15121	Aldo-keto reductase family 1 member B1 OS=Homo sapiens OX=9606 GN=AKR1B1 PE=1 SV=3	19.1197	18.2436	20.5801	21.8586	21.2754	21.1146	21.5797	22.3188	20.2616	21.8723	21.9088	20.4386	19.3145	21.4162	21.3867	21.4066	2.10176	4.29231	0.0429308	0.0198925	1.01388	0.980683
P07237	Protein disulfide-isomerase OS=Homo sapiens OX=9606 GN=P4HB PE=1 SV=3	19.149	20.4037	22.7816	24.8058	23.995	23.478	19.9069	20.3932	18.0939	20.4307	20.7431	20.1743	20.7781	24.0929	19.4647	20.4493	3.31486	9.95113	0.0430132	0.984655	1.97884	0.242531
Q8IZP2	Putative protein FAM10A4 OS=Homo sapiens OX=9606 GN=ST13P4 PE=5 SV=1	17.1788	17.2712	17.9516	19.0095	19.1331	18.0185	20.1233	20.3858	#NUM!	19.8121	19.8742	18.2735	17.4672	18.7204	#NUM!	19.3199	1.25316	2.38363	0.0431096	#NUM!	#NUM!	#NUM!
Q9HB71	Calcyclin-binding protein OS=Homo sapiens OX=9606 GN=CACYBP PE=1 SV=2	17.3135	18.1722	18.9597	19.9804	20.2552	19.2004	20.3786	20.6406	20.0452	20.4634	20.7998	20.0156	18.1485	19.812	20.3548	20.4263	1.66352	3.16789	0.0434785	0.0714958	1.05081	0.814348
O14950	Myosin regulatory light chain 12B OS=Homo sapiens OX=9606 GN=MYL12B PE=1 SV=2	19.4293	19.6347	21.1302	22.3557	21.8843	21.3126	21.1027	21.0883	19.9945	20.4616	21.2979	20.8997	20.0647	21.8509	20.7285	20.8864	1.78611	3.44885	0.0439425	0.157906	1.11567	0.737459
P23526	Adenosylhomocysteinase OS=Homo sapiens OX=9606 GN=AHCY PE=1 SV=4	17.8203	20.0993	21.2677	23.3025	23.0667	22.1164	24.086	24.7502	22.2435	24.5258	24.5093	22.6138	19.7291	22.8285	23.6932	23.883	3.09944	8.57084	0.0448938	0.189752	1.14057	0.856235
P62917	60S ribosomal protein L8 OS=Homo sapiens OX=9606 GN=RPL8 PE=1 SV=2	20.3751	21.0887	23.3591	25.3882	25.2751	23.5233	23.5255	24.3418	21.7671	25.1022	25.5814	24.2944	21.6076	24.7289	23.2114	24.9927	3.12124	8.70136	0.0449692	1.78124	3.43721	0.103425
P46776	60S ribosomal protein L27a OS=Homo sapiens OX=9606 GN=RPL27A PE=1 SV=2	19.851	21.3207	21.115	24.3309	23.4908	21.8565	22.3046	22.8889	19.5982	23.9017	24.2622	21.6433	20.7622	23.2261	21.5973	23.2691	2.46384	5.51682	0.045632	1.6718	3.18611	0.26893
P68366	Tubulin alpha-4A chain OS=Homo sapiens OX=9606 GN=TUBA4A PE=1 SV=1	20.9075	21.7234	22.1033	23.1458	22.8663	22.3532	25.7597	26.4247	24.6053	25.9523	26.0622	24.5066	21.5781	22.7884	25.5966	25.507	1.21036	2.31396	0.0456366	-0.0895435	0.93982	0.908361
Q00610	Clathrin heavy chain 1 OS=Homo sapiens OX=9606 GN=CLTC PE=1 SV=5	23.6872	24.7931	23.877	26.3773	26.4934	24.8647	26.4253	27.53	25.0524	27.5483	28.2261	29.788	24.1191	25.9118	26.3359	28.5208	1.7927	3.46462	0.0457472	2.18493	4.54705	0.0888334
P62081	40S ribosomal protein S7 OS=Homo sapiens OX=9606 GN=RPS7 PE=1 SV=1	15.2868	15.4336	19.7605	21.5819	20.757	20.9323	19.0769	19.9522	#NUM!	21.1755	20.893	19.774	16.827	21.0904	#NUM!	20.6142	4.26338	19.2046	0.0457492	#NUM!	#NUM!	#NUM!
Q16555	Dihydropyrimidinase-related protein 2 OS=Homo sapiens OX=9606 GN=DPYSL2 PE=1 SV=1	18.7819	20.034	22.3144	23.5048	23.3972	23.1553	22.3236	22.8762	21.6253	22.9642	22.9148	22.6914	20.3768	23.3524	22.275	22.8568	2.97565	7.86611	0.0457719	0.581743	1.49666	0.192433
Q16543	Hsp90 co-chaperone Cdc37 OS=Homo sapiens OX=9606 GN=CDC37 PE=1 SV=1	18.9	19.0916	20.8639	22.2602	21.33	21.2651	19.9273	20.3559	19.6096	21.3678	21.1589	20.5658	19.6185	21.6185	19.9643	21.0308	1.99996	3.9999	0.0466232	1.06656	2.09443	0.029931
P02765	Alpha-2-HS-glycoprotein OS=Homo sapiens OX=9606 GN=AHSG PE=1 SV=2	29.1701	28.9649	28.4192	28.1337	27.4407	28.1825	27.8046	27.1573	27.5262	27.8574	27.3856	27.2449	28.8514	27.919	27.496	27.496	-0.932464	0.523963	0.0467346	-3.15036e-05	0.999978	0.99991
Q08211	ATP-dependent RNA helicase A OS=Homo sapiens OX=9606 GN=DHX9 PE=1 SV=4	17.2999	18.7158	17.6688	22.9067	21.609	19.1743	20.2	20.9367	#NUM!	22.4903	22.261	18.7548	17.8948	21.23	#NUM!	21.1687	3.33516	10.0921	0.0467477	#NUM!	#NUM!	#NUM!
P25685	DnaJ homolog subfamily B member 1 OS=Homo sapiens OX=9606 GN=DNAJB1 PE=1 SV=4	15.2353	15.9091	17.1252	20.2662	19.7249	17.32	17.3195	19.2011	17.1543	19.7826	20.1823	19.4599	16.0899	19.1037	17.8916	19.8083	3.01383	8.07706	0.0468362	1.91664	3.77544	0.0497056
Q92616	eIF-2-alpha kinase activator GCN1 OS=Homo sapiens OX=9606 GN=GCN1 PE=1 SV=6	18.9156	17.8445	18.5876	20.8909	20.9476	19.1665	19.3659	18.9381	18.6425	21.0587	20.8991	19.2423	18.4492	20.335	18.9821	20.4	1.88575	3.69546	0.0470372	1.41786	2.67189	0.0832921
Q96AG4	Leucine-rich repeat-containing protein 59 OS=Homo sapiens OX=9606 GN=LRRC59 PE=1 SV=1	17.3618	18.4309	19.8406	20.3733	20.803	20.631	18.3412	18.9467	17.1183	19.8291	20.1424	19.4921	18.5444	20.6024	18.1354	19.8212	2.05799	4.16406	0.0476035	1.68577	3.21711	0.0415686
P52565	Rho GDP-dissociation inhibitor 1 OS=Homo sapiens OX=9606 GN=ARHGDIA PE=1 SV=3	19.3932	19.998	21.6146	23.0617	22.1966	21.9907	20.6528	20.9677	20.36	21.3838	21.506	21.1865	20.3353	22.4163	20.6602	21.3588	2.08104	4.23113	0.0481743	0.698593	1.62292	0.0245175
Q08170	Serine/arginine-rich splicing factor 4 OS=Homo sapiens OX=9606 GN=SRSF4 PE=1 SV=2	19.9109	20.9534	20.9242	23.5445	23.6839	21.4075	21.9797	22.7391	22.1475	23.7039	24.1962	22.7027	20.5962	22.8787	22.2888	23.5343	2.28248	4.86513	0.0483528	1.2455	2.37101	0.0660132
P47914	60S ribosomal protein L29 OS=Homo sapiens OX=9606 GN=RPL29 PE=1 SV=2	20.3066	21.1218	21.838	23.4707	22.9662	22.0123	21.7941	22.4511	20.8373	23.0719	23.4469	22.3248	21.0888	22.8164	21.6942	22.9479	1.72761	3.31178	0.0484199	1.2537	2.38452	0.0938949
P62249	40S ribosomal protein S16 OS=Homo sapiens OX=9606 GN=RPS16 PE=1 SV=2	17.9683	20.3646	20.62	23.1553	22.6212	21.4402	20.5187	21.8232	#NUM!	22.5382	22.8808	20.5355	19.651	22.4055	#NUM!	21.9848	2.75457	6.74852	0.0489711	#NUM!	#NUM!	#NUM!
Q99832	T-complex protein 1 subunit eta OS=Homo sapiens OX=9606 GN=CCT7 PE=1 SV=2	18.8235	19.8578	21.9352	22.9016	22.5389	22.8925	20.5474	21.3298	20.4087	21.7175	21.303	21.2682	20.2055	22.7777	20.762	21.4295	2.57217	5.94703	0.0494298	0.667566	1.58839	0.10607
P60660	Myosin light polypeptide 6 OS=Homo sapiens OX=9606 GN=MYL6 PE=1 SV=2	22.7597	23.3728	23.7099	25.2968	25.0294	23.863	26.7143	27.052	23.9673	25.8613	26.7461	24.684	23.2808	24.7297	25.9112	25.7638	1.44895	2.73008	0.0496825	-0.147405	0.902873	0.903774
P60174	Triosephosphate isomerase OS=Homo sapiens OX=9606 GN=TPI1 PE=1 SV=4	21.732	22.0962	23.5547	24.9412	23.6896	24.285	23.8576	24.3875	24.1327	24.3321	24.5019	24.4216	22.461	24.3053	24.1259	24.4185	1.84432	3.59084	0.0499178	0.292605	1.22485	0.142645
P62273	40S ribosomal protein S29 OS=Homo sapiens OX=9606 GN=RPS29 PE=1 SV=2	16.4742	17.9009	19.0121	20.7353	20.2352	19.3682	18.2997	18.9691	18.1285	19.1384	19.639	18.8965	17.7957	20.1129	18.4657	19.2246	2.31719	4.98362	0.0502514	0.758862	1.69216	0.0874725
Q9Y265	RuvB-like 1 OS=Homo sapiens OX=9606 GN=RUVBL1 PE=1 SV=1	19.4059	18.6071	22.4176	23.713	23.3395	23.116	21.89	22.8935	20.0379	23.7332	24.0163	23.0378	20.1436	23.3895	21.6071	23.5957	3.24591	9.48675	0.0504969	1.98861	3.96856	0.0880513
O75083	WD repeat-containing protein 1 OS=Homo sapiens OX=9606 GN=WDR1 PE=1 SV=4	19.8273	19.114	21.4713	22.7033	22.0176	21.8473	22.8251	23.275	22.2891	22.6435	23.0029	22.1954	20.1375	22.1894	22.7964	22.6139	2.05187	4.14642	0.0512215	-0.182477	0.881189	0.646413
Q8N163	Cell cycle and apoptosis regulator protein 2 OS=Homo sapiens OX=9606 GN=CCAR2 PE=1 SV=2	16.1978	16.6678	17.4339	21.0801	20.8698	17.7429	20.1892	19.0009	19.2928	21.3957	21.7104	20.5173	16.7665	19.8976	19.4943	21.2078	3.13112	8.76113	0.0512472	1.71351	3.27957	0.0274909
P62750	60S ribosomal protein L23a OS=Homo sapiens OX=9606 GN=RPL23A PE=1 SV=1	17.9674	18.275	20.3682	20.664	21.1153	21.1929	18.4545	19.9014	19.1357	20.1754	20.4266	20.0661	18.8702	20.9907	19.1639	20.2227	2.1205	4.34845	0.051559	1.05881	2.08321	0.0700932
P00338	L-lactate dehydrogenase A chain OS=Homo sapiens OX=9606 GN=LDHA PE=1 SV=2	19.4555	20.4875	22.0282	23.4941	22.4699	22.6501	22.5056	22.8895	21.9257	22.7494	23.0375	22.2788	20.6571	22.8714	22.4403	22.6886	2.21428	4.6405	0.0524987	0.248276	1.18779	0.52493
O14828	Secretory carrier-associated membrane protein 3 OS=Homo sapiens OX=9606 GN=SCAMP3 PE=1 SV=3	16.7652	19.1514	20.8721	22.7758	22.8044	21.5089	21.9089	22.4297	21.2972	22.7715	23.4047	22.7657	18.9296	22.3631	21.8786	22.9806	3.43347	10.8038	0.053308	1.10205	2.1466	0.0475397
P00558	Phosphoglycerate kinase 1 OS=Homo sapiens OX=9606 GN=PGK1 PE=1 SV=3	19.8294	21.0382	22.2546	23.5793	23.0525	22.615	22.7057	23.2595	21.5912	23.1125	23.312	22.1823	21.0407	23.0823	22.5188	22.8689	2.04154	4.11684	0.0535817	0.350159	1.2747	0.59174
P31943	Heterogeneous nuclear ribonucleoprotein H OS=Homo sapiens OX=9606 GN=HNRNPH1 PE=1 SV=4	18.8386	20.7609	21.1934	23.8427	23.5458	21.5766	21.5997	22.3618	#NUM!	24.0748	24.1005	22.1891	20.2643	22.9884	#NUM!	23.4548	2.72406	6.6073	0.0549439	#NUM!	#NUM!	#NUM!
P62263	40S ribosomal protein S14 OS=Homo sapiens OX=9606 GN=RPS14 PE=1 SV=3	18.1145	19.9996	21.6182	23.7679	23.0408	22.0211	20.3621	21.3166	#NUM!	22.8423	22.8478	21.1916	19.9108	22.9432	#NUM!	22.2939	3.03245	8.18197	0.0553073	#NUM!	#NUM!	#NUM!
P55072	Transitional endoplasmic reticulum ATPase OS=Homo sapiens OX=9606 GN=VCP PE=1 SV=4	17.3082	18.8321	21.8371	23.7416	22.6154	22.6712	20.976	21.8839	21.1199	22.0762	22.1302	22.4377	19.3258	23.0094	21.3266	22.2147	3.68359	12.8491	0.0558523	0.888095	1.85073	0.0429238
Q5JWF2	Guanine nucleotide-binding protein G(s) subunit alpha isoforms XLas OS=Homo sapiens OX=9606 GN=GNAS PE=1 SV=2	21.2097	22.1805	23.5302	25.1495	24.2475	23.7794	23.6577	24.156	23.5076	24.4606	24.5798	24.1839	22.3068	24.3921	23.7738	24.4081	2.08534	4.24374	0.0563621	0.634346	1.55223	0.0499229
Q9ULF5	Zinc transporter ZIP10 OS=Homo sapiens OX=9606 GN=SLC39A10 PE=1 SV=2	17.556	18.292	19.9252	21.0573	20.5343	20.1477	20.7477	20.606	20.5312	21.2289	21.6732	21.7544	18.5911	20.5798	20.6283	21.5521	1.98871	3.96882	0.0564779	0.923854	1.89718	0.00620266
Q16629	Serine/arginine-rich splicing factor 7 OS=Homo sapiens OX=9606 GN=SRSF7 PE=1 SV=1	18.6376	20.7413	20.4887	22.5748	23.0192	21.1677	21.2412	21.7299	18.8084	22.1634	22.9006	21.2162	19.9559	22.2539	20.5931	22.0934	2.29801	4.91781	0.0569001	1.50025	2.82892	0.217707
P09211	Glutathione S-transferase P OS=Homo sapiens OX=9606 GN=GSTP1 PE=1 SV=2	19.6629	19.5278	21.977	22.9975	22.7198	22.1004	20.4508	21.8658	18.6481	22.0093	22.0105	21.4593	20.3892	22.6059	20.3216	21.8263	2.21669	4.64825	0.0572474	1.50479	2.83783	0.18802
Q15102	Platelet-activating factor acetylhydrolase IB subunit alpha1 OS=Homo sapiens OX=9606 GN=PAFAH1B3 PE=1 SV=1	16.3126	17.2626	19.1141	21.0652	19.5153	19.7013	18.7329	19.6318	16.9869	20.5408	19.9927	18.4581	17.5631	20.0939	18.4505	19.6639	2.53084	5.77908	0.0572622	1.21335	2.31876	0.289935
P35080	Profilin-2 OS=Homo sapiens OX=9606 GN=PFN2 PE=1 SV=3	17.4138	18.0664	19.1367	20.5932	19.95	19.1862	#NUM!	#NUM!	#NUM!	19.6239	19.5871	18.8356	18.2056	19.9098	#NUM!	19.3489	1.70417	3.25842	0.0577533	#NUM!	#NUM!	#NUM!
Q9Y3F4	Serine-threonine kinase receptor-associated protein OS=Homo sapiens OX=9606 GN=STRAP PE=1 SV=1	17.1295	17.6768	19.2307	20.8262	20.4717	19.1384	18.61	19.0849	#NUM!	19.5764	19.6591	18.8547	18.0123	20.1454	#NUM!	19.3634	2.13307	4.38649	0.0584634	#NUM!	#NUM!	#NUM!
P56199	Integrin alpha-1 OS=Homo sapiens OX=9606 GN=ITGA1 PE=1 SV=2	19.3109	19.9449	21.4449	22.2536	21.6647	21.9142	21.3561	21.8856	21.5102	22.5264	22.6324	22.3559	20.2336	21.9442	21.584	22.5049	1.7106	3.27297	0.0594003	0.920913	1.89331	0.00646242
P62906	60S ribosomal protein L10a OS=Homo sapiens OX=9606 GN=RPL10A PE=1 SV=2	18.4892	19.9512	21.61	23.0596	22.9442	21.7768	21.4055	21.8615	19.9468	22.2386	22.3107	21.0268	20.0168	22.5936	21.0713	21.8587	2.57676	5.96597	0.059914	0.787431	1.726	0.330765
Q9Y3E5	Peptidyl-tRNA hydrolase 2, mitochondrial OS=Homo sapiens OX=9606 GN=PTRH2 PE=1 SV=1	16.345	16.5907	17.27	17.3448	18.1129	18.9398	16.674	16.8484	#NUM!	18.3521	18.3085	#NUM!	16.7353	18.1325	#NUM!	#NUM!	1.39726	2.63401	0.0599928	#NUM!	#NUM!	#NUM!
Q15365	Poly(rC)-binding protein 1 OS=Homo sapiens OX=9606 GN=PCBP1 PE=1 SV=2	18.0646	20.4572	20.8677	22.9324	22.5021	21.5102	21.3853	21.9076	20.1801	22.5565	22.8438	21.9645	19.7965	22.3149	21.1577	22.4549	2.51843	5.72956	0.0603068	1.29726	2.45762	0.086408
P25398	40S ribosomal protein S12 OS=Homo sapiens OX=9606 GN=RPS12 PE=1 SV=3	18.7308	20.0162	22.5	24.1181	23.2563	22.8702	21.5819	22.0705	18.0488	22.9357	23.1049	21.3806	20.4157	23.4148	20.567	22.4737	2.99917	7.99542	0.0618529	1.90671	3.74953	0.239439
P60033	CD81 antigen OS=Homo sapiens OX=9606 GN=CD81 PE=1 SV=1	19.7594	19.7738	21.0205	21.2693	21.4007	21.1485	23.2035	23.7362	22.9086	24.6583	24.4904	23.7492	20.1846	21.2729	23.2828	24.2993	1.08828	2.12621	0.0623147	1.01653	2.02305	0.0513868
P42574	Caspase-3 OS=Homo sapiens OX=9606 GN=CASP3 PE=1 SV=2	18.2203	18.4199	20.2577	21.7687	20.3059	20.7901	18.8192	19.146	#NUM!	20.3048	#NUM!	20.0353	18.966	20.9549	#NUM!	#NUM!	1.98891	3.96936	0.0629173	#NUM!	#NUM!	#NUM!
P19827	Inter-alpha-trypsin inhibitor heavy chain H1 OS=Homo sapiens OX=9606 GN=ITIH1 PE=1 SV=3	22.8289	22.7019	21.6764	21.393	21.3468	21.6072	22.8255	22.6429	22.6787	22.2803	22.5846	22.1392	22.4024	21.449	22.7157	22.3347	-0.953406	0.516412	0.0631503	-0.381036	0.767886	0.0558815
P08134	Rho-related GTP-binding protein RhoC OS=Homo sapiens OX=9606 GN=RHOC PE=1 SV=1	18.2906	19.0152	20.8026	22.0438	21.3745	20.9211	21.3519	21.4338	20.7128	21.4779	21.5543	21.421	19.3695	21.4465	21.1662	21.4844	2.07699	4.21925	0.0633265	0.318213	1.24679	0.240656
P26641	Elongation factor 1-gamma OS=Homo sapiens OX=9606 GN=EEF1G PE=1 SV=3	18.5488	18.6474	21.5955	22.8359	22.4976	21.6035	21.7432	22.1577	21.1489	22.2195	22.406	21.7108	19.5972	22.3123	21.6832	22.1121	2.7151	6.56641	0.0633476	0.428821	1.34613	0.298264
P02545	Prelamin-A/C OS=Homo sapiens OX=9606 GN=LMNA PE=1 SV=1	19.5118	19.5297	21.7896	23.1855	22.8026	21.6292	20.4844	21.4536	19.853	22.8024	22.9235	21.8953	20.277	22.5391	20.597	22.5404	2.26205	4.79673	0.0637698	1.94341	3.84615	0.0266534
Q15113	Procollagen C-endopeptidase enhancer 1 OS=Homo sapiens OX=9606 GN=PCOLCE PE=1 SV=2	17.2072	17.8824	17.9643	18.3888	18.1458	18.6061	20.5272	20.3402	19.2516	19.6904	20.4284	19.1497	17.6846	18.3802	20.0397	19.7562	0.695602	1.61956	0.064217	-0.283505	0.821593	0.629548
P46782	40S ribosomal protein S5 OS=Homo sapiens OX=9606 GN=RPS5 PE=1 SV=4	17.5068	17.8743	21.1681	21.8776	21.5682	22.003	19.6415	20.3264	19.011	22.4498	21.9512	21.4764	18.8497	21.8163	19.6596	21.9591	2.96657	7.81676	0.064461	2.29948	4.9228	0.00824049
O75054	Immunoglobulin superfamily member 3 OS=Homo sapiens OX=9606 GN=IGSF3 PE=2 SV=3	17.0856	16.0724	20.2566	21.1445	21.0093	20.8417	20.725	21.1553	20.6741	21.9489	22.3457	21.8905	17.8049	20.9985	20.8515	22.0617	3.19358	9.14881	0.0648038	1.21025	2.31377	0.00443229
P06733	Alpha-enolase OS=Homo sapiens OX=9606 GN=ENO1 PE=1 SV=2	23.006	23.4665	25.1434	25.7647	25.3224	25.5204	25.9428	26.4851	25.6495	26.1133	26.2408	25.693	23.872	25.5359	26.0258	26.0157	1.66385	3.1686	0.0658045	-0.0100913	0.99303	0.97439
Q9Y230	RuvB-like 2 OS=Homo sapiens OX=9606 GN=RUVBL2 PE=1 SV=3	17.7456	19.4913	21.5174	22.6891	22.1249	22.2398	20.6949	21.4435	#NUM!	22.6403	22.801	22.1591	19.5847	22.3512	#NUM!	22.5335	2.7665	6.80455	0.0662425	#NUM!	#NUM!	#NUM!
Q562R1	Beta-actin-like protein 2 OS=Homo sapiens OX=9606 GN=ACTBL2 PE=1 SV=2	20.0253	19.3448	22.4171	24.5968	23.7163	22.2164	20.6792	20.9229	18.4389	22.4836	23.4519	22.3618	20.5958	23.5098	20.0137	22.7658	2.91404	7.53724	0.0662482	2.75207	6.73685	0.0331878
Q13813	Spectrin alpha chain, non-erythrocytic 1 OS=Homo sapiens OX=9606 GN=SPTAN1 PE=1 SV=3	19.0022	19.5482	19.894	21.6128	21.0745	19.932	18.9663	19.446	19.9577	20.1854	20.4944	20.0608	19.4815	20.8731	19.4566	20.2469	1.39163	2.62376	0.0676542	0.790211	1.72933	0.0655484
Q14974	Importin subunit beta-1 OS=Homo sapiens OX=9606 GN=KPNB1 PE=1 SV=2	19.3178	17.7665	21.4452	22.3397	21.7432	22.5917	20.2938	20.9803	20.7543	22.0182	22.0302	21.3452	19.5098	22.2249	20.6761	21.7979	2.71506	6.56621	0.0683383	1.12176	2.17612	0.0208787
P63241	Eukaryotic translation initiation factor 5A-1 OS=Homo sapiens OX=9606 GN=EIF5A PE=1 SV=2	18.2435	20.9254	21.0756	23.4955	22.6631	21.8145	21.0427	22.0404	20.0284	22.7118	22.8319	21.3206	20.0815	22.6577	21.0372	22.2881	2.57623	5.9638	0.0684474	1.25095	2.37998	0.173641
P05141	ADP/ATP translocase 2 OS=Homo sapiens OX=9606 GN=SLC25A5 PE=1 SV=7	17.5895	18.8718	20.3272	20.8218	20.6866	21.3388	18.011	18.276	17.3761	16.4339	17.5042	#NUM!	18.9295	20.9491	17.8877	#NUM!	2.01957	4.05463	0.0684486	#NUM!	#NUM!	#NUM!
P22314	Ubiquitin-like modifier-activating enzyme 1 OS=Homo sapiens OX=9606 GN=UBA1 PE=1 SV=3	15.795	18.929	21.2231	23.0993	22.6173	22.0921	22.1868	22.5808	21.6211	23.2745	23.1745	22.0711	18.6491	22.6029	22.1296	22.84	3.95386	15.4964	0.0688435	0.710488	1.63636	0.209526
P61353	60S ribosomal protein L27 OS=Homo sapiens OX=9606 GN=RPL27 PE=1 SV=2	17.686	19.1076	20.0655	21.8241	22.2263	19.9974	20.2529	20.9898	#NUM!	21.9313	22.4817	19.7794	18.953	21.3493	#NUM!	21.3975	2.39629	5.26447	0.0696232	#NUM!	#NUM!	#NUM!
P0DMV9	Heat shock 70 kDa protein 1B OS=Homo sapiens OX=9606 GN=HSPA1B PE=1 SV=1	19.7334	21.5995	22.1805	23.5687	23.1244	22.5975	24.8118	25.3913	23.8339	24.5939	24.9434	23.9253	21.1711	23.0969	24.679	24.4875	1.92575	3.79934	0.0713239	-0.191491	0.8757	0.742513
Q14103	Heterogeneous nuclear ribonucleoprotein D0 OS=Homo sapiens OX=9606 GN=HNRNPD PE=1 SV=1	19.3346	19.8867	18.4923	21.9282	21.8506	19.8069	19.362	20.8373	#NUM!	21.4806	21.1482	#NUM!	19.2379	21.1952	#NUM!	#NUM!	1.95736	3.88352	0.0716775	#NUM!	#NUM!	#NUM!
Q15233	Non-POU domain-containing octamer-binding protein OS=Homo sapiens OX=9606 GN=NONO PE=1 SV=4	19.785	20.4352	21.1666	23.3792	23.2047	21.0326	21.3554	21.7241	19.6141	23.0407	23.389	21.5822	20.4623	22.5388	20.8979	22.6706	2.07655	4.21796	0.0718198	1.77274	3.41701	0.106577
Q8N1G4	Leucine-rich repeat-containing protein 47 OS=Homo sapiens OX=9606 GN=LRRC47 PE=1 SV=1	18.5628	16.2068	19.1238	21.1308	20.8388	19.4532	19.3919	19.3078	#NUM!	20.1238	20.4584	19.6316	17.9644	20.4743	#NUM!	20.0712	2.50984	5.69556	0.0719376	#NUM!	#NUM!	#NUM!
Q13247	Serine/arginine-rich splicing factor 6 OS=Homo sapiens OX=9606 GN=SRSF6 PE=1 SV=2	18.8345	19.6039	19.2053	21.993	22.4212	19.6637	20.3445	21.0801	20.1357	22.0582	22.3994	21.1018	19.2146	21.3593	20.5201	21.8532	2.14477	4.42222	0.0725107	1.33307	2.51937	0.0507203
Q9BRL6	Serine/arginine-rich splicing factor 8 OS=Homo sapiens OX=9606 GN=SRSF8 PE=1 SV=1	20.0823	21.1639	20.8527	23.1853	23.8854	21.2119	21.9568	22.7758	21.1098	23.5506	24.3688	22.4908	20.6997	22.7608	21.9475	23.4701	2.06118	4.17326	0.0751992	1.52261	2.8731	0.10392
Q01081	Splicing factor U2AF 35 kDa subunit OS=Homo sapiens OX=9606 GN=U2AF1 PE=1 SV=3	18.0454	19.9986	18.345	21.5247	21.7578	19.621	20.5712	21.4441	#NUM!	22.3959	22.8049	20.3893	18.7964	20.9678	#NUM!	21.8634	2.17148	4.50486	0.0753289	#NUM!	#NUM!	#NUM!
P09651	Heterogeneous nuclear ribonucleoprotein A1 OS=Homo sapiens OX=9606 GN=HNRNPA1 PE=1 SV=5	20.5617	21.2775	21.8282	23.5563	23.3028	21.7097	21.1335	21.6538	20.6147	22.7946	22.8382	22.0762	21.2225	22.8563	21.134	22.5697	1.63378	3.10325	0.0754055	1.43568	2.7051	0.0209349
Q8NBS9	Thioredoxin domain-containing protein 5 OS=Homo sapiens OX=9606 GN=TXNDC5 PE=1 SV=2	15.733	17.3102	21.337	23.0814	21.7785	21.8109	21.4318	21.2048	23.2142	22.1206	22.1055	22.9967	18.1267	22.2236	21.9503	22.4076	4.09687	17.1112	0.0761469	0.457315	1.37298	0.549376
Q99983	Osteomodulin OS=Homo sapiens OX=9606 GN=OMD PE=1 SV=1	18.9473	18.9757	19.2165	18.2935	18.88	18.6161	21.1012	21.0847	20.8102	20.5653	20.7851	20.8899	19.0465	18.5966	20.9987	20.7468	-0.449963	0.732062	0.0768301	-0.25194	0.839766	0.134057
P62937	Peptidyl-prolyl cis-trans isomerase A OS=Homo sapiens OX=9606 GN=PPIA PE=1 SV=2	23.1257	23.826	25.6121	26.5932	26.0562	25.5724	25.5515	26.1795	24.9564	25.9632	26.091	25.591	24.1879	26.074	25.5624	25.8817	1.88605	3.69623	0.0770615	0.319286	1.24771	0.452085
Q3ZCM7	Tubulin beta-8 chain OS=Homo sapiens OX=9606 GN=TUBB8 PE=1 SV=2	19.1046	18.4229	19.5283	19.4361	20.613	20.8138	20.8981	21.1023	19.0969	22.6091	22.5126	20.9196	19.0186	20.2876	20.3657	22.0138	1.26904	2.41001	0.077371	1.64804	3.13408	0.121372
P25705	ATP synthase subunit alpha, mitochondrial OS=Homo sapiens OX=9606 GN=ATP5F1A PE=1 SV=1	19.6897	21.1871	22.9425	23.5234	23.2717	23.7598	18.3022	18.9957	18.7147	18.554	18.7714	17.5132	21.2731	23.5183	18.6709	18.2795	2.24518	4.74098	0.077482	-0.391372	0.762404	0.421461
P52907	F-actin-capping protein subunit alpha-1 OS=Homo sapiens OX=9606 GN=CAPZA1 PE=1 SV=3	19.1099	19.2348	21.8723	22.3448	22.0833	22.1925	21.5213	21.9495	21.549	21.4443	21.8198	22.0546	20.0723	22.2069	21.6732	21.7729	2.13455	4.391	0.0775353	0.0996688	1.07153	0.681003
P51149	Ras-related protein Rab-7a OS=Homo sapiens OX=9606 GN=RAB7A PE=1 SV=1	19.4805	19.905	21.9359	22.6517	22.2029	21.9984	22.2668	22.5889	22.048	22.3612	22.6449	22.3475	20.4405	22.2843	22.3012	22.4512	1.84384	3.58965	0.0778139	0.14997	1.10955	0.462077
P09525	Annexin A4 OS=Homo sapiens OX=9606 GN=ANXA4 PE=1 SV=4	16.8827	16.7032	18.8368	20.5881	18.4781	19.8818	19.3397	19.658	18.8356	20.8201	20.5741	20.604	17.4742	19.6493	19.2778	20.6661	2.17507	4.51609	0.0778939	1.38832	2.61773	0.00526938
Q969Q0	60S ribosomal protein L36a-like OS=Homo sapiens OX=9606 GN=RPL36AL PE=1 SV=3	18.8735	19.5309	20.075	22.7279	21.6285	20.0804	20.3031	20.486	18.8261	22.0234	22.0523	20.3795	19.4931	21.479	19.8718	21.4851	1.98582	3.96087	0.0779906	1.6133	3.05951	0.101901
P00441	Superoxide dismutase [Cu-Zn] OS=Homo sapiens OX=9606 GN=SOD1 PE=1 SV=2	20.2147	20.3622	22.0003	23.1462	22.5509	21.7795	21.1691	21.2507	21.5764	21.4867	21.6713	21.8339	20.8591	22.4922	21.3321	21.664	1.63314	3.10188	0.0787117	0.331885	1.25866	0.106408
Q5T749	Keratinocyte proline-rich protein OS=Homo sapiens OX=9606 GN=KPRP PE=1 SV=1	20.4853	20.0888	21.4597	19.7167	19.6299	18.2054	18.1947	#NUM!	19.243	17.5887	#NUM!	20.6485	20.6779	19.184	#NUM!	#NUM!	-1.49397	0.355035	0.0789599	#NUM!	#NUM!	#NUM!
P62241	40S ribosomal protein S8 OS=Homo sapiens OX=9606 GN=RPS8 PE=1 SV=2	19.1094	21.9855	22.4499	25.113	24.8405	22.6935	23.6302	24.4687	19.7314	25.0505	25.3482	22.9174	21.1816	24.2157	22.6101	24.4387	3.03406	8.1911	0.0791212	1.82863	3.55201	0.329409
Q9BR76	Coronin-1B OS=Homo sapiens OX=9606 GN=CORO1B PE=1 SV=1	16.5851	17.8994	20.0405	20.6831	20.5909	20.3556	19.8248	20.6905	19.4116	19.7617	20.3145	19.7716	18.175	20.5432	19.9756	19.9493	2.36817	5.16284	0.0793057	-0.0263622	0.981893	0.952821
P29692	Elongation factor 1-delta OS=Homo sapiens OX=9606 GN=EEF1D PE=1 SV=5	18.9271	20.3908	22.0611	23.132	22.6428	22.221	20.7604	21.2969	20.4388	21.6678	21.7291	21.2881	20.4596	22.6653	20.8321	21.5616	2.20563	4.61277	0.0794352	0.729578	1.65815	0.0631038
Q07955	Serine/arginine-rich splicing factor 1 OS=Homo sapiens OX=9606 GN=SRSF1 PE=1 SV=2	20.81	21.8808	19.4297	24.8908	25.178	21.5628	23.2832	23.6981	18.6712	24.6724	25.425	22.6724	20.7069	23.8772	21.8841	24.2566	3.17032	9.00246	0.0801379	2.37247	5.17828	0.259741
O00299	Chloride intracellular channel protein 1 OS=Homo sapiens OX=9606 GN=CLIC1 PE=1 SV=4	20.1254	20.5618	21.9625	22.6447	22.1149	21.9969	22.9998	23.5636	22.1942	23.434	23.4352	22.5384	20.8832	22.2521	22.9192	23.1359	1.3689	2.58274	0.0807198	0.216721	1.16209	0.685369
P38646	Stress-70 protein, mitochondrial OS=Homo sapiens OX=9606 GN=HSPA9 PE=1 SV=2	18.6545	21.163	22.2682	23.9975	23.574	22.5412	21.051	22.0488	18.9094	23.2425	23.5567	22.209	20.6952	23.3709	20.6698	23.0027	2.67567	6.38934	0.0811255	2.33299	5.03849	0.0823776
Q99497	Parkinson disease protein 7 OS=Homo sapiens OX=9606 GN=PARK7 PE=1 SV=2	19.5923	19.6942	22.0222	22.6563	22.1002	22.1803	19.6766	20.9745	21.5273	21.3314	21.2845	22.0253	20.4362	22.3123	20.7261	21.547	1.87601	3.67059	0.0820752	0.820891	1.7665	0.242111
P98161	Polycystin-1 OS=Homo sapiens OX=9606 GN=PKD1 PE=1 SV=3	23.505	23.559	23.6485	23.1216	23.363	23.4671	25.407	25.6323	24.6457	25.0475	25.4011	24.2729	23.5708	23.3172	25.2283	24.9072	-0.2536	0.838801	0.083469	-0.321176	0.800417	0.512456
P48509	CD151 antigen OS=Homo sapiens OX=9606 GN=CD151 PE=1 SV=3	20.1864	20.3274	21.698	22.7139	22.1806	21.4609	22.0643	22.475	23.1923	23.8974	24.0044	24.0088	20.7373	22.1185	22.5772	23.9702	1.38121	2.60486	0.0839866	1.393	2.62625	0.0136884
Q13641	Trophoblast glycoprotein OS=Homo sapiens OX=9606 GN=TPBG PE=1 SV=1	19.4176	19.1853	21.2272	21.4223	21.2754	21.6055	20.6308	21.3226	21.4113	22.3072	22.4254	22.3142	19.9433	21.4344	21.1216	22.3489	1.49107	2.81097	0.0842863	1.22734	2.34134	0.00795067
P30041	Peroxiredoxin-6 OS=Homo sapiens OX=9606 GN=PRDX6 PE=1 SV=3	18.5056	19.4747	21.4001	22.2796	21.6847	21.4671	20.8724	21.2218	21.3713	21.4022	21.6391	21.7296	19.7935	21.8105	21.1552	21.5903	2.017	4.04741	0.0847747	0.43511	1.35201	0.0699826
P27348	14-3-3 protein theta OS=Homo sapiens OX=9606 GN=YWHAQ PE=1 SV=1	22.1287	22.1244	23.9843	25.5292	24.0613	24.0472	23.8092	24.0669	23.1982	24.8233	24.6228	23.9245	22.7458	24.5459	23.6914	24.4569	1.8001	3.48244	0.0851066	0.76547	1.69992	0.11073
P02768	Albumin OS=Homo sapiens OX=9606 GN=ALB PE=1 SV=2	33.9473	33.9278	33.6867	33.0788	33.3753	33.7196	33.0635	32.2986	33.5495	32.8092	32.167	33.2264	33.8539	33.3912	32.9705	32.7342	-0.462693	0.725631	0.0851224	-0.236348	0.848891	0.646216
Q9P2B2	Prostaglandin F2 receptor negative regulator OS=Homo sapiens OX=9606 GN=PTGFRN PE=1 SV=2	18.7101	18.6663	22.1007	23.094	22.076	22.3441	23.7114	24.2588	23.1222	24.7266	25.0069	24.3171	19.8257	22.5047	23.6975	24.6835	2.67897	6.404	0.0852701	0.98607	1.98078	0.0623257
P05026	Sodium/potassium-transporting ATPase subunit beta-1 OS=Homo sapiens OX=9606 GN=ATP1B1 PE=1 SV=1	17.3351	19.0603	19.6014	21.43	21.2827	19.5237	20.4839	20.9793	18.8612	21.7911	22.3039	21.0435	18.6656	20.7455	20.1082	21.7128	2.0799	4.22779	0.0860375	1.60467	3.04126	0.095012
P62861	40S ribosomal protein S30 OS=Homo sapiens OX=9606 GN=FAU PE=1 SV=1	17.2088	19.1166	20.6576	21.7407	21.7596	20.6712	19.3736	20.1415	19.2618	19.5667	20.7559	20.507	18.9943	21.3905	19.5923	20.2765	2.3962	5.26414	0.0866942	0.684227	1.60684	0.207557
P15153	Ras-related C3 botulinum toxin substrate 2 OS=Homo sapiens OX=9606 GN=RAC2 PE=1 SV=1	20.0136	20.9498	22.7192	23.6564	22.9045	22.7998	23.7571	23.9766	23.7287	24.0003	23.9689	24.0271	21.2275	23.1202	23.8208	23.9988	1.89272	3.71334	0.0867964	0.177966	1.13129	0.0904205
Q15942	Zyxin OS=Homo sapiens OX=9606 GN=ZYX PE=1 SV=1	18.6743	17.4344	22.6372	24.147	22.8002	22.8391	21.3747	21.1341	21.7517	22.8282	22.4737	23.1059	19.582	23.2621	21.4202	22.8026	3.68011	12.8181	0.0869247	1.38243	2.60707	0.00572811
P08195	4F2 cell-surface antigen heavy chain OS=Homo sapiens OX=9606 GN=SLC3A2 PE=1 SV=3	18.8082	19.5673	21.7104	21.9497	21.9147	22.12	20.8292	20.4478	20.6476	21.7054	21.5384	22.1347	20.0286	21.9948	20.6416	21.7928	1.96615	3.90724	0.087008	1.15128	2.22111	0.00529639
Q16658	Fascin OS=Homo sapiens OX=9606 GN=FSCN1 PE=1 SV=3	23.0155	23.3998	25.5872	26.2987	25.7831	25.5445	23.3171	23.9547	22.8932	24.7513	24.746	24.0188	24.0008	25.8754	23.3883	24.5054	1.87461	3.66703	0.0871464	1.11704	2.16901	0.0467139
O75643	U5 small nuclear ribonucleoprotein 200 kDa helicase OS=Homo sapiens OX=9606 GN=SNRNP200 PE=1 SV=2	18.5643	15.9581	16.2179	19.1926	19.227	18.2946	18.7316	20.3578	#NUM!	20.3479	20.2763	18.4664	16.9134	18.9047	#NUM!	19.6969	1.99128	3.9759	0.0872125	#NUM!	#NUM!	#NUM!
Q8TF09	Dynein light chain roadblock-type 2 OS=Homo sapiens OX=9606 GN=DYNLRB2 PE=1 SV=1	16.6814	17.5808	19.9018	20.592	20.5292	19.754	17.5978	18.4919	17.4237	18.3705	18.9187	18.6211	18.0547	20.2917	17.8378	18.6368	2.23708	4.71441	0.0881393	0.799008	1.7399	0.0949655
P21926	CD9 antigen OS=Homo sapiens OX=9606 GN=CD9 PE=1 SV=4	18.7245	18.1787	20.0745	20.9302	20.5387	19.8511	21.2378	21.7454	22.2743	22.4902	22.9534	23.173	18.9926	20.44	21.7525	22.8722	1.44745	2.72726	0.0884661	1.11972	2.17305	0.0360439
P12277	Creatine kinase B-type OS=Homo sapiens OX=9606 GN=CKB PE=1 SV=1	22.5537	20.9057	23.6421	23.8241	24.3903	24.3818	22.9209	23.5081	23.9839	23.3408	23.6475	24.1135	22.3672	24.1987	23.471	23.7006	1.83158	3.55926	0.0884829	0.229624	1.17253	0.578988
P54289	Voltage-dependent calcium channel subunit alpha-2/delta-1 OS=Homo sapiens OX=9606 GN=CACNA2D1 PE=1 SV=3	18.728	20.9891	22.6053	23.8903	23.3102	22.9141	22.9591	23.1327	22.5218	24.1105	24.2232	23.7513	20.7741	23.3715	22.8712	24.0283	2.59741	6.05199	0.0886273	1.15714	2.23015	0.00742189
A2AJT9	BCLAF1 and THRAP3 family member 3 OS=Homo sapiens OX=9606 GN=BCLAF3 PE=1 SV=1	18.4376	18.6172	20.6021	20.9264	20.7457	20.6697	19.3308	19.8798	19.9803	19.6846	20.1257	20.6834	19.219	20.7806	19.7303	20.1646	1.56161	2.95182	0.0887932	0.434253	1.35121	0.285429
P62266	40S ribosomal protein S23 OS=Homo sapiens OX=9606 GN=RPS23 PE=1 SV=3	19.2374	19.4276	19.9625	22.7338	21.4658	19.9746	20.5767	20.3011	17.6196	21.5209	21.5889	18.749	19.5425	21.3914	19.4991	20.6196	1.84891	3.60229	0.0888873	1.12047	2.17418	0.446447
P43487	Ran-specific GTPase-activating protein OS=Homo sapiens OX=9606 GN=RANBP1 PE=1 SV=1	18.7859	20.3234	21.0656	23.2821	21.9547	21.1172	20.7156	21.3015	19.5918	22.163	22.2026	21.0291	20.0583	22.118	20.5363	21.7982	2.05971	4.16901	0.0889323	1.26193	2.39816	0.11663
P61163	Alpha-centractin OS=Homo sapiens OX=9606 GN=ACTR1A PE=1 SV=1	18.4186	19.0776	21.1716	21.8214	21.2833	21.2647	#NUM!	20.5802	21.8518	20.9617	20.9688	21.5689	19.556	21.4565	#NUM!	21.1665	1.90052	3.73348	0.0889624	#NUM!	#NUM!	#NUM!
P61981	14-3-3 protein gamma OS=Homo sapiens OX=9606 GN=YWHAG PE=1 SV=2	20.4578	21.0098	22.1429	23.9639	22.856	21.9361	21.9817	22.1285	21.0668	22.7683	22.6067	21.8647	21.2035	22.9186	21.7256	22.4132	1.71512	3.28324	0.0892587	0.68758	1.61058	0.187715
O75347	Tubulin-specific chaperone A OS=Homo sapiens OX=9606 GN=TBCA PE=1 SV=3	18.4958	18.4981	22.0619	22.3309	22.4693	22.217	21.2486	20.5673	21.1829	21.1548	21.5639	21.9747	19.6853	22.3391	20.9996	21.5645	2.65378	6.29313	0.0897109	0.564898	1.47928	0.153341
Q9UL25	Ras-related protein Rab-21 OS=Homo sapiens OX=9606 GN=RAB21 PE=1 SV=3	16.0944	17.6353	18.2665	19.4328	18.2393	19.2956	20.3798	20.0643	19.547	18.8253	19.1492	19.4251	17.332	18.9892	19.997	19.1332	1.65718	3.15399	0.0908365	-0.863838	0.549489	0.0442945
Q15027	Arf-GAP with coiled-coil, ANK repeat and PH domain-containing protein 1 OS=Homo sapiens OX=9606 GN=ACAP1 PE=1 SV=1	19.5514	20.1444	22.1659	23.1391	22.4381	21.9912	19.1523	19.147	19.0419	20.547	20.3372	20.6704	20.6206	22.5228	19.1138	20.5182	1.90225	3.73795	0.0911798	1.40445	2.64717	0.000171886
P04075	Fructose-bisphosphate aldolase A OS=Homo sapiens OX=9606 GN=ALDOA PE=1 SV=2	18.8374	19.6512	23.1126	24.0844	23.4516	22.9553	22.458	22.75	22.6881	22.2133	22.4815	23.2522	20.5337	23.4971	22.632	22.649	2.96337	7.79946	0.0932943	0.0169587	1.01182	0.960743
P08758	Annexin A5 OS=Homo sapiens OX=9606 GN=ANXA5 PE=1 SV=2	17.8381	19.4568	22.1895	23.5874	22.2451	22.4391	22.9164	23.6912	23.0931	23.9436	23.771	23.8098	19.8281	22.7572	23.2336	23.8415	2.9291	7.61633	0.0936248	0.607928	1.52407	0.0645865
P07355	Annexin A2 OS=Homo sapiens OX=9606 GN=ANXA2 PE=1 SV=2	23.0608	23.2867	25.0907	25.9816	24.9236	25.2272	23.8853	24.4082	23.8869	24.9767	24.7323	24.7468	23.8128	25.3775	24.0601	24.8186	1.5647	2.95816	0.0939162	0.758474	1.6917	0.0165805
Q02543	60S ribosomal protein L18a OS=Homo sapiens OX=9606 GN=RPL18A PE=1 SV=2	18.8354	20.7402	20.5534	23.6403	23.1918	20.628	21.5794	22.2695	#NUM!	23.5667	23.7746	21.01	20.043	22.4867	#NUM!	22.7838	2.4437	5.44035	0.0939483	#NUM!	#NUM!	#NUM!
Q13740	CD166 antigen OS=Homo sapiens OX=9606 GN=ALCAM PE=1 SV=2	17.1255	19.1093	21.4866	22.0271	21.8857	22.0734	19.3661	20.6138	20.8341	22.299	22.4918	22.5745	19.2404	21.9954	20.2714	22.4551	2.75496	6.75032	0.0944078	2.18374	4.54328	0.00928641
P60709	Actin, cytoplasmic 1 OS=Homo sapiens OX=9606 GN=ACTB PE=1 SV=1	27.4372	27.7997	29.3948	30.3223	29.5425	29.2256	28.5824	28.9353	28.3176	29.322	29.6634	29.011	28.2106	29.6968	28.6118	29.3321	1.4862	2.8015	0.0954831	0.720357	1.64759	0.0501968
P05023	Sodium/potassium-transporting ATPase subunit alpha-1 OS=Homo sapiens OX=9606 GN=ATP1A1 PE=1 SV=1	22.4647	23.4007	24.9974	25.9333	25.259	24.8693	24.4055	24.7578	24.4619	25.2015	25.4537	25.1432	23.621	25.3539	24.5418	25.2662	1.73289	3.32394	0.0968235	0.724414	1.65223	0.00750552
P35613	Basigin OS=Homo sapiens OX=9606 GN=BSG PE=1 SV=2	21.0046	21.3262	23.2678	23.7091	23.2448	23.3174	22.4449	22.845	23.1271	23.7146	24.1161	24.1937	21.8662	23.4238	22.8057	24.0081	1.55756	2.94356	0.0970172	1.20247	2.30133	0.00827628
O95490	Adhesion G protein-coupled receptor L2 OS=Homo sapiens OX=9606 GN=ADGRL2 PE=1 SV=2	17.3519	16.2639	21.0772	21.8325	21.3016	21.0992	19.7918	20.9147	20.3333	22.1719	22.2889	22.3275	18.231	21.4111	20.3466	22.2628	3.18013	9.06391	0.0971079	1.91617	3.7742	0.00426033
Q9BX79	Receptor for retinol uptake STRA6 OS=Homo sapiens OX=9606 GN=STRA6 PE=1 SV=1	16.287	19.4321	20.5787	21.9139	21.0562	21.7954	19.5909	20.4623	19.8718	21.6844	21.3634	21.5985	18.7659	21.5885	19.975	21.5488	2.82256	7.07416	0.0975951	1.57377	2.97681	0.00456072
P07900	Heat shock protein HSP 90-alpha OS=Homo sapiens OX=9606 GN=HSP90AA1 PE=1 SV=5	25.1766	25.2181	25.1888	25.2526	25.7242	25.4849	24.5713	24.3047	26.7152	24.2368	24.3382	25.91	25.1945	25.4872	25.1971	24.8283	0.29273	1.22496	0.0988977	-0.368737	0.77446	0.713622
P14174	Macrophage migration inhibitory factor OS=Homo sapiens OX=9606 GN=MIF PE=1 SV=4	18.209	19.1914	21.2601	23.2813	21.8054	20.8827	20.5355	21.4253	19.7856	21.2814	21.5389	21.2706	19.5535	21.9898	20.5821	21.3636	2.43631	5.41257	0.099117	0.781521	1.71894	0.180231
P62820	Ras-related protein Rab-1A OS=Homo sapiens OX=9606 GN=RAB1A PE=1 SV=3	16.5848	19.0685	20.4221	21.3674	20.8124	21.1366	20.6411	21.2986	21.3767	21.8552	21.4907	21.351	18.6918	21.1055	21.1055	21.5656	2.41368	5.32833	0.100615	0.460142	1.37568	0.17261
P61160	Actin-related protein 2 OS=Homo sapiens OX=9606 GN=ACTR2 PE=1 SV=1	18.1753	18.9852	20.9505	21.4644	21.0803	20.9206	20.0604	20.4097	20.2334	20.5463	20.5768	20.3353	19.3703	21.1551	20.2345	20.4861	1.78475	3.4456	0.100696	0.251601	1.19053	0.117011
Q15366	Poly(rC)-binding protein 2 OS=Homo sapiens OX=9606 GN=PCBP2 PE=1 SV=1	20.8511	21.6219	22.0312	24.2456	23.598	21.8047	22.397	23.2913	20.7786	24.3126	24.4023	23.0154	21.5014	23.2161	22.1556	23.9101	1.71471	3.2823	0.101055	1.75444	3.37395	0.111264
P80723	Brain acid soluble protein 1 OS=Homo sapiens OX=9606 GN=BASP1 PE=1 SV=2	19.8918	20.2456	22.125	23.7342	22.4558	21.7885	21.1815	21.5747	21.1825	22.2952	22.1295	21.5549	20.7541	22.6595	21.3129	21.9932	1.90539	3.74611	0.101089	0.680348	1.60253	0.0588218
O00159	Unconventional myosin-Ic OS=Homo sapiens OX=9606 GN=MYO1C PE=1 SV=4	17.8277	17.6636	22.3917	23.2929	22.5045	22.1564	22.2363	22.3177	22.2687	22.2105	22.5747	22.764	19.2943	22.6513	22.2742	22.5164	3.35694	10.2457	0.101651	0.242207	1.1828	0.214031
P84074	Neuron-specific calcium-binding protein hippocalcin OS=Homo sapiens OX=9606 GN=HPCA PE=1 SV=2	17.4367	18.3187	19.6495	21.007	20.377	19.2146	18.3686	18.381	#NUM!	19.0078	19.5134	18.9243	18.4683	20.1996	#NUM!	19.1485	1.73124	3.32012	0.105384	#NUM!	#NUM!	#NUM!
Q6P2Q9	Pre-mRNA-processing-splicing factor 8 OS=Homo sapiens OX=9606 GN=PRPF8 PE=1 SV=2	16.641	18.0897	17.7005	19.6351	19.8279	17.8118	17.4366	18.6544	#NUM!	20.378	20.9023	#NUM!	17.477	19.0916	#NUM!	#NUM!	1.61456	3.06218	0.10549	#NUM!	#NUM!	#NUM!
O75494	Serine/arginine-rich splicing factor 10 OS=Homo sapiens OX=9606 GN=SRSF10 PE=1 SV=1	18.686	18.1195	18.4791	22.0359	21.8815	18.5361	19.6512	20.522	17.845	21.3167	21.8814	20.4325	18.4282	20.8178	19.3394	21.2102	2.38963	5.24022	0.107068	1.87083	3.65743	0.104525
P05060	Secretogranin-1 OS=Homo sapiens OX=9606 GN=CHGB PE=1 SV=2	21.3074	21.9896	20.0669	23.5234	23.7354	21.59	20.4488	21.8207	19.0376	21.974	22.6598	21.2937	21.1213	22.9496	20.4357	21.9758	1.8283	3.55119	0.107631	1.5401	2.90815	0.160406
P15311	Ezrin OS=Homo sapiens OX=9606 GN=EZR PE=1 SV=4	20.5542	21.0118	22.8199	23.4469	22.8421	22.637	23.0527	23.5717	22.8128	23.0216	23.3154	23.216	21.4619	22.9753	23.1457	23.1843	1.51337	2.85477	0.107943	0.0385848	1.02711	0.880067
P11717	Cation-independent mannose-6-phosphate receptor OS=Homo sapiens OX=9606 GN=IGF2R PE=1 SV=3	17.9485	18.2893	17.4955	18.9366	19.4243	18.1218	19.7906	20.4011	17.4145	20.5475	20.805	19.0016	17.9111	18.8276	19.2021	20.118	0.916452	1.88747	0.10799	0.915962	1.88683	0.440625
P10809	60 kDa heat shock protein, mitochondrial OS=Homo sapiens OX=9606 GN=HSPD1 PE=1 SV=2	20.6495	21.6026	23.6593	24.3007	23.3113	24.0838	18.0856	19.4259	19.3564	18.7224	18.52	18.6883	21.9705	23.8986	18.956	18.6436	1.92812	3.8056	0.108859	-0.312427	0.805286	0.516971
P35580	Myosin-10 OS=Homo sapiens OX=9606 GN=MYH10 PE=1 SV=3	22.0472	22.8689	22.3384	24.2603	24.1649	22.5498	26.6999	27.1382	23.2827	25.7048	26.7398	24.1031	22.4182	23.6583	25.7069	25.5159	1.24016	2.36224	0.109639	-0.191029	0.875981	0.900867
P62857	40S ribosomal protein S28 OS=Homo sapiens OX=9606 GN=RPS28 PE=1 SV=1	18.8805	19.5602	21.0944	22.1288	21.6925	20.6077	19.7627	19.5764	#NUM!	20.5488	20.7942	19.954	19.8451	21.4764	#NUM!	20.4324	1.6313	3.09792	0.10969	#NUM!	#NUM!	#NUM!
P22626	Heterogeneous nuclear ribonucleoproteins A2/B1 OS=Homo sapiens OX=9606 GN=HNRNPA2B1 PE=1 SV=2	19.0555	20.8703	21.1678	22.9079	22.9692	20.9469	20.7196	21.61	17.6085	23.1128	22.6626	20.7999	20.3645	22.2747	19.9794	22.1917	1.91011	3.75838	0.110952	2.21235	4.63429	0.190324
O14979	Heterogeneous nuclear ribonucleoprotein D-like OS=Homo sapiens OX=9606 GN=HNRNPDL PE=1 SV=3	19.3448	20.1395	19.9466	23.1729	22.4969	19.9311	19.6375	20.5753	#NUM!	22.4266	22.5196	19.0823	19.8103	21.8669	#NUM!	21.3428	2.05664	4.16016	0.112946	#NUM!	#NUM!	#NUM!
P37802	Transgelin-2 OS=Homo sapiens OX=9606 GN=TAGLN2 PE=1 SV=3	20.1562	20.4963	21.6791	23.0515	21.5292	21.7605	20.8271	20.2053	19.5009	21.5616	21.2747	20.5035	20.7772	22.1137	20.1777	21.1133	1.33651	2.5254	0.113363	0.935538	1.9126	0.132656
P67936	Tropomyosin alpha-4 chain OS=Homo sapiens OX=9606 GN=TPM4 PE=1 SV=3	21.592	21.84	24.521	25.1969	24.6136	24.0939	21.954	21.7043	22.2078	22.3181	22.196	23.2802	22.651	24.6348	21.9554	22.5981	1.98382	3.95538	0.115709	0.642726	1.56128	0.159456
P12109	Collagen alpha-1(VI) chain OS=Homo sapiens OX=9606 GN=COL6A1 PE=1 SV=3	21.6187	21.6322	21.6264	21.6506	21.933	21.7843	23.9737	24.1228	23.2726	23.4826	23.9961	22.7273	21.6258	21.7893	23.7897	23.402	0.163522	1.12002	0.115778	-0.387687	0.764354	0.439589
Q14247	Src substrate cortactin OS=Homo sapiens OX=9606 GN=CTTN PE=1 SV=2	17.1063	18.1573	19.5853	20.568	19.677	19.3922	#NUM!	18.2685	18.0067	18.1281	18.1548	18.3905	18.283	19.8791	#NUM!	18.2245	1.5961	3.02324	0.117078	#NUM!	#NUM!	#NUM!
P13645	Keratin, type I cytoskeletal 10 OS=Homo sapiens OX=9606 GN=KRT10 PE=1 SV=6	27.3276	27.5597	27.5758	27.0819	27.1242	25.987	26.6606	25.7472	26.1093	24.6755	24.1613	26.3155	27.4877	26.7311	26.1724	25.0508	-0.756663	0.591864	0.117813	-1.12161	0.459581	0.185215
P62879	Guanine nucleotide-binding protein G(I)/G(S)/G(T) subunit beta-2 OS=Homo sapiens OX=9606 GN=GNB2 PE=1 SV=3	20.9406	21.614	23.2898	24.0372	23.3857	22.9717	22.9706	23.299	23.2926	23.5476	23.5119	23.8313	21.9482	23.4649	23.1874	23.6303	1.51669	2.86134	0.118161	0.442886	1.35932	0.0404179
P08670	Vimentin OS=Homo sapiens OX=9606 GN=VIM PE=1 SV=4	23.2087	23.7772	25.0025	26.3004	25.6582	24.4798	24.5874	25.0217	23.591	25.6235	25.6542	24.823	23.9961	25.4795	24.4	25.3669	1.48335	2.79597	0.119534	0.966849	1.95457	0.127151
Q9ULV4	Coronin-1C OS=Homo sapiens OX=9606 GN=CORO1C PE=1 SV=1	19.6801	19.2911	21.8056	22.7431	21.8757	21.342	22.637	22.7386	22.0382	22.5543	22.5607	21.6363	20.2589	21.9869	22.4713	22.2504	1.728	3.31268	0.121558	-0.220825	0.858075	0.589387
Q04941	Proteolipid protein 2 OS=Homo sapiens OX=9606 GN=PLP2 PE=1 SV=1	20.3795	20.7745	21.7876	22.1129	21.6439	21.7822	20.6171	20.9425	20.4415	21.2423	20.999	21.2985	20.9805	21.8463	20.667	21.1799	0.865808	1.82236	0.121604	0.512898	1.42691	0.0414817
P78371	T-complex protein 1 subunit beta OS=Homo sapiens OX=9606 GN=CCT2 PE=1 SV=4	17.245	15.9203	20.8906	20.6915	20.746	21.4623	18.7198	20.1589	17.013	21.2984	21.0162	20.1695	18.0186	20.9666	18.6306	20.828	2.94796	7.71658	0.122023	2.1975	4.58682	0.0862543
P05387	60S acidic ribosomal protein P2 OS=Homo sapiens OX=9606 GN=RPLP2 PE=1 SV=1	21.9206	20.7033	22.7163	24.5979	23.6113	22.3116	22.6778	23.6733	20.5485	24.0261	24.0909	22.0784	21.7801	23.5069	22.2998	23.3985	1.72688	3.31011	0.122375	1.09865	2.14155	0.387397
Q13561	Dynactin subunit 2 OS=Homo sapiens OX=9606 GN=DCTN2 PE=1 SV=4	19.958	19.2917	21.0679	21.0387	21.1074	21.2086	19.9649	19.4114	19.8262	19.3214	19.1222	21.1745	20.1059	21.1182	19.7341	19.8727	1.01234	2.01719	0.123613	0.138558	1.1008	0.847221
P05556	Integrin beta-1 OS=Homo sapiens OX=9606 GN=ITGB1 PE=1 SV=2	23.6255	23.4758	25.5928	25.9957	25.3012	25.5172	26.0554	26.3168	26.3888	26.7541	26.9304	26.8667	24.2313	25.6047	26.2537	26.8504	1.37333	2.59069	0.126096	0.596726	1.51228	0.00629902
Q13838	Spliceosome RNA helicase DDX39B OS=Homo sapiens OX=9606 GN=DDX39B PE=1 SV=1	17.9869	20.5097	20.4259	22.4904	21.9588	20.4344	20.8291	21.3634	17.3883	22.482	22.7399	20.5764	19.6408	21.6279	19.8603	21.9328	1.98706	3.96428	0.126357	2.07251	4.20618	0.21824
P30044	Peroxiredoxin-5, mitochondrial OS=Homo sapiens OX=9606 GN=PRDX5 PE=1 SV=4	17.3146	17.0901	18.8003	20.1245	18.1112	19.6251	17.5294	18.6024	15.8567	19.5318	19.3423	18.988	17.735	19.2869	17.3295	19.2874	1.55195	2.93213	0.127469	1.95792	3.88502	0.0740771
P18669	Phosphoglycerate mutase 1 OS=Homo sapiens OX=9606 GN=PGAM1 PE=1 SV=2	19.4635	18.7863	22.9264	23.0086	22.5914	22.9964	23.5002	23.717	22.7745	23.3021	23.4493	23.1416	20.3921	22.8655	23.3305	23.2977	2.47337	5.55341	0.127545	-0.0328433	0.977492	0.917693
P16401	Histone H1.5 OS=Homo sapiens OX=9606 GN=H1-5 PE=1 SV=3	21.1889	22.5488	23.8516	24.3162	25.4375	23.3991	23.9415	24.5012	24.8462	24.1322	24.3362	25.6087	22.5298	24.3843	24.4296	24.6924	1.85453	3.61634	0.12808	0.262727	1.19974	0.647218
P18206	Vinculin OS=Homo sapiens OX=9606 GN=VCL PE=1 SV=4	18.9241	19.4418	21.8777	22.2517	21.2766	22.269	21.7236	22.1532	22.627	22.3012	22.0362	22.7962	20.0812	21.9324	22.1679	22.3778	1.8512	3.608	0.128346	0.209909	1.15662	0.573674
P16949	Stathmin OS=Homo sapiens OX=9606 GN=STMN1 PE=1 SV=3	24.4493	25.1014	24.6	25.5089	25.1999	24.9267	24.0574	23.5727	24.4766	23.7893	24.1565	24.5275	24.7169	25.2118	24.0356	24.1577	0.4949	1.40922	0.12873	0.122154	1.08836	0.735393
P13987	CD59 glycoprotein OS=Homo sapiens OX=9606 GN=CD59 PE=1 SV=1	22.348	22.4816	24.3951	25.1995	24.5147	23.8573	23.9538	24.1855	24.8148	25.0898	25.2519	25.5911	23.0749	24.5238	24.318	25.3109	1.44894	2.73008	0.131652	0.992899	1.99018	0.0286421
Q9Y490	Talin-1 OS=Homo sapiens OX=9606 GN=TLN1 PE=1 SV=3	22.9822	22.8456	24.7099	24.9911	24.4818	24.5734	26.9128	27.345	26.2466	26.7952	27.0171	26.15	23.5126	24.6821	26.8348	26.6541	1.16948	2.24931	0.132371	-0.180716	0.882265	0.683548
P08069	Insulin-like growth factor 1 receptor OS=Homo sapiens OX=9606 GN=IGF1R PE=1 SV=1	17.5979	17.7877	18.8595	20.1161	18.7085	18.8102	18.9216	18.8771	18.5151	19.9522	20.2446	19.7109	18.0817	19.2116	18.7713	19.9692	1.1299	2.18843	0.132647	1.19797	2.29416	0.00397632
P08754	Guanine nucleotide-binding protein G(i) subunit alpha OS=Homo sapiens OX=9606 GN=GNAI3 PE=1 SV=3	18.7863	19.3132	21.1049	22.5314	20.572	21.1978	20.4828	21.4159	20.9094	21.9029	21.7395	21.7046	19.7348	21.4337	20.936	21.7823	1.69892	3.24657	0.134993	0.846293	1.79787	0.0376513
P50552	Vasodilator-stimulated phosphoprotein OS=Homo sapiens OX=9606 GN=VASP PE=1 SV=3	18.7732	18.9879	20.4738	20.8172	20.3631	20.2159	21.7118	22.0893	21.506	21.8327	22.0896	21.4091	19.4116	20.4654	21.769	21.7771	1.05379	2.07597	0.135319	0.00808506	1.00562	0.976843
P29966	Myristoylated alanine-rich C-kinase substrate OS=Homo sapiens OX=9606 GN=MARCKS PE=1 SV=4	19.7718	20.814	22.5715	24.2198	22.9411	21.8909	21.1762	21.4122	21.3361	22.5356	22.2402	22.0147	21.0524	23.0173	21.3082	22.2635	1.96487	3.90378	0.137045	0.955295	1.93898	0.00452914
Q8N8S7	Protein enabled homolog OS=Homo sapiens OX=9606 GN=ENAH PE=1 SV=2	19.3747	18.9382	22.4275	24.0269	21.8174	22.0716	21.2619	21.1105	20.2258	21.8088	21.8563	22.1928	20.2468	22.6387	20.8661	21.9526	2.39185	5.24829	0.139785	1.08656	2.12367	0.0345177
P49006	MARCKS-related protein OS=Homo sapiens OX=9606 GN=MARCKSL1 PE=1 SV=2	21.2266	22.0324	24.1593	25.4375	23.9272	23.718	23.1624	23.2738	23.0844	23.844	23.4395	23.4923	22.4728	24.3609	23.1735	23.592	1.88809	3.70146	0.140404	0.418444	1.33649	0.0389675
P16402	Histone H1.3 OS=Homo sapiens OX=9606 GN=H1-3 PE=1 SV=2	21.3388	22.8492	23.8411	24.1497	25.1232	23.5124	24.1959	24.7878	24.7654	24.3637	24.5657	25.4457	22.6764	24.2617	24.583	24.7917	1.58538	3.00087	0.140849	0.208633	1.15559	0.616207
P31946	14-3-3 protein beta/alpha OS=Homo sapiens OX=9606 GN=YWHAB PE=1 SV=3	20.9655	18.5289	21.6373	23.2473	21.8525	21.8116	21.7059	22.3141	21.4917	22.6825	22.3236	22.281	20.3772	22.3038	21.8372	22.429	1.92658	3.80154	0.142046	0.591791	1.50712	0.0997283
P07195	L-lactate dehydrogenase B chain OS=Homo sapiens OX=9606 GN=LDHB PE=1 SV=2	23.159	22.8913	25.3976	25.6199	24.779	25.6619	23.5189	24.0908	23.8341	24.1551	24.1521	24.0965	23.816	25.3536	23.8146	24.1346	1.53768	2.90327	0.142923	0.319966	1.2483	0.126971
P06576	ATP synthase subunit beta, mitochondrial OS=Homo sapiens OX=9606 GN=ATP5F1B PE=1 SV=3	17.6753	19.3229	22.4568	22.0882	22.0557	23.0905	19.4556	19.8888	19.2175	17.8543	20.0684	18.3136	19.8183	22.4115	19.5207	18.7454	2.59313	6.03404	0.146724	-0.775213	0.584303	0.331841
Q15758	Neutral amino acid transporter B(0) OS=Homo sapiens OX=9606 GN=SLC1A5 PE=1 SV=2	19.1123	18.9457	23.3334	23.1048	22.964	23.0615	22.3544	22.6584	22.8786	23.1957	23.1923	23.9073	20.4638	23.0434	22.6305	23.4318	2.57961	5.97778	0.146899	0.801302	1.74267	0.0468858
O15126	Secretory carrier-associated membrane protein 1 OS=Homo sapiens OX=9606 GN=SCAMP1 PE=1 SV=2	20.6412	20.26	20.3631	19.5023	20.4595	19.4957	20.1879	20.2043	19.2301	20.6158	20.7395	19.3974	20.4214	19.8192	19.8741	20.2509	-0.602266	0.658719	0.151024	0.376767	1.29843	0.52072
P01111	GTPase NRas OS=Homo sapiens OX=9606 GN=NRAS PE=1 SV=1	18.9632	20.9156	21.1061	21.7455	21.3485	21.53	21.6936	21.9364	21.8676	21.8179	21.8037	22.3373	20.3283	21.5414	21.8325	21.9863	1.2131	2.31835	0.155526	0.15377	1.11247	0.463386
P52943	Cysteine-rich protein 2 OS=Homo sapiens OX=9606 GN=CRIP2 PE=1 SV=1	20.0875	19.135	22.1002	22.256	22.3779	21.454	19.107	20.4692	#NUM!	20.8031	20.9656	18.5863	20.4409	22.0293	#NUM!	20.1183	1.58841	3.00718	0.159607	#NUM!	#NUM!	#NUM!
P50395	Rab GDP dissociation inhibitor beta OS=Homo sapiens OX=9606 GN=GDI2 PE=1 SV=2	20.9547	21.2303	22.9475	22.9678	22.3176	23.5209	23.1614	23.6075	23.2759	23.2892	23.4805	23.4116	21.7108	22.9354	23.3483	23.3938	1.22457	2.33686	0.161418	0.0455167	1.03205	0.769305
P35908	Keratin, type II cytoskeletal 2 epidermal OS=Homo sapiens OX=9606 GN=KRT2 PE=1 SV=2	25.7995	25.6523	26.3141	24.9947	25.9198	24.6447	24.3614	24.0762	25.4662	23.0059	22.3827	25.0503	25.922	25.1864	24.6346	23.4796	-0.735577	0.600578	0.162336	-1.15499	0.44907	0.273358
P31949	Protein S100-A11 OS=Homo sapiens OX=9606 GN=S100A11 PE=1 SV=2	16.8118	17.0254	19.3216	19.9296	19.2796	18.5406	20.2553	21.0321	19.7799	20.4369	20.6398	20.29	17.7196	19.25	20.3558	20.4555	1.53033	2.88851	0.16356	0.0997451	1.07158	0.805307
P04899	Guanine nucleotide-binding protein G(i) subunit alpha-2 OS=Homo sapiens OX=9606 GN=GNAI2 PE=1 SV=3	19.6506	20.6491	23.3681	23.9113	22.7434	22.9704	23.676	23.8996	23.5646	23.9176	23.7363	24.0482	21.2226	23.2084	23.7134	23.9007	1.98576	3.96072	0.164023	0.187287	1.13862	0.233899
Q13308	Inactive tyrosine-protein kinase 7 OS=Homo sapiens OX=9606 GN=PTK7 PE=1 SV=2	18.778	17.6128	21.6447	21.7974	21.4654	20.9976	21.1765	21.7603	21.132	22.4453	22.4333	22.3194	19.3452	21.4201	21.3563	22.3993	2.07493	4.21325	0.164267	1.04306	2.0606	0.00720608
P20742	Pregnancy zone protein OS=Homo sapiens OX=9606 GN=PZP PE=1 SV=4	22.9611	23.0657	22.214	21.2867	22.1701	22.4952	23.1379	23.4022	22.3164	23.5349	23.1318	22.3788	22.7469	21.984	22.9522	23.0152	-0.762937	0.589296	0.165054	0.0629833	1.04462	0.900038
P21333	Filamin-A OS=Homo sapiens OX=9606 GN=FLNA PE=1 SV=4	22.2833	23.2761	25.1328	25.6372	24.8298	24.6986	26.6133	26.8339	26.4973	26.4656	26.6979	26.5105	23.5641	25.0552	26.6482	26.558	1.49114	2.8111	0.167351	-0.0901562	0.939421	0.499894
Q9H444	Charged multivesicular body protein 4b OS=Homo sapiens OX=9606 GN=CHMP4B PE=1 SV=1	20.3707	20.865	21.0199	21.8188	21.3035	20.847	20.9343	21.2879	20.8846	21.7421	21.4994	21.2098	20.7519	21.3231	21.0356	21.4838	0.571194	1.48575	0.170428	0.44815	1.36429	0.0879902
P13591	Neural cell adhesion molecule 1 OS=Homo sapiens OX=9606 GN=NCAM1 PE=1 SV=3	19.9159	20.9005	22.9241	22.8466	22.5655	22.7709	21.4196	21.3832	21.9056	22.2235	22.5432	22.9524	21.2468	22.7277	21.5695	22.5731	1.48087	2.79118	0.171261	1.00359	2.00498	0.0205038
P60953	Cell division control protein 42 homolog OS=Homo sapiens OX=9606 GN=CDC42 PE=1 SV=2	21.1112	21.0998	23.2865	23.9388	22.4614	23.2179	23.5545	23.8349	23.8155	23.8115	23.8348	23.9983	21.8325	23.206	23.735	23.8816	1.37354	2.59106	0.178535	0.146576	1.10694	0.245616
P05386	60S acidic ribosomal protein P1 OS=Homo sapiens OX=9606 GN=RPLP1 PE=1 SV=1	19.8887	19.6109	22.6361	21.6778	22.4837	23.0903	21.6606	22.3792	21.5011	23.5507	23.2086	22.6235	20.7119	22.4173	21.847	23.1276	1.70536	3.2611	0.179187	1.28061	2.42941	0.0285924
P06748	Nucleophosmin OS=Homo sapiens OX=9606 GN=NPM1 PE=1 SV=2	18.9697	19.697	18.5494	23.422	22.855	18.5596	20.3072	19.8238	#NUM!	23.1964	22.8771	19.5884	19.0721	21.6122	#NUM!	21.8873	2.54015	5.81649	0.181257	#NUM!	#NUM!	#NUM!
P62979	Ubiquitin-40S ribosomal protein S27a OS=Homo sapiens OX=9606 GN=RPS27A PE=1 SV=2	21.0941	22.2801	22.3598	24.0828	23.6075	21.8664	23.0875	23.4851	21.8672	23.0719	23.6534	22.5324	21.9113	23.1856	22.8133	23.0859	1.27423	2.4187	0.18129	0.272605	1.20799	0.665229
P02787	Serotransferrin OS=Homo sapiens OX=9606 GN=TF PE=1 SV=3	26.899	26.7421	26.7993	26.0955	26.8579	26.4077	25.7641	24.9268	26.3177	25.7031	25.1565	26.3553	26.8135	26.4537	25.6695	25.7383	-0.359773	0.779287	0.186616	0.0687511	1.04881	0.903497
P40926	Malate dehydrogenase, mitochondrial OS=Homo sapiens OX=9606 GN=MDH2 PE=1 SV=3	20.4993	20.4755	22.1485	21.8862	21.6666	22.4235	#NUM!	18.8175	#NUM!	20.2503	19.7387	20.7444	21.0411	21.9921	#NUM!	20.2445	0.950992	1.9332	0.186764	#NUM!	#NUM!	#NUM!
Q13433	Zinc transporter ZIP6 OS=Homo sapiens OX=9606 GN=SLC39A6 PE=1 SV=3	17.7124	17.3645	19.5727	20.2665	19.2073	18.9553	19.2932	19.9504	19.4245	20.241	20.6818	20.8538	18.2165	19.4764	19.556	20.5922	1.25984	2.39469	0.188004	1.03617	2.05077	0.0187922
P23142	Fibulin-1 OS=Homo sapiens OX=9606 GN=FBLN1 PE=1 SV=4	23.6512	22.5097	23.487	21.8753	22.4884	23.0047	24.4033	24.5143	24.0445	24.1093	23.9701	23.7749	23.216	22.4561	24.3207	23.9514	-0.759873	0.590548	0.190934	-0.369251	0.774184	0.097983
P63104	14-3-3 protein zeta/delta OS=Homo sapiens OX=9606 GN=YWHAZ PE=1 SV=1	26.1373	26.1066	27.3263	27.534	26.891	27.1537	28.9102	29.4434	28.888	28.9213	29.1821	28.6592	26.5234	27.1929	29.0805	28.9209	0.669508	1.59053	0.205089	-0.159673	0.895228	0.535948
P21291	Cysteine and glycine-rich protein 1 OS=Homo sapiens OX=9606 GN=CSRP1 PE=1 SV=3	18.8526	18.7527	20.0779	20.4428	20.2479	19.4033	20.9975	21.0128	20.8104	20.1619	20.7513	20.3557	19.2277	20.0313	20.9402	20.423	0.80359	1.74544	0.205628	-0.517254	0.6987	0.0491998
Q01518	Adenylyl cyclase-associated protein 1 OS=Homo sapiens OX=9606 GN=CAP1 PE=1 SV=5	18.7361	20.4485	21.2726	22.3334	20.7657	21.3245	20.8898	21.5683	21.5307	21.0974	21.1872	20.5535	20.1524	21.4745	21.3296	20.9461	1.32212	2.50034	0.206005	-0.383545	0.766552	0.264894
P46459	Vesicle-fusing ATPase OS=Homo sapiens OX=9606 GN=NSF PE=1 SV=3	20.1489	18.5522	19.7809	21.8438	21.5321	19.3095	21.696	21.8933	22.182	21.7728	22.5234	22.0225	19.494	20.8951	21.9238	22.1063	1.40114	2.6411	0.207404	0.182504	1.13485	0.52436
Q9H4G4	Golgi-associated plant pathogenesis-related protein 1 OS=Homo sapiens OX=9606 GN=GLIPR2 PE=1 SV=3	19.1399	19.6655	21.1663	21.5148	20.5896	20.8692	21.814	21.6928	22.27	21.7583	21.6424	22.4526	19.9905	20.9912	21.9256	21.9511	1.00067	2.00093	0.207432	0.0255163	1.01784	0.937954
P0DP25	Calmodulin-3 OS=Homo sapiens OX=9606 GN=CALM3 PE=1 SV=1	21.1582	22.8167	24.4708	25.7612	24.9455	23.1473	22.8852	23.7192	22.0149	23.481	23.7137	23.347	22.8153	24.618	22.8731	23.5139	1.80274	3.48882	0.216336	0.640803	1.5592	0.272105
P62258	14-3-3 protein epsilon OS=Homo sapiens OX=9606 GN=YWHAE PE=1 SV=1	20.7842	22.0485	21.7523	24.432	22.9225	21.3882	22.2359	22.6118	20.1975	23.3926	23.118	21.6251	21.5284	22.9143	21.6817	22.7119	1.38591	2.61337	0.221544	1.03016	2.04225	0.329911
O75586	Mediator of RNA polymerase II transcription subunit 6 OS=Homo sapiens OX=9606 GN=MED6 PE=1 SV=2	21.7758	21.896	21.5843	21.1529	21.0385	21.8727	22.7595	23.4691	21.9285	23.1637	23.3679	22.022	21.752	21.3547	22.719	22.8512	-0.397349	0.759252	0.223943	0.132178	1.09595	0.839368
P36915	Guanine nucleotide-binding protein-like 1 OS=Homo sapiens OX=9606 GN=GNL1 PE=1 SV=2	16.9124	16.4108	20.7218	20.0176	19.5522	20.3429	18.282	18.2577	17.7399	18.9734	19.7244	#NUM!	18.015	19.9709	18.0932	#NUM!	1.95594	3.87967	0.229442	#NUM!	#NUM!	#NUM!
P21281	V-type proton ATPase subunit B, brain isoform OS=Homo sapiens OX=9606 GN=ATP6V1B2 PE=1 SV=3	17.0071	18.4329	19.5513	20.1451	19.8384	18.6703	19.8443	20.1705	17.7947	18.188	20.0488	19.2807	18.3304	19.5513	19.2698	19.1725	1.22085	2.33083	0.229857	-0.0973598	0.934742	0.920722
O75165	DnaJ homolog subfamily C member 13 OS=Homo sapiens OX=9606 GN=DNAJC13 PE=1 SV=5	18.8661	19.8081	19.7399	18.3552	18.8316	19.4064	18.4366	#NUM!	19.04	17.803	17.5178	#NUM!	19.4714	18.8644	#NUM!	#NUM!	-0.606976	0.656571	0.230317	#NUM!	#NUM!	#NUM!
P17677	Neuromodulin OS=Homo sapiens OX=9606 GN=GAP43 PE=1 SV=1	20.6039	21.1823	23.0018	23.8909	22.7411	21.9778	22.2808	22.3477	21.7456	22.2279	22.3764	22.3617	21.596	22.8699	22.1247	22.322	1.27395	2.41822	0.234804	0.197301	1.14655	0.37175
P23528	Cofilin-1 OS=Homo sapiens OX=9606 GN=CFL1 PE=1 SV=3	22.2593	23.4635	26.3367	26.1483	26.1563	25.0154	23.3344	24.15	23.4825	25.4504	24.7128	24.3912	24.0198	25.7733	23.6556	24.8515	1.75351	3.37178	0.238718	1.19584	2.29078	0.0408146
P08621	U1 small nuclear ribonucleoprotein 70 kDa OS=Homo sapiens OX=9606 GN=SNRNP70 PE=1 SV=2	17.7693	18.6726	18.1948	20.0288	20.1087	17.7656	20.0167	20.7786	#NUM!	20.3043	21.0257	19.5236	18.2122	19.301	#NUM!	20.2845	1.08882	2.127	0.250625	#NUM!	#NUM!	#NUM!
Q9BXJ4	Complement C1q tumor necrosis factor-related protein 3 OS=Homo sapiens OX=9606 GN=C1QTNF3 PE=1 SV=1	19.069	17.9237	18.8905	18.6846	17.5532	17.6222	19.2256	18.7969	18.6676	18.0228	18.0513	18.3648	18.6278	17.9533	18.8967	18.1463	-0.674428	0.626581	0.257009	-0.750434	0.594425	0.0202607
P69905	Hemoglobin subunit alpha OS=Homo sapiens OX=9606 GN=HBA1 PE=1 SV=2	27.721	28.013	29.064	28.8924	28.7282	28.8018	30.6632	31.2325	30.4096	30.8201	30.9668	30.5405	28.266	28.8074	30.7684	30.7758	0.541455	1.45544	0.257664	0.0073708	1.00512	0.979794
P13611	Versican core protein OS=Homo sapiens OX=9606 GN=VCAN PE=1 SV=3	21.5137	20.5431	20.5989	22.2438	22.8324	20.5218	22.4257	23.147	20.9174	19.6397	21.3338	20.6867	20.8852	21.866	22.1634	20.5534	0.980788	1.97354	0.267109	-1.60993	0.327614	0.121631
Q15019	Septin-2 OS=Homo sapiens OX=9606 GN=SEPTIN2 PE=1 SV=1	18.6085	20.2196	21.488	21.6527	21.6116	20.5496	21.2026	21.3495	20.8764	20.2182	21.086	21.1786	20.1054	21.2713	21.1428	20.8276	1.16592	2.24377	0.268476	-0.315239	0.803718	0.401664
P23229	Integrin alpha-6 OS=Homo sapiens OX=9606 GN=ITGA6 PE=1 SV=5	19.7487	18.8427	21.2016	20.9745	20.6759	20.807	22.6744	22.9945	23.2784	22.6928	22.8449	23.4298	19.931	20.8191	22.9825	22.9892	0.88812	1.85076	0.268918	0.00671107	1.00466	0.982307
Q8IWC1	MAP7 domain-containing protein 3 OS=Homo sapiens OX=9606 GN=MAP7D3 PE=1 SV=2	19.8392	20.1014	19.776	20.5139	20.6963	19.7193	20.8423	21.0973	20.5402	20.5802	21.0115	21.0251	19.9055	20.3098	20.8266	20.8723	0.404304	1.32345	0.269951	0.0456804	1.03217	0.843856
P04264	Keratin, type II cytoskeletal 1 OS=Homo sapiens OX=9606 GN=KRT1 PE=1 SV=6	28.1353	27.8822	28.1681	28.4086	27.0147	26.9381	26.2698	26.6446	26.314	25.5802	24.7317	26.9668	28.0619	27.4538	26.4095	25.7596	-0.60808	0.656069	0.27938	-0.6499	0.637324	0.381873
P13521	Secretogranin-2 OS=Homo sapiens OX=9606 GN=SCG2 PE=1 SV=2	21.0888	22.4473	21.5303	23.2751	22.9351	21.4431	21.9541	22.0559	20.5629	21.8516	21.7966	20.9888	21.6888	22.5511	21.5243	21.5457	0.862306	1.81794	0.279763	0.0213963	1.01494	0.971173
P0C0L4	Complement C4-A OS=Homo sapiens OX=9606 GN=C4A PE=1 SV=2	22.2185	22.2858	22.3058	21.9531	21.9754	22.3676	23.371	23.5011	22.9041	23.1316	23.3258	22.7744	22.27	22.0987	23.2587	23.0772	-0.171304	0.888039	0.279833	-0.181456	0.881813	0.496318
P17301	Integrin alpha-2 OS=Homo sapiens OX=9606 GN=ITGA2 PE=1 SV=1	20.2007	19.625	22.6993	22.1032	21.2883	23.0225	21.5593	22.0798	23.1768	23.2761	23.0924	23.9251	20.8417	22.138	22.272	23.4312	1.29626	2.45592	0.291728	1.15924	2.2334	0.0981157
P67775	Serine/threonine-protein phosphatase 2A catalytic subunit alpha isoform OS=Homo sapiens OX=9606 GN=PPP2CA PE=1 SV=1	20.0166	17.1076	19.887	20.6221	19.9761	19.9545	20.362	20.6492	19.4811	21.3323	20.8534	20.3445	19.0037	20.1842	20.1641	20.8434	1.18052	2.26658	0.292099	0.679334	1.6014	0.207753
P05198	Eukaryotic translation initiation factor 2 subunit 1 OS=Homo sapiens OX=9606 GN=EIF2S1 PE=1 SV=3	20.4286	20.5921	20.51	21.414	21.628	20.1474	20.062	20.1667	19.5209	20.8442	20.7086	20.1568	20.5103	21.0631	19.9165	20.5699	0.552871	1.467	0.299709	0.653346	1.57281	0.0875424
P18065	Insulin-like growth factor-binding protein 2 OS=Homo sapiens OX=9606 GN=IGFBP2 PE=1 SV=2	21.1491	21.8938	20.882	22.231	22.6278	21.0472	20.9305	20.6649	19.5787	20.776	21.2134	20.1242	21.3083	21.9686	20.3914	20.7045	0.660322	1.58044	0.305986	0.313154	1.24242	0.579987
P07942	Laminin subunit beta-1 OS=Homo sapiens OX=9606 GN=LAMB1 PE=1 SV=2	18.5174	19.4934	18.8119	20.5897	20.2033	18.502	22.5931	24.0837	19.5432	20.5993	22.0309	18.4362	18.9409	19.765	22.0734	20.3555	0.82409	1.77042	0.306403	-1.71789	0.303993	0.368458
P34096	Ribonuclease 4 OS=Homo sapiens OX=9606 GN=RNASE4 PE=1 SV=3	19.5395	18.3529	19.3104	19.9392	19.5841	19.1628	20.9699	20.9958	20.2412	20.2685	21.0183	19.8727	19.0676	19.562	20.7356	20.3865	0.494397	1.40873	0.311478	-0.349114	0.785066	0.449743
P61224	Ras-related protein Rap-1b OS=Homo sapiens OX=9606 GN=RAP1B PE=1 SV=1	21.4621	22.0238	24.1714	23.8467	22.864	24.0952	25.4431	25.6001	26.3279	25.6263	25.513	26.3081	22.5525	23.602	25.7904	25.8158	1.04952	2.06984	0.311666	0.0254057	1.01777	0.948376
P06396	Gelsolin OS=Homo sapiens OX=9606 GN=GSN PE=1 SV=1	24.7796	25.0742	25.4595	25.5621	25.4057	25.1459	28.1647	28.4866	27.2401	27.7493	28.2041	27.0371	25.1044	25.3712	27.9638	27.6635	0.266798	1.20313	0.312907	-0.300289	0.812089	0.583991
P01591	Immunoglobulin J chain OS=Homo sapiens OX=9606 GN=JCHAIN PE=1 SV=4	20.1394	19.8786	23.7069	23.1503	22.31	22.5968	24.0819	24.0703	24.367	24.1194	23.8659	24.9628	21.2417	22.6857	24.1731	24.316	1.44406	2.72086	0.315431	0.142937	1.10415	0.700277
Q9H4B7	Tubulin beta-1 chain OS=Homo sapiens OX=9606 GN=TUBB1 PE=1 SV=1	18.8673	19.5043	21.4682	21.5545	21.7754	19.8719	24.8852	25.3927	23.2323	24.4356	24.8493	23.1654	19.9466	21.0673	24.5034	24.1501	1.12067	2.17447	0.319554	-0.353285	0.782799	0.690848
P12259	Coagulation factor V OS=Homo sapiens OX=9606 GN=F5 PE=1 SV=4	23.0172	22.5576	24.4118	23.9075	24.1397	23.8409	26.0931	26.3914	25.841	25.9212	26.187	25.9566	23.3288	23.9627	26.1085	26.0216	0.633868	1.55172	0.324549	-0.0868924	0.941549	0.653762
Q9Y240	C-type lectin domain family 11 member A OS=Homo sapiens OX=9606 GN=CLEC11A PE=1 SV=1	17.869	18.4045	19.4069	20.2892	18.3063	19.5441	24.4635	24.4367	23.3318	23.6806	24.1985	22.8165	18.5601	19.3799	24.0773	23.5652	0.819737	1.76508	0.326159	-0.512124	0.701189	0.403778
P02461	Collagen alpha-1(III) chain OS=Homo sapiens OX=9606 GN=COL3A1 PE=1 SV=4	21.373	21.6243	21.1442	20.785	21.5004	21.0274	20.8248	19.8309	20.4501	19.9488	19.8632	20.4341	21.3805	21.1043	20.3686	20.082	-0.276169	0.825781	0.334163	-0.286554	0.819858	0.446767
Q9UM47	Neurogenic locus notch homolog protein 3 OS=Homo sapiens OX=9606 GN=NOTCH3 PE=1 SV=2	18.2871	17.6067	18.3831	19.1534	17.8723	18.717	19.4396	19.4249	19.3729	19.6817	19.7435	19.5502	18.0923	18.5809	19.4125	19.6585	0.488577	1.40306	0.337197	0.246009	1.18592	0.01524
P49773	Histidine triad nucleotide-binding protein 1 OS=Homo sapiens OX=9606 GN=HINT1 PE=1 SV=2	18.9899	19.1646	22.0083	21.0314	21.163	21.1562	21.4813	21.7959	23.5462	21.9371	22.1017	23.5455	20.0543	21.1169	22.2745	22.5281	1.0626	2.0887	0.338885	0.253627	1.1922	0.772731
Q13418	Integrin-linked protein kinase OS=Homo sapiens OX=9606 GN=ILK PE=1 SV=2	19.559	19.6749	21.2591	21.1703	21.1557	20.2211	22.1018	22.4059	21.5717	22.5819	22.4635	21.7753	20.1643	20.8491	22.0265	22.2736	0.684733	1.6074	0.339511	0.247103	1.18682	0.519368
P02533	Keratin, type I cytoskeletal 14 OS=Homo sapiens OX=9606 GN=KRT14 PE=1 SV=4	23.2893	24.0903	23.4807	24.378	22.0433	21.5327	21.6424	23.4943	21.9941	21.7173	19.5417	21.6496	23.6201	22.6513	22.3769	20.9695	-0.968778	0.510939	0.346359	-1.40741	0.376987	0.197812
P07737	Profilin-1 OS=Homo sapiens OX=9606 GN=PFN1 PE=1 SV=2	22.3014	21.9079	22.7933	23.5469	22.9036	22.1097	21.6657	22.2876	22.5678	22.5276	22.5194	22.8106	22.3342	22.8534	22.1737	22.6192	0.519193	1.43315	0.34753	0.445481	1.36177	0.190869
O75144	ICOS ligand OS=Homo sapiens OX=9606 GN=ICOSLG PE=1 SV=2	18.9717	18.9626	19.6618	17.6598	19.0613	19.1797	19.5473	18.8389	19.7123	18.4358	18.6519	19.5439	19.1987	18.6336	19.3662	18.8772	-0.565101	0.675908	0.354614	-0.488935	0.712551	0.321149
P01023	Alpha-2-macroglobulin OS=Homo sapiens OX=9606 GN=A2M PE=1 SV=3	26.0745	25.8038	25.7322	24.9193	26.0086	25.6337	25.9168	25.3172	26.4012	25.6465	25.2877	26.1074	25.8702	25.5205	25.8784	25.6806	-0.349634	0.784783	0.356897	-0.197846	0.871851	0.641262
P28300	Protein-lysine 6-oxidase OS=Homo sapiens OX=9606 GN=LOX PE=1 SV=2	18.569	19.4804	18.7062	18.6235	18.7812	18.4283	19.2817	19.2061	18.9456	18.4617	19.214	18.5732	18.9185	18.611	19.1444	18.7496	-0.307563	0.808005	0.365385	-0.394821	0.760584	0.197258
P02675	Fibrinogen beta chain OS=Homo sapiens OX=9606 GN=FGB PE=1 SV=2	20.0923	20.4394	20.8835	20.9804	21.0078	20.37	23.1274	23.1701	22.0542	22.7038	23.1864	21.9116	20.4718	20.7861	22.7839	22.6006	0.314304	1.24341	0.367222	-0.183293	0.88069	0.742682
P01308	Insulin OS=Homo sapiens OX=9606 GN=INS PE=1 SV=1	26.0248	25.0998	26.0188	24.962	24.7469	25.9986	24.6489	24.4695	25.9965	25.7942	25.2049	25.8445	25.7145	25.2358	25.0383	25.6146	-0.478631	0.717658	0.387231	0.576217	1.49093	0.333076
P08123	Collagen alpha-2(I) chain OS=Homo sapiens OX=9606 GN=COL1A2 PE=1 SV=7	20.101	20.2319	19.3854	18.8133	20.2547	19.1828	19.8686	19.0039	18.5223	19.6654	19.1818	19.2947	19.9061	19.4169	19.1316	19.3806	-0.489164	0.712438	0.388426	0.248988	1.18837	0.585248
Q6ZMP0	Thrombospondin type-1 domain-containing protein 4 OS=Homo sapiens OX=9606 GN=THSD4 PE=2 SV=2	15.8528	20.0762	19.453	21.5584	21.5185	17.6478	20.9488	22.6285	18.7397	22.1088	22.1903	20.4281	18.4607	20.2416	20.7723	21.5757	1.78092	3.43644	0.389739	0.803409	1.74522	0.559592
P01008	Antithrombin-III OS=Homo sapiens OX=9606 GN=SERPINC1 PE=1 SV=1	21.8032	21.7216	21.4975	20.7399	21.4263	21.8751	22.1216	22.769	20.5741	22.4632	22.3265	21.0293	21.6741	21.3471	21.8216	21.9397	-0.327049	0.797166	0.393707	0.118078	1.08529	0.889175
P20020	Plasma membrane calcium-transporting ATPase 1 OS=Homo sapiens OX=9606 GN=ATP2B1 PE=1 SV=4	20.4585	21.5886	22.1589	22.4769	21.4573	21.9165	21.0689	21.0263	21.3798	21.4667	21.4831	21.9605	21.402	21.9503	21.1583	21.6368	0.548221	1.46228	0.398172	0.478447	1.39324	0.0716546
P05106	Integrin beta-3 OS=Homo sapiens OX=9606 GN=ITGB3 PE=1 SV=2	22.0197	22.0958	24.6883	24.3991	23.3662	23.6645	26.2826	26.3191	26.6503	26.1973	26.2103	26.6581	22.9346	23.8099	26.4173	26.3552	0.875312	1.8344	0.399551	-0.0621003	0.957869	0.761822
Q14764	Major vault protein OS=Homo sapiens OX=9606 GN=MVP PE=1 SV=4	19.6361	18.0899	19.8556	19.5705	19.7821	19.7888	21.7914	22.9106	21.6413	22.6241	23.3567	21.4124	19.1939	19.7138	22.1144	22.4644	0.519911	1.43387	0.405905	0.349948	1.27451	0.64064
P98160	Basement membrane-specific heparan sulfate proteoglycan core protein OS=Homo sapiens OX=9606 GN=HSPG2 PE=1 SV=4	21.0895	19.4328	19.9929	19.2976	19.8891	19.8804	22.424	23.0512	21.0702	21.653	21.8403	21.9731	20.1718	19.6891	22.1818	21.8221	-0.48271	0.715632	0.409422	-0.359676	0.779339	0.576209
P02753	Retinol-binding protein 4 OS=Homo sapiens OX=9606 GN=RBP4 PE=1 SV=3	24.3749	24.2758	23.7741	23.5603	24.2171	23.9257	23.6638	22.7217	23.8426	22.9161	22.8211	23.5826	24.1416	23.901	23.4093	23.1066	-0.240589	0.8464	0.416635	-0.302749	0.810706	0.512987
P19320	Vascular cell adhesion protein 1 OS=Homo sapiens OX=9606 GN=VCAM1 PE=1 SV=1	20.3086	21.4476	19.8182	19.1543	21.0634	19.27	19.076	19.1826	22.3142	18.9206	20.4172	21.0109	20.5248	19.8293	20.1909	20.1162	-0.695558	0.617471	0.425148	-0.0746824	0.949551	0.954525
P48307	Tissue factor pathway inhibitor 2 OS=Homo sapiens OX=9606 GN=TFPI2 PE=1 SV=1	21.9406	22.7887	23.4981	23.9642	24.1097	22.186	23.7055	24.4845	22.8444	23.0103	24.0207	23.2926	22.7425	23.42	23.6782	23.4412	0.677499	1.59937	0.425821	-0.236971	0.848525	0.694547
P04439	HLA class I histocompatibility antigen, A alpha chain OS=Homo sapiens OX=9606 GN=HLA-A PE=1 SV=2	20.4259	21.4663	17.5924	22.1868	21.221	19.6328	21.7212	22.1037	21.8943	23.5262	23.6438	22.0152	19.8282	21.0135	21.9064	23.0617	1.18536	2.2742	0.437668	1.15537	2.22742	0.0973264
P02656	Apolipoprotein C-III OS=Homo sapiens OX=9606 GN=APOC3 PE=1 SV=1	25.5341	25.6893	25.8016	25.2407	25.8321	25.4671	24.2159	24.6628	24.2533	24.2732	24.4169	24.3536	25.675	25.5133	24.3773	24.3479	-0.161692	0.893976	0.44031	-0.0294274	0.979809	0.853123
P04040	Catalase OS=Homo sapiens OX=9606 GN=CAT PE=1 SV=3	21.6027	21.891	21.1389	22.7243	22.737	20.8618	22.754	23.0057	21.844	22.7056	23.0679	22.2103	21.5442	22.1077	22.5346	22.6613	0.563466	1.47781	0.441594	0.126704	1.0918	0.783679
P19022	Cadherin-2 OS=Homo sapiens OX=9606 GN=CDH2 PE=1 SV=4	18.3727	16.4693	19.0412	17.8121	18.8982	19.5221	18.0072	18.3341	19.0941	20.5249	20.2059	20.4186	17.9611	18.7442	18.4785	20.3831	0.783088	1.72081	0.441828	1.90468	3.74427	0.00474108
P02748	Complement component C9 OS=Homo sapiens OX=9606 GN=C9 PE=1 SV=2	21.2824	21.3898	22.4913	21.4957	20.7319	21.7389	23.7625	23.8868	23.3028	23.1069	23.71	23.0383	21.7212	21.3222	23.6507	23.2851	-0.399025	0.758371	0.462164	-0.365635	0.776127	0.258203
Q9H2G4	Testis-specific Y-encoded-like protein 2 OS=Homo sapiens OX=9606 GN=TSPYL2 PE=1 SV=1	21.762	21.3719	19.0319	20.0943	21.1451	17.7056	20.689	21.0637	18.7577	20.0254	19.7633	19.7402	20.722	19.6483	20.1701	19.843	-1.0736	0.475131	0.464025	-0.327133	0.797119	0.673262
P00742	Coagulation factor X OS=Homo sapiens OX=9606 GN=F10 PE=1 SV=2	23.7805	24.242	25.6244	25.1921	24.7069	25.1153	26.9333	27.1774	27.6416	26.8495	27.0082	27.4536	24.549	25.0048	27.2508	27.1038	0.455816	1.37156	0.471628	-0.147	0.903127	0.621799
P35527	Keratin, type I cytoskeletal 9 OS=Homo sapiens OX=9606 GN=KRT9 PE=1 SV=3	26.5536	26.1175	26.7306	27.2696	24.8306	25.5232	22.9485	24.7905	24.242	23.7887	23.1257	24.8135	26.4672	25.8745	23.9937	23.9093	-0.592756	0.663075	0.472537	-0.0843557	0.943206	0.914075
Q9H8M2	Bromodomain-containing protein 9 OS=Homo sapiens OX=9606 GN=BRD9 PE=1 SV=2	20.8847	20.6311	21.7049	21.7322	21.159	21.2076	24.2492	24.6288	23.9541	24.0687	24.3802	23.3846	21.0736	21.3663	24.2774	23.9445	0.292727	1.22495	0.475779	-0.332874	0.793953	0.399067
Q06828	Fibromodulin OS=Homo sapiens OX=9606 GN=FMOD PE=1 SV=2	19.6314	19.6531	19.92	18.9891	19.8366	19.7203	21.7128	21.8109	21.3464	20.779	21.305	21.1401	19.7349	19.5153	21.6234	21.0747	-0.219524	0.858849	0.478341	-0.548671	0.68365	0.0592622
Q9Y543	Transcription factor HES-2 OS=Homo sapiens OX=9606 GN=HES2 PE=2 SV=1	22.756	22.9947	22.4364	21.5393	22.944	22.6608	23.2963	22.979	23.8492	21.6387	23.095	23.5181	22.729	22.3814	23.3748	22.7506	-0.347674	0.78585	0.490391	-0.624225	0.648768	0.373347
O94907	Dickkopf-related protein 1 OS=Homo sapiens OX=9606 GN=DKK1 PE=1 SV=1	21.3092	21.3753	22.1171	22.0852	21.0277	20.4508	20.5419	20.658	20.9764	20.4357	21.0695	21.0064	21.6005	21.1879	20.7254	20.8372	-0.412623	0.751256	0.490507	0.111787	1.08057	0.665363
P07358	Complement component C8 beta chain OS=Homo sapiens OX=9606 GN=C8B PE=1 SV=3	18.8861	18.7245	19.873	19.0236	18.7405	18.8826	22.1297	22.0852	21.4897	21.7261	22.05	21.1233	19.1612	18.8822	21.9015	21.6331	-0.278986	0.82417	0.490767	-0.268391	0.830245	0.475251
O15031	Plexin-B2 OS=Homo sapiens OX=9606 GN=PLXNB2 PE=1 SV=3	17.4979	17.9092	18.9142	19.7522	17.539	18.771	19.8151	19.7183	20.0313	20.2395	20.4301	20.211	18.1071	18.6874	19.8549	20.2935	0.580292	1.49515	0.49093	0.438638	1.35532	0.0190166
P35579	Myosin-9 OS=Homo sapiens OX=9606 GN=MYH9 PE=1 SV=4	27.1069	27.5053	26.9289	27.6829	28.4027	26.6238	30.9932	31.3006	28.283	29.9109	30.9216	28.6959	27.1804	27.5698	30.1923	29.8428	0.389378	1.30983	0.513699	-0.349452	0.784882	0.777241
P58107	Epiplakin OS=Homo sapiens OX=9606 GN=EPPK1 PE=1 SV=3	24.458	23.8223	23.893	22.8866	23.8031	24.4346	24.9817	24.8508	24.3878	24.3878	24.3044	24.2263	24.0578	23.7081	24.7401	24.3062	-0.349665	0.784766	0.516821	-0.433956	0.740229	0.080097
P13647	Keratin, type II cytoskeletal 5 OS=Homo sapiens OX=9606 GN=KRT5 PE=1 SV=3	23.449	23.917	23.9388	24.4755	23.0375	22.501	21.4384	22.9227	23.0215	20.8197	18.974	23.1445	23.7683	23.338	22.4609	20.9794	-0.430277	0.742119	0.519953	-1.4815	0.358117	0.321532
P0DUB6	Alpha-amylase 1A OS=Homo sapiens OX=9606 GN=AMY1A PE=1 SV=1	19.4469	19.3576	19.9666	18.7646	19.1884	19.976	22.3457	22.6563	21.46	21.7863	22.1403	21.1095	19.5904	19.3097	22.154	21.6787	-0.280677	0.823205	0.524018	-0.475275	0.719329	0.368116
P05543	Thyroxine-binding globulin OS=Homo sapiens OX=9606 GN=SERPINA7 PE=1 SV=2	20.8268	20.5885	21.1489	20.0273	20.2365	21.3669	21.915	22.0727	21.9331	21.333	21.8346	21.6287	20.8547	20.5435	21.9736	21.5988	-0.311193	0.805975	0.524319	-0.374823	0.7712	0.0715007
Q96PD5	N-acetylmuramoyl-L-alanine amidase OS=Homo sapiens OX=9606 GN=PGLYRP2 PE=1 SV=1	18.2147	17.9108	19.0378	17.1814	17.9071	18.847	18.2203	19.1324	19.0408	18.2032	18.712	18.5617	18.3877	17.9785	18.7978	18.4923	-0.409226	0.753027	0.524809	-0.305544	0.809137	0.402877
P19338	Nucleolin OS=Homo sapiens OX=9606 GN=NCL PE=1 SV=3	19.4983	19.9541	19.3944	20.3001	21.5519	18.7332	19.9366	20.6959	18.6071	20.4883	20.7829	20.4076	19.6156	20.1951	19.7465	20.5596	0.579487	1.49432	0.52509	0.813068	1.75694	0.260572
Q8N474	Secreted frizzled-related protein 1 OS=Homo sapiens OX=9606 GN=SFRP1 PE=1 SV=1	18.9924	19.2408	20.0227	19.4987	21.1862	19.052	21.1931	21.5023	20.4155	19.2711	21.2026	20.9491	19.4186	19.9123	21.037	20.4742	0.493681	1.40803	0.530716	-0.562743	0.677014	0.458624
Q96D15	Reticulocalbin-3 OS=Homo sapiens OX=9606 GN=RCN3 PE=1 SV=1	18.5449	18.8465	19.1194	18.4763	19.0092	18.5648	18.5004	17.3173	18.2272	17.6621	#NUM!	18.3251	18.8369	18.6835	18.015	#NUM!	-0.153492	0.899072	0.547476	#NUM!	#NUM!	#NUM!
P07910	Heterogeneous nuclear ribonucleoproteins C1/C2 OS=Homo sapiens OX=9606 GN=HNRNPC PE=1 SV=4	18.2755	19.23	21.4371	21.2772	21.3918	18.7656	19.8947	20.38	19.4038	22.3278	22.2137	19.271	19.6475	20.4782	19.8928	21.2708	0.8307	1.77855	0.548512	1.37799	2.59906	0.255563
P02790	Hemopexin OS=Homo sapiens OX=9606 GN=HPX PE=1 SV=2	21.2271	20.9869	20.9421	19.7562	21.2777	21.1544	21.1597	21.3548	21.5065	21.4523	21.2012	21.0857	21.0521	20.7294	21.3403	21.2464	-0.322633	0.799609	0.550761	-0.0939543	0.936951	0.559029
P20908	Collagen alpha-1(V) chain OS=Homo sapiens OX=9606 GN=COL5A1 PE=1 SV=3	19.361	19.0112	19.8202	19.2326	19.329	19.1696	21.5286	21.5523	20.4571	19.9149	20.7084	20.2636	19.3975	19.2437	21.1793	20.2956	-0.153771	0.898898	0.554664	-0.883685	0.541981	0.107873
Q06033	Inter-alpha-trypsin inhibitor heavy chain H3 OS=Homo sapiens OX=9606 GN=ITIH3 PE=1 SV=2	22.8417	22.4045	22.8674	21.8185	22.6706	22.9206	24.3237	24.7331	23.992	24.0368	24.298	23.8577	22.7045	22.4699	24.3496	24.0642	-0.234639	0.849898	0.556216	-0.285441	0.820491	0.316524
P13224	Platelet glycoprotein Ib beta chain OS=Homo sapiens OX=9606 GN=GP1BB PE=1 SV=1	20.0791	21.0308	22.5438	21.8914	21.5196	21.6364	24.1628	24.2801	24.1235	23.7392	23.912	24.2586	21.2179	21.6825	24.1888	23.9699	0.464579	1.37991	0.557022	-0.218847	0.859252	0.242634
P01303	Pro-neuropeptide Y OS=Homo sapiens OX=9606 GN=NPY PE=1 SV=1	22.5537	22.7147	23.4658	23.2671	23.4182	22.7151	22.0873	22.2388	22.0775	22.1765	22.1897	22.6518	22.9114	23.1335	22.1345	22.3393	0.222069	1.16641	0.563489	0.204778	1.15251	0.28189
P49747	Cartilage oligomeric matrix protein OS=Homo sapiens OX=9606 GN=COMP PE=1 SV=2	22.5786	22.2814	23.1029	22.1387	22.5453	22.7271	24.6392	24.5105	24.7099	24.0432	24.3756	24.248	22.6543	22.4704	24.6198	24.2223	-0.183931	0.880301	0.568639	-0.397558	0.759142	0.0245271
P01042	Kininogen-1 OS=Homo sapiens OX=9606 GN=KNG1 PE=1 SV=2	23.5164	23.2979	23.3485	22.2415	23.4482	23.6517	22.8567	22.3528	23.6316	22.3183	22.0651	23.3594	23.3876	23.1138	22.947	22.5809	-0.273798	0.827139	0.571678	-0.366094	0.77588	0.537339
P61313	60S ribosomal protein L15 OS=Homo sapiens OX=9606 GN=RPL15 PE=1 SV=2	26.7021	27.2618	26.7907	26.5779	26.9703	26.8229	26.574	26.0297	26.2839	26.2745	25.9777	26.131	26.9182	26.7903	26.2959	26.1278	-0.127856	0.91519	0.572	-0.168137	0.889991	0.40093
P43652	Afamin OS=Homo sapiens OX=9606 GN=AFM PE=1 SV=1	21.7087	21.3473	21.6084	20.6571	21.2128	22.0516	21.3353	21.3491	21.7731	21.1983	21.1693	21.7503	21.5548	21.3072	21.4858	21.3726	-0.247683	0.842248	0.586537	-0.113208	0.92453	0.658387
P20929	Nebulin OS=Homo sapiens OX=9606 GN=NEB PE=1 SV=5	22.2195	20.8468	20.9773	18.4833	21.2495	22.1975	20.8061	19.8708	22.2802	21.1979	20.8655	22.1472	21.3479	20.6434	20.9857	21.4035	-0.704415	0.613691	0.58783	0.417839	1.33593	0.628871
P14210	Hepatocyte growth factor OS=Homo sapiens OX=9606 GN=HGF PE=1 SV=2	20.3253	20.9304	19.7553	22.221	21.3445	19.141	23.3169	24.0906	20.8502	23.5725	23.9396	20.3504	20.337	20.9022	22.7526	22.6209	0.565157	1.47955	0.59397	-0.131704	0.912753	0.93432
Q04756	Hepatocyte growth factor activator OS=Homo sapiens OX=9606 GN=HGFAC PE=1 SV=1	20.9028	20.7435	20.9282	20.0817	20.8613	21.1037	20.762	20.5391	20.4861	19.9547	20.3531	20.9795	20.8582	20.6822	20.5957	20.4291	-0.175977	0.885168	0.604745	-0.166604	0.890938	0.61949
P02538	Keratin, type II cytoskeletal 6A OS=Homo sapiens OX=9606 GN=KRT6A PE=1 SV=3	22.9567	23.7734	22.1602	24.4094	22.0376	20.2894	20.4415	23.1898	20.9923	21.7916	20.4048	21.3185	22.9634	22.2455	21.5412	21.1717	-0.717944	0.607963	0.605207	-0.369524	0.774038	0.712264
O15230	Laminin subunit alpha-5 OS=Homo sapiens OX=9606 GN=LAMA5 PE=1 SV=8	17.5806	19.85	20.0982	18.7272	18.86	18.6005	23.999	25.3443	18.2088	21.9113	22.9753	19.0606	19.1763	18.7292	22.5174	21.3158	-0.447058	0.733537	0.608045	-1.20162	0.434787	0.653532
P02788	Lactotransferrin OS=Homo sapiens OX=9606 GN=LTF PE=1 SV=6	26.7912	27.0933	26.9349	26.9036	27.3749	25.8888	26.4556	25.884	26.65	26.1288	25.616	26.9106	26.9398	26.7224	26.3299	26.2185	-0.217378	0.860127	0.652222	-0.111395	0.925693	0.813053
Q92685	Dol-P-Man:Man(5)GlcNAc(2)-PP-Dol alpha-1,3-mannosyltransferase OS=Homo sapiens OX=9606 GN=ALG3 PE=1 SV=1	18.9493	18.6254	20.1952	17.1587	18.7802	20.3394	20.3355	20.2049	20.2723	19.7893	20.2068	19.9863	19.2566	18.7594	20.2709	19.9941	-0.497207	0.708477	0.656177	-0.276765	0.82544	0.0936544
P11047	Laminin subunit gamma-1 OS=Homo sapiens OX=9606 GN=LAMC1 PE=1 SV=3	20.2567	19.7218	20.6577	20.2018	20.2213	20.6564	23.3676	24.4061	18.8192	21.708	21.4057	#NUM!	20.212	20.3598	22.1976	#NUM!	0.147805	1.10788	0.657431	#NUM!	#NUM!	#NUM!
P19823	Inter-alpha-trypsin inhibitor heavy chain H2 OS=Homo sapiens OX=9606 GN=ITIH2 PE=1 SV=2	25.6989	25.3563	25.3124	24.5494	25.3012	25.9299	26.0972	26.1479	26.1462	25.6812	25.8899	25.9174	25.4559	25.2601	26.1304	25.8295	-0.195716	0.873139	0.663514	-0.300921	0.811734	0.0169848
P35443	Thrombospondin-4 OS=Homo sapiens OX=9606 GN=THBS4 PE=1 SV=2	20.4136	20.6435	20.0586	20.3808	20.7351	20.2974	22.6661	22.6039	21.8978	22.2034	22.2722	21.8142	20.3719	20.4711	22.3893	22.0966	0.0991808	1.07117	0.670904	-0.292674	0.816388	0.361973
P02042	Hemoglobin subunit delta OS=Homo sapiens OX=9606 GN=HBD PE=1 SV=2	26.0139	26.1043	27.3635	26.6549	26.4993	26.9257	29.4174	29.7346	28.9401	29.0035	29.2663	28.6806	26.4939	26.6933	29.364	28.9835	0.199431	1.14825	0.682532	-0.380551	0.768144	0.254598
P62910	60S ribosomal protein L32 OS=Homo sapiens OX=9606 GN=RPL32 PE=1 SV=2	21.7806	21.5745	24.496	23.0658	22.1522	24.0243	21.36	21.7015	21.637	22.2465	22.5223	21.8148	22.617	23.0808	21.5662	22.1945	0.463732	1.3791	0.691219	0.628345	1.54579	0.0529813
Q9NYQ6	Cadherin EGF LAG seven-pass G-type receptor 1 OS=Homo sapiens OX=9606 GN=CELSR1 PE=1 SV=1	25.7749	24.8314	20.1758	23.0555	24.3603	20.7948	22.7583	22.5089	19.8461	23.699	22.2983	19.7328	23.594	22.7368	21.7044	21.91	-0.85717	0.552035	0.693132	0.205585	1.15315	0.896858
P78509	Reelin OS=Homo sapiens OX=9606 GN=RELN PE=1 SV=3	20.4375	20.7534	19.5817	20.7778	20.2014	18.9961	22.7762	23.3427	22.2618	22.2718	23.1794	21.8359	20.2575	19.9918	22.7936	22.429	-0.265789	0.831744	0.695195	-0.36456	0.776706	0.509519
Q76LX8	A disintegrin and metalloproteinase with thrombospondin motifs 13 OS=Homo sapiens OX=9606 GN=ADAMTS13 PE=1 SV=1	16.9932	17.8091	18.9065	17.4947	18.2951	18.7322	21.6078	21.6392	21.0701	20.4936	21.2366	20.275	17.9029	18.174	21.4391	20.6684	0.271082	1.20671	0.703247	-0.770639	0.586158	0.0890416
Q7RTV2	Glutathione S-transferase A5 OS=Homo sapiens OX=9606 GN=GSTA5 PE=1 SV=1	19.2965	19.552	20.1958	19.9337	19.5166	19.9662	23.1855	23.6562	22.7371	23.2006	23.7202	22.3238	19.6814	19.8055	23.1929	23.0815	0.124074	1.08981	0.704261	-0.111363	0.925713	0.83009
Q2NL82	Pre-rRNA-processing protein TSR1 homolog OS=Homo sapiens OX=9606 GN=TSR1 PE=1 SV=1	22.1177	22.2214	22.2367	21.4764	22.6755	22.0249	21.4425	18.1267	21.1673	21.3141	21.3065	20.9411	22.1919	22.059	20.2455	21.1872	-0.132957	0.91196	0.722272	0.941735	1.92084	0.428293
P00734	Prothrombin OS=Homo sapiens OX=9606 GN=F2 PE=1 SV=2	24.3479	24.4745	25.5567	25.3352	24.8412	24.6809	27.3929	27.5377	27.4314	26.897	27.3166	27.1988	24.793	24.9524	27.454	27.1375	0.159383	1.11681	0.730384	-0.316529	0.802999	0.0748513
P02749	Beta-2-glycoprotein 1 OS=Homo sapiens OX=9606 GN=APOH PE=1 SV=3	23.0908	21.5439	23.6695	22.3334	23.6633	23.0937	24.5307	24.1474	23.975	23.8045	23.8646	24.4392	22.7681	23.0301	24.2177	24.0361	0.26208	1.19921	0.741855	-0.1816	0.881725	0.524202
B9A064	Immunoglobulin lambda-like polypeptide 5 OS=Homo sapiens OX=9606 GN=IGLL5 PE=2 SV=2	21.0417	21.4606	21.1474	21.3906	20.6724	21.3163	21.5618	21.6414	21.5449	21.9502	21.8972	21.9094	21.2166	21.1264	21.5827	21.919	-0.0901457	0.939428	0.746681	0.336255	1.26247	0.000573215
P22692	Insulin-like growth factor-binding protein 4 OS=Homo sapiens OX=9606 GN=IGFBP4 PE=1 SV=2	19.4492	19.8142	19.7378	19.4291	20.0761	19.2118	19.8188	19.773	19.8857	19.161	19.9729	19.8931	19.6671	19.5723	19.8259	19.6757	-0.0947177	0.936455	0.754157	-0.150173	0.901142	0.595066
P55039	Developmentally-regulated GTP-binding protein 2 OS=Homo sapiens OX=9606 GN=DRG2 PE=1 SV=1	18.6258	19.092	17.0378	17.809	17.7031	18.5952	18.5378	19.0662	18.6551	18.4312	19.5594	19.0614	18.2518	18.0358	18.753	19.0173	-0.216078	0.860903	0.767368	0.264283	1.20104	0.507594
O75340	Programmed cell death protein 6 OS=Homo sapiens OX=9606 GN=PDCD6 PE=1 SV=1	17.0995	15.7113	17.722	16.0744	16.5128	17.2911	17.6307	19.2821	17.288	20.0003	19.7336	17.4328	16.8442	16.6261	18.0669	19.0556	-0.218133	0.859677	0.768567	0.988634	1.98431	0.387883
P00747	Plasminogen OS=Homo sapiens OX=9606 GN=PLG PE=1 SV=2	22.8843	22.78	22.5842	22.8942	22.6486	22.5869	26.0253	26.7436	24.4434	26.5576	26.7302	24.582	22.7495	22.7099	25.7374	25.9566	-0.0395745	0.972942	0.773719	0.219172	1.16407	0.831926
Q96JQ0	Protocadherin-16 OS=Homo sapiens OX=9606 GN=DCHS1 PE=1 SV=1	23.2111	20.7298	22.2935	18.2634	22.6341	23.6809	21.0554	21.2204	23.9339	22.2809	21.4846	23.897	22.0781	21.5261	22.0699	22.5542	-0.552001	0.682073	0.775635	0.484277	1.39888	0.700739
P11233	Ras-related protein Ral-A OS=Homo sapiens OX=9606 GN=RALA PE=1 SV=1	27.1069	18.2559	20.506	21.9742	20.8794	20.861	30.9932	19.9964	19.8556	20.9999	20.9182	21.0113	21.9563	21.2382	23.6151	20.9764	-0.718065	0.607912	0.802096	-2.63863	0.16058	0.514016
P09429	High mobility group protein B1 OS=Homo sapiens OX=9606 GN=HMGB1 PE=1 SV=3	21.294	21.2583	22.0264	23.1293	23.7486	18.8806	22.8398	23.207	23.3542	23.7032	23.5239	23.6412	21.5262	21.9195	23.1337	23.6228	0.393227	1.31333	0.81227	0.489095	1.40356	0.0390175
P01024	Complement C3 OS=Homo sapiens OX=9606 GN=C3 PE=1 SV=2	24.302	24.3281	24.3515	24.0346	24.5664	24.2655	26.4822	26.7896	25.8317	26.3604	26.5276	25.5282	24.3272	24.2888	26.3678	26.1387	-0.0383612	0.97376	0.816267	-0.22907	0.853185	0.61334
P22466	Galanin peptides OS=Homo sapiens OX=9606 GN=GAL PE=1 SV=3	19.5809	21.0646	20.7804	21.5684	21.1952	19.2869	20.5148	22.217	20.3275	20.8097	21.0323	20.2797	20.4753	20.6835	21.0197	20.7072	0.208188	1.15524	0.816504	-0.312504	0.805243	0.651479
Q08431	Lactadherin OS=Homo sapiens OX=9606 GN=MFGE8 PE=1 SV=3	24.645	24.9034	25.5803	25.1967	24.6218	25.0681	26.3934	26.9846	26.465	26.1538	26.4441	25.77	25.0429	24.9622	26.6143	26.1226	-0.0806745	0.945615	0.818246	-0.491713	0.71118	0.142524
P07996	Thrombospondin-1 OS=Homo sapiens OX=9606 GN=THBS1 PE=1 SV=2	21.4624	20.9902	22.0844	21.3217	21.581	21.894	24.1498	24.345	23.6442	23.843	24.0672	23.5665	21.5123	21.5989	24.0463	23.8255	0.0865869	1.06186	0.820504	-0.220792	0.858094	0.433969
P02751	Fibronectin OS=Homo sapiens OX=9606 GN=FN1 PE=1 SV=5	20.8602	21.2639	20.8219	21.5204	21.4074	20.3116	24.2956	24.4653	22.3267	23.705	24.3942	22.3027	20.982	21.0798	23.6959	23.4673	0.0978124	1.07015	0.823426	-0.228601	0.853462	0.81635
P00740	Coagulation factor IX OS=Homo sapiens OX=9606 GN=F9 PE=1 SV=2	20.4581	20.5463	21.2701	20.9794	20.9102	20.5845	22.9319	22.8877	23.1847	22.3642	22.6831	22.8927	20.7581	20.8247	23.0014	22.6467	0.0665439	1.0472	0.826594	-0.354741	0.78201	0.119093
P04114	Apolipoprotein B-100 OS=Homo sapiens OX=9606 GN=APOB PE=1 SV=2	20.8352	21.2402	23.2924	21.773	21.4021	22.6917	20.218	20.437	19.8461	19.4605	19.6586	20.3981	21.7893	21.9556	20.167	19.8391	0.16634	1.12221	0.854675	-0.327922	0.796683	0.380999
P39748	Flap endonuclease 1 OS=Homo sapiens OX=9606 GN=FEN1 PE=1 SV=1	21.2416	21.4648	21.9711	21.6237	21.2342	21.9998	23.337	23.6016	23.0165	23.1823	23.5604	22.679	21.5592	21.6192	23.3184	23.1406	0.0600206	1.04248	0.855409	-0.177826	0.884034	0.592623
Q9BZK3	Putative nascent polypeptide-associated complex subunit alpha-like protein OS=Homo sapiens OX=9606 GN=NACA4P PE=5 SV=1	28.1814	27.2809	26.9877	26.3908	28.0924	27.6153	26.4612	25.738	27.3256	26.833	26.1973	27.0348	27.4833	27.3662	26.5083	26.6884	-0.117168	0.921996	0.859559	0.180086	1.13295	0.748278
Q16394	Exostosin-1 OS=Homo sapiens OX=9606 GN=EXT1 PE=1 SV=2	17.2551	16.7477	17.0319	16.356	17.8053	16.61	20.9957	21.9759	19.1773	20.6253	21.3391	19.0275	17.0116	16.9238	20.7163	20.3306	-0.0878057	0.940953	0.860988	-0.385687	0.765415	0.736106
P02679	Fibrinogen gamma chain OS=Homo sapiens OX=9606 GN=FGG PE=1 SV=3	20.6438	20.5872	20.6744	21.3023	20.6771	19.6578	23.9431	23.897	22.7786	23.3381	23.7547	22.2745	20.6351	20.5457	23.5396	23.1224	-0.0893855	0.939923	0.86132	-0.417173	0.748891	0.513375
Q9C086	INO80 complex subunit B OS=Homo sapiens OX=9606 GN=INO80B PE=1 SV=2	21.4834	21.8769	21.8866	22.204	22.4205	20.8839	25.6081	25.7091	22.6435	24.4341	25.291	22.7941	21.749	21.8361	24.6536	24.1731	0.0871941	1.0623	0.869577	-0.480468	0.716745	0.718993
P16070	CD44 antigen OS=Homo sapiens OX=9606 GN=CD44 PE=1 SV=3	21.4395	21.5082	22.4777	21.0087	21.9549	22.2058	23.2971	23.2345	24.1946	22.9044	23.0511	24.137	21.8084	21.7232	23.5754	23.3641	-0.085289	0.942596	0.87161	-0.211235	0.863797	0.692857
Q8WXI7	Mucin-16 OS=Homo sapiens OX=9606 GN=MUC16 PE=1 SV=3	18.5637	19.0615	20.7985	18.3992	19.685	19.9337	19.1208	19.2716	#NUM!	18.3314	19.1125	18.7294	19.4746	19.3393	#NUM!	18.7244	-0.135236	0.910521	0.878124	#NUM!	#NUM!	#NUM!
P04004	Vitronectin OS=Homo sapiens OX=9606 GN=VTN PE=1 SV=1	22.2348	21.1423	22.8971	20.937	22.7435	22.9613	24.9182	25.5011	24.6529	25.3079	25.3848	24.6527	22.0914	22.2139	25.0241	25.1151	0.12253	1.08864	0.888526	0.0910325	1.06513	0.80306
P02649	Apolipoprotein E OS=Homo sapiens OX=9606 GN=APOE PE=1 SV=1	22.7988	22.7819	24.559	22.3172	22.8273	24.6252	24.4355	24.192	23.9169	23.795	24.3855	23.5022	23.3799	23.2566	24.1815	23.8942	-0.12338	0.918034	0.899271	-0.287242	0.819467	0.39237
Q9UGM3	Deleted in malignant brain tumors 1 protein OS=Homo sapiens OX=9606 GN=DMBT1 PE=1 SV=2	19.2466	19.9745	21.0516	20.6291	20.6346	19.2832	23.9752	23.8519	22.2924	23.0134	23.375	22.7517	20.0909	20.1823	23.3731	23.0467	0.0913886	1.0654	0.901116	-0.326426	0.79751	0.598077
P36955	Pigment epithelium-derived factor OS=Homo sapiens OX=9606 GN=SERPINF1 PE=1 SV=4	23.4992	23.1846	23.6741	23.2883	23.3467	23.6509	26.2374	26.5537	24.9366	25.5438	26.0372	24.6864	23.4526	23.4286	25.9092	25.4225	-0.0239948	0.983506	0.901518	-0.48678	0.713616	0.484724
P20774	Mimecan OS=Homo sapiens OX=9606 GN=OGN PE=1 SV=1	18.5927	19.2088	18.3289	19.8332	18.0653	17.9729	23.5394	23.9083	21.9477	22.7179	23.3756	21.9347	18.7101	18.6238	23.1318	22.6761	-0.0863442	0.941907	0.90209	-0.455726	0.729143	0.567118
P08493	Matrix Gla protein OS=Homo sapiens OX=9606 GN=MGP PE=1 SV=2	22.741	23.4424	23.3537	23.9551	23.9749	21.8785	24.0606	24.3168	22.898	23.1628	23.9352	22.5532	23.179	23.2695	23.7585	23.217	0.0904868	1.06473	0.907283	-0.541423	0.687093	0.412168
P04843	Dolichyl-diphosphooligosaccharide--protein glycosyltransferase subunit 1 OS=Homo sapiens OX=9606 GN=RPN1 PE=1 SV=1	24.4659	24.7156	21.2762	24.9325	23.7277	22.244	24.4484	23.6605	19.5344	22.997	23.6615	18.8782	23.4859	23.6347	22.5478	21.8456	0.148826	1.10867	0.917704	-0.702189	0.614639	0.758776
O95445	Apolipoprotein M OS=Homo sapiens OX=9606 GN=APOM PE=1 SV=2	21.557	21.5126	22.7572	21.5087	21.7422	22.425	23.0049	23.0975	22.9838	22.3172	22.802	22.6887	21.9422	21.892	23.0287	22.6026	-0.0502472	0.965771	0.923522	-0.426091	0.744276	0.0472882
Q86VS3	IQ domain-containing protein H OS=Homo sapiens OX=9606 GN=IQCH PE=2 SV=2	22.5853	22.4046	24.3063	23.4001	23.0969	22.6127	24.7094	25.268	24.087	23.6298	24.2078	23.6182	23.0987	23.0366	24.6881	23.8186	-0.0621798	0.957816	0.928167	-0.869534	0.547324	0.0911904
Q96GS6	Alpha/beta hydrolase domain-containing protein 17A OS=Homo sapiens OX=9606 GN=ABHD17A PE=1 SV=1	18.9757	19.269	21.247	19.2442	19.542	20.957	18.9886	18.8349	#NUM!	17.4775	18.601	18.8226	19.8306	19.9144	#NUM!	18.3004	0.0838388	1.05983	0.929292	#NUM!	#NUM!	#NUM!
P21741	Midkine OS=Homo sapiens OX=9606 GN=MDK PE=1 SV=1	24.6495	24.711	25.3167	25.7839	26.9399	22.2485	26.916	26.7661	26.3461	25.2628	26.6158	25.78	24.8924	24.9908	26.6761	25.8862	0.0983358	1.07054	0.948373	-0.789853	0.578403	0.139737
P02452	Collagen alpha-1(I) chain OS=Homo sapiens OX=9606 GN=COL1A1 PE=1 SV=5	21.888	22.149	21.7901	21.5801	22.2606	22.0286	21.1198	20.8345	21.6199	20.8535	21.0095	21.2771	21.9424	21.9564	21.1914	21.0467	0.0140832	1.00981	0.953432	-0.144679	0.904581	0.608532
P10643	Complement component C7 OS=Homo sapiens OX=9606 GN=C7 PE=1 SV=2	21.0191	20.8953	21.4543	21.6332	20.8653	20.8603	23.2234	23.214	22.8768	22.6189	23.0263	22.0619	21.1229	21.1196	23.1047	22.569	-0.00328558	0.997725	0.991992	-0.53571	0.689819	0.150637
P63313	Thymosin beta-10 OS=Homo sapiens OX=9606 GN=TMSB10 PE=1 SV=2	18.9714	18.212	20.8575	22.5475	17.6729	17.8006	19.491	19.5394	#NUM!	19.1879	20.2409	17.6705	19.347	19.3403	#NUM!	19.0331	-0.00662952	0.995415	0.997217	#NUM!	#NUM!	#NUM!
Q96J02	E3 ubiquitin-protein ligase Itchy homolog OS=Homo sapiens OX=9606 GN=ITCH PE=1 SV=2	17.9387	17.0724	18.0518	16.1537	18.3927	18.5082	20.6466	21.1291	20.7897	20.6925	21.4632	20.4339	17.6877	17.6849	20.8551	20.8632	-0.00278476	0.998072	0.997473	0.0080686	1.00561	0.982239
Q03405	Urokinase plasminogen activator surface receptor OS=Homo sapiens OX=9606 GN=PLAUR PE=1 SV=1	17.1219	#NUM!	18.9868	#NUM!	16.8034	19.194	18.1201	17.7947	18.5348	21.0117	20.6068	20.8284	#NUM!	#NUM!	18.1499	20.8156	#NUM!	#NUM!	#NUM!	2.66575	6.34555	0.000399007
Q13683	Integrin alpha-7 OS=Homo sapiens OX=9606 GN=ITGA7 PE=1 SV=3	#NUM!	18.4623	17.8032	21.2011	19.9245	19.914	19.6191	18.8466	19.5766	21.8824	22.3063	21.6529	#NUM!	20.3465	19.3474	21.9472	#NUM!	#NUM!	#NUM!	2.59977	6.06191	0.00118166
P35222	Catenin beta-1 OS=Homo sapiens OX=9606 GN=CTNNB1 PE=1 SV=1	#NUM!	18.4908	19.0859	20.5602	19.1275	19.9586	18.9317	19.157	18.8237	20.1174	20.0481	20.4515	#NUM!	19.8821	18.9708	20.2057	#NUM!	#NUM!	#NUM!	1.23492	2.35369	0.00146664
P55001	Microfibrillar-associated protein 2 OS=Homo sapiens OX=9606 GN=MFAP2 PE=1 SV=1	#NUM!	#NUM!	#NUM!	20.5086	20.4647	19.3375	18.6208	18.9796	18.7263	19.9998	20.8668	20.4246	#NUM!	20.1036	18.7756	20.4304	#NUM!	#NUM!	#NUM!	1.65484	3.14888	0.00369036
P04216	Thy-1 membrane glycoprotein OS=Homo sapiens OX=9606 GN=THY1 PE=1 SV=2	#NUM!	#NUM!	20.2255	#NUM!	21.4696	20.5935	20.5403	20.6398	20.5278	21.1201	21.5557	21.3567	#NUM!	#NUM!	20.5693	21.3441	#NUM!	#NUM!	#NUM!	0.774844	1.711	0.00406975
Q14699	Raftlin OS=Homo sapiens OX=9606 GN=RFTN1 PE=1 SV=4	#NUM!	#NUM!	21.926	23.1339	22.6905	21.5783	21.0927	21.4907	21.29	22.0048	22.1951	22.3478	#NUM!	22.4676	21.2911	22.1825	#NUM!	#NUM!	#NUM!	0.891404	1.85498	0.00419949
P35221	Catenin alpha-1 OS=Homo sapiens OX=9606 GN=CTNNA1 PE=1 SV=1	#NUM!	17.0124	22.1684	23.141	22.0642	22.1045	20.1947	21.0659	20.1606	22.2191	22.1314	22.3182	#NUM!	22.4366	20.4738	22.2229	#NUM!	#NUM!	#NUM!	1.74914	3.36158	0.0043709
P26006	Integrin alpha-3 OS=Homo sapiens OX=9606 GN=ITGA3 PE=1 SV=5	#NUM!	17.6303	18.4454	21.1192	20.6924	20.0111	20.9331	21.3023	20.7785	21.9135	22.1924	21.8266	#NUM!	20.6076	21.0046	21.9775	#NUM!	#NUM!	#NUM!	0.972889	1.96277	0.00695538
Q14344	Guanine nucleotide-binding protein subunit alpha-13 OS=Homo sapiens OX=9606 GN=GNA13 PE=1 SV=2	#NUM!	18.4036	20.477	21.3018	20.1279	19.8548	20.6161	20.7243	20.4688	20.8447	20.9053	20.8865	#NUM!	20.4282	20.6031	20.8789	#NUM!	#NUM!	#NUM!	0.275786	1.21065	0.0223569
Q92928	Putative Ras-related protein Rab-1C OS=Homo sapiens OX=9606 GN=RAB1C PE=5 SV=2	#NUM!	#NUM!	19.1573	#NUM!	#NUM!	18.1094	18.1055	18.6779	18.2592	19.5938	18.8905	19.6861	#NUM!	#NUM!	18.3475	19.3901	#NUM!	#NUM!	#NUM!	1.04264	2.05999	0.0265228
P34931	Heat shock 70 kDa protein 1-like OS=Homo sapiens OX=9606 GN=HSPA1L PE=1 SV=2	#NUM!	18.1624	21.6655	23.0727	23.1895	21.7079	20.6246	20.5316	21.0533	21.3844	22.6817	22.1656	#NUM!	22.6567	20.7365	22.0772	#NUM!	#NUM!	#NUM!	1.34069	2.53273	0.0307647
Q99536	Synaptic vesicle membrane protein VAT-1 homolog OS=Homo sapiens OX=9606 GN=VAT1 PE=1 SV=2	#NUM!	18.5214	20.1408	21.2859	20.933	20.5699	18.8995	19.0513	19.7853	19.9202	20.3136	20.322	#NUM!	20.9296	19.2454	20.1853	#NUM!	#NUM!	#NUM!	0.939906	1.9184	0.0364873
P61758	Prefoldin subunit 3 OS=Homo sapiens OX=9606 GN=VBP1 PE=1 SV=4	#NUM!	#NUM!	18.4715	19.7573	19.2545	19.4372	17.3331	18.159	17.7886	18.4889	18.7958	18.4018	#NUM!	19.483	17.7602	18.5622	#NUM!	#NUM!	#NUM!	0.801939	1.74344	0.0398358
O95297	Myelin protein zero-like protein 1 OS=Homo sapiens OX=9606 GN=MPZL1 PE=1 SV=1	#NUM!	18.2209	19.0348	21.0346	20.0845	19.8425	19.3647	20.0273	19.4024	21.3194	22.528	20.5012	#NUM!	20.3206	19.5981	21.4495	#NUM!	#NUM!	#NUM!	1.85141	3.60854	0.0417875
O60716	Catenin delta-1 OS=Homo sapiens OX=9606 GN=CTNND1 PE=1 SV=1	#NUM!	#NUM!	21.5501	22.3732	21.2986	21.394	20.0252	21.4921	20.3187	21.91	21.8722	21.9885	#NUM!	21.6886	20.612	21.9236	#NUM!	#NUM!	#NUM!	1.31159	2.48214	0.0433161
P07948	Tyrosine-protein kinase Lyn OS=Homo sapiens OX=9606 GN=LYN PE=1 SV=3	#NUM!	16.6034	20.5571	21.3104	19.958	20.3688	20.9271	21.1389	20.7656	21.2545	21.2611	21.258	#NUM!	20.5457	20.9439	21.2579	#NUM!	#NUM!	#NUM!	0.313969	1.24312	0.0439296
O43795	Unconventional myosin-Ib OS=Homo sapiens OX=9606 GN=MYO1B PE=1 SV=3	#NUM!	17.9698	20.4933	20.8	20.5611	19.0068	18.3457	19.5845	17.8199	19.817	20.3162	20.4945	#NUM!	20.1226	18.5834	20.2092	#NUM!	#NUM!	#NUM!	1.62585	3.08623	0.0442028
A8MVW0	Protein FAM171A2 OS=Homo sapiens OX=9606 GN=FAM171A2 PE=1 SV=1	#NUM!	#NUM!	19.3993	20.0241	19.2416	17.6601	19.3759	18.6533	17.6011	19.9243	19.9504	20.5021	#NUM!	18.9753	18.5435	20.1256	#NUM!	#NUM!	#NUM!	1.58213	2.99412	0.0448402
Q15043	Metal cation symporter ZIP14 OS=Homo sapiens OX=9606 GN=SLC39A14 PE=1 SV=3	17.5566	#NUM!	20.4101	#NUM!	17.8483	20.3257	17.7512	18.4318	20.2208	21.0995	20.5325	21.476	#NUM!	#NUM!	18.8013	21.036	#NUM!	#NUM!	#NUM!	2.23474	4.70677	0.0466948
Q99829	Copine-1 OS=Homo sapiens OX=9606 GN=CPNE1 PE=1 SV=1	#NUM!	18.6018	19.8857	20.7908	20.4341	20.2101	20.1577	20.5002	19.8421	20.8233	20.8407	20.5559	#NUM!	20.4783	20.1667	20.74	#NUM!	#NUM!	#NUM!	0.573313	1.48794	0.0533064
P22234	Multifunctional protein ADE2 OS=Homo sapiens OX=9606 GN=PAICS PE=1 SV=3	#NUM!	17.1449	19.6063	21.6258	21.0858	20.7879	19.0524	18.7667	18.8095	20.6526	20.7119	19.2326	#NUM!	21.1665	18.8762	20.199	#NUM!	#NUM!	#NUM!	1.32286	2.50161	0.0546167
P13489	Ribonuclease inhibitor OS=Homo sapiens OX=9606 GN=RNH1 PE=1 SV=2	#NUM!	17.6532	19.1492	21.5632	20.9146	19.5358	18.1883	18.3483	19.0291	21.0616	20.8034	19.0464	#NUM!	20.6712	18.5219	20.3038	#NUM!	#NUM!	#NUM!	1.78187	3.43871	0.0596256
P67809	Y-box-binding protein 1 OS=Homo sapiens OX=9606 GN=YBX1 PE=1 SV=3	19.2178	#NUM!	20.7303	22.5348	22.0463	21.4179	18.8341	19.5698	18.9435	20.677	21.2323	19.5821	#NUM!	21.9997	19.1158	20.4971	#NUM!	#NUM!	#NUM!	1.38133	2.60508	0.0615912
Q13449	Limbic system-associated membrane protein OS=Homo sapiens OX=9606 GN=LSAMP PE=1 SV=2	#NUM!	#NUM!	20.1511	20.8388	20.5794	20.4984	19.6045	19.5222	16.2806	21.2321	21.1674	21.3294	#NUM!	20.6389	18.4691	21.2429	#NUM!	#NUM!	#NUM!	2.77382	6.83918	0.064529
P04070	Vitamin K-dependent protein C OS=Homo sapiens OX=9606 GN=PROC PE=1 SV=1	16.5749	17.9402	#NUM!	19.6414	19.8067	18.5577	18.4673	19.1304	18.1677	19.0721	20.2178	19.6336	#NUM!	19.3353	18.5885	19.6412	#NUM!	#NUM!	#NUM!	1.05272	2.07444	0.0733077
Q9P0M6	Core histone macro-H2A.2 OS=Homo sapiens OX=9606 GN=MACROH2A2 PE=1 SV=3	#NUM!	18.0157	#NUM!	19.6861	20.6842	19.3136	19.0015	20.1258	19.253	20.2932	20.8766	20.1516	#NUM!	19.8947	19.4601	20.4405	#NUM!	#NUM!	#NUM!	0.980408	1.97302	0.0734249
O60884	DnaJ homolog subfamily A member 2 OS=Homo sapiens OX=9606 GN=DNAJA2 PE=1 SV=1	17.0327	#NUM!	17.9703	20.1281	18.1117	18.1866	18.4807	18.5975	17.9664	19.3795	19.8349	18.656	#NUM!	18.8088	18.3482	19.2901	#NUM!	#NUM!	#NUM!	0.941922	1.92109	0.0752108
P00533	Epidermal growth factor receptor OS=Homo sapiens OX=9606 GN=EGFR PE=1 SV=2	#NUM!	17.7491	21.8564	22.3679	20.1071	20.352	21.2223	20.9811	21.6697	21.8885	22.3486	21.6502	#NUM!	20.9423	21.291	21.9624	#NUM!	#NUM!	#NUM!	0.671426	1.59265	0.0798462
P09497	Clathrin light chain B OS=Homo sapiens OX=9606 GN=CLTB PE=1 SV=1	#NUM!	#NUM!	18.6672	20.7808	19.6184	19.6484	18.6144	20.7887	19.0576	20.7426	21.6812	21.0501	#NUM!	20.0159	19.4869	21.158	#NUM!	#NUM!	#NUM!	1.67105	3.18446	0.0806515
P09543	2',3'-cyclic-nucleotide 3'-phosphodiesterase OS=Homo sapiens OX=9606 GN=CNP PE=1 SV=2	#NUM!	#NUM!	18.0442	#NUM!	#NUM!	17.5866	16.9629	17.9417	18.3229	19.3926	18.7555	18.4662	#NUM!	#NUM!	17.7425	18.8714	#NUM!	#NUM!	#NUM!	1.12895	2.18699	0.0820593
P31689	DnaJ homolog subfamily A member 1 OS=Homo sapiens OX=9606 GN=DNAJA1 PE=1 SV=2	#NUM!	18.9675	19.8235	21.7885	21.1048	20.7961	19.9749	21.113	19.4112	21.8929	22.2297	20.8021	#NUM!	21.2298	20.1663	21.6416	#NUM!	#NUM!	#NUM!	1.47525	2.78031	0.0892269
B5ME19	Eukaryotic translation initiation factor 3 subunit C-like protein OS=Homo sapiens OX=9606 GN=EIF3CL PE=1 SV=1	#NUM!	17.8288	18.8352	20.1582	19.921	19.1813	17.3946	18.2551	18.1582	19.5677	19.9758	18.2223	#NUM!	19.7535	17.936	19.2553	#NUM!	#NUM!	#NUM!	1.31929	2.49544	0.0911042
P10644	cAMP-dependent protein kinase type I-alpha regulatory subunit OS=Homo sapiens OX=9606 GN=PRKAR1A PE=1 SV=1	#NUM!	#NUM!	#NUM!	#NUM!	17.5514	17.8524	16.9097	17.5786	17.8863	17.9164	18.1766	18.3065	#NUM!	#NUM!	17.4582	18.1332	#NUM!	#NUM!	#NUM!	0.674989	1.59658	0.0952104
P55145	Mesencephalic astrocyte-derived neurotrophic factor OS=Homo sapiens OX=9606 GN=MANF PE=1 SV=3	#NUM!	18.1242	19.8258	22.5283	21.9395	21.1905	18.9042	19.6729	18.3419	19.8758	19.8941	19.687	#NUM!	21.8861	18.973	19.819	#NUM!	#NUM!	#NUM!	0.845964	1.79746	0.0967468
P28066	Proteasome subunit alpha type-5 OS=Homo sapiens OX=9606 GN=PSMA5 PE=1 SV=3	#NUM!	#NUM!	18.5474	19.7173	17.0399	19.5564	16.1866	18.513	17.1547	18.5528	18.7108	19.0209	#NUM!	18.7712	17.2848	18.7615	#NUM!	#NUM!	#NUM!	1.47675	2.7832	0.0985675
Q99985	Semaphorin-3C OS=Homo sapiens OX=9606 GN=SEMA3C PE=2 SV=2	#NUM!	18.1777	18.8246	21.6264	21.553	19.3592	19.6187	21.0225	17.7754	21.6365	22.4115	20.8463	#NUM!	20.8462	19.4722	21.6314	#NUM!	#NUM!	#NUM!	2.15922	4.46673	0.107241
Q13151	Heterogeneous nuclear ribonucleoprotein A0 OS=Homo sapiens OX=9606 GN=HNRNPA0 PE=1 SV=1	#NUM!	#NUM!	18.306	20.7005	20.7667	19.2576	16.8864	19.5635	19.3657	21.0247	21.0648	19.6732	#NUM!	20.2416	18.6052	20.5876	#NUM!	#NUM!	#NUM!	1.98235	3.95137	0.111859
P26640	Valine--tRNA ligase OS=Homo sapiens OX=9606 GN=VARS1 PE=1 SV=4	#NUM!	17.6227	18.6094	19.867	20.4302	18.8022	17.9704	18.8489	18.1376	20.3353	20.6057	18.4516	#NUM!	19.6998	18.319	19.7975	#NUM!	#NUM!	#NUM!	1.47858	2.78674	0.112457
Q96CP6	Protein Aster-A OS=Homo sapiens OX=9606 GN=GRAMD1A PE=1 SV=2	#NUM!	17.1559	16.3305	#NUM!	#NUM!	16.7692	19.7621	20.0662	20.2041	19.4036	19.7292	19.8066	#NUM!	#NUM!	20.0108	19.6465	#NUM!	#NUM!	#NUM!	-0.364326	0.776832	0.112533
P33993	DNA replication licensing factor MCM7 OS=Homo sapiens OX=9606 GN=MCM7 PE=1 SV=4	16.1492	16.9406	#NUM!	17.2476	18.2757	#NUM!	16.0521	17.7122	18.7216	19.8994	19.0413	18.7001	#NUM!	#NUM!	17.4953	19.2136	#NUM!	#NUM!	#NUM!	1.71832	3.29053	0.115177
P56537	Eukaryotic translation initiation factor 6 OS=Homo sapiens OX=9606 GN=EIF6 PE=1 SV=1	16.4138	#NUM!	17.1058	19.7892	19.4725	18.7834	19.0533	18.1149	19.919	20.4756	20.4149	19.6718	#NUM!	19.3484	19.0291	20.1874	#NUM!	#NUM!	#NUM!	1.15833	2.23198	0.117191
Q8N6C5	Immunoglobulin superfamily member 1 OS=Homo sapiens OX=9606 GN=IGSF1 PE=1 SV=3	#NUM!	#NUM!	17.2694	16.2065	17.2538	17.7304	16.3006	17.3002	17.6458	17.5835	17.961	18.5678	#NUM!	17.0636	17.0822	18.0374	#NUM!	#NUM!	#NUM!	0.955219	1.93887	0.125774
P11171	Protein 4.1 OS=Homo sapiens OX=9606 GN=EPB41 PE=1 SV=4	#NUM!	17.4897	19.6634	20.1054	19.3678	19.4643	21.2749	21.4188	21.1214	20.8162	21.0044	21.1978	#NUM!	19.6458	21.2717	21.0061	#NUM!	#NUM!	#NUM!	-0.26554	0.831887	0.130102
O75400	Pre-mRNA-processing factor 40 homolog A OS=Homo sapiens OX=9606 GN=PRPF40A PE=1 SV=2	#NUM!	17.5016	#NUM!	20.7	21.3281	#NUM!	19.3474	21.1338	18.5636	21.3852	22.2464	20.5189	#NUM!	#NUM!	19.6816	21.3835	#NUM!	#NUM!	#NUM!	1.70192	3.25334	0.134616
Q15286	Ras-related protein Rab-35 OS=Homo sapiens OX=9606 GN=RAB35 PE=1 SV=1	17.691	#NUM!	20.3491	21.4726	19.9096	19.96	19.9043	20.2758	18.5768	20.5546	20.6588	20.4181	#NUM!	20.4474	19.5856	20.5438	#NUM!	#NUM!	#NUM!	0.958191	1.94287	0.139381
P55011	Solute carrier family 12 member 2 OS=Homo sapiens OX=9606 GN=SLC12A2 PE=1 SV=1	#NUM!	17.5316	19.2342	20.0156	19.7379	19.2195	18.3543	18.3335	19.0782	18.8239	19.178	19.9307	#NUM!	19.6577	18.5887	19.3109	#NUM!	#NUM!	#NUM!	0.722223	1.64972	0.151389
P23763	Vesicle-associated membrane protein 1 OS=Homo sapiens OX=9606 GN=VAMP1 PE=1 SV=1	#NUM!	#NUM!	19.4181	20.4345	20.0637	19.5933	20.0706	20.8174	19.8144	20.6325	21.0496	20.6761	#NUM!	20.0305	20.2341	20.7861	#NUM!	#NUM!	#NUM!	0.551927	1.46604	0.168407
O60493	Sorting nexin-3 OS=Homo sapiens OX=9606 GN=SNX3 PE=1 SV=3	#NUM!	17.0947	#NUM!	19.8456	19.4357	18.51	19.1547	19.984	17.934	20.6507	20.7312	19.3951	#NUM!	19.2638	19.0242	20.259	#NUM!	#NUM!	#NUM!	1.23474	2.35339	0.168692
Q12846	Syntaxin-4 OS=Homo sapiens OX=9606 GN=STX4 PE=1 SV=2	#NUM!	18.1075	19.5095	19.8105	#NUM!	18.7406	19.3095	18.9534	19.5893	19.4211	19.6581	19.9621	#NUM!	#NUM!	19.2841	19.6804	#NUM!	#NUM!	#NUM!	0.396369	1.31619	0.176231
Q13103	Secreted phosphoprotein 24 OS=Homo sapiens OX=9606 GN=SPP2 PE=1 SV=1	#NUM!	20.3938	#NUM!	19.9518	22.3547	19.0163	21.3844	21.6197	21.2212	20.0722	21.1811	21.1555	#NUM!	20.4409	21.4084	20.8029	#NUM!	#NUM!	#NUM!	-0.605518	0.657235	0.18933
Q12959	Disks large homolog 1 OS=Homo sapiens OX=9606 GN=DLG1 PE=1 SV=2	#NUM!	#NUM!	18.5045	19.3126	18.8883	18.5904	17.821	18.7446	18.667	18.8772	18.7049	19.1463	#NUM!	18.9304	18.4109	18.9095	#NUM!	#NUM!	#NUM!	0.498576	1.41282	0.196968
P61020	Ras-related protein Rab-5B OS=Homo sapiens OX=9606 GN=RAB5B PE=1 SV=1	#NUM!	18.5487	#NUM!	18.8664	18.1941	18.2722	19.0551	19.2865	18.6645	19.0874	19.583	19.4051	#NUM!	18.4442	19.002	19.3585	#NUM!	#NUM!	#NUM!	0.356461	1.28028	0.199668
P55209	Nucleosome assembly protein 1-like 1 OS=Homo sapiens OX=9606 GN=NAP1L1 PE=1 SV=1	#NUM!	19.0862	21.5238	22.1228	21.8286	21.7998	21.1463	21.6746	20.4901	22.0257	22.0429	21.216	#NUM!	21.917	21.1037	21.7616	#NUM!	#NUM!	#NUM!	0.657914	1.5778	0.207438
Q9NUP9	Protein lin-7 homolog C OS=Homo sapiens OX=9606 GN=LIN7C PE=1 SV=1	#NUM!	#NUM!	20.2895	20.6657	19.8705	20.1873	19.5557	20.0876	20.3294	20.0668	20.5026	20.8472	#NUM!	20.2412	19.9909	20.4722	#NUM!	#NUM!	#NUM!	0.481324	1.39602	0.208414
P01116	GTPase KRas OS=Homo sapiens OX=9606 GN=KRAS PE=1 SV=1	#NUM!	15.8783	18.3142	18.1235	18.1057	18.3026	18.2236	18.4542	18.638	18.5389	18.6035	18.9253	#NUM!	18.1773	18.4386	18.6892	#NUM!	#NUM!	#NUM!	0.250594	1.1897	0.21291
P39060	Collagen alpha-1(XVIII) chain OS=Homo sapiens OX=9606 GN=COL18A1 PE=1 SV=5	16.4193	19.579	#NUM!	17.161	#NUM!	#NUM!	22.1567	22.8857	20.5597	21.0754	21.1599	19.2473	#NUM!	#NUM!	21.8674	20.4942	#NUM!	#NUM!	#NUM!	-1.37321	0.386031	0.213016
P24821	Tenascin OS=Homo sapiens OX=9606 GN=TNC PE=1 SV=3	#NUM!	#NUM!	#NUM!	15.9754	17.2043	#NUM!	17.7107	18.6979	16.7916	19.8558	20.3494	17.5392	#NUM!	#NUM!	17.7334	19.2481	#NUM!	#NUM!	#NUM!	1.51468	2.85735	0.214036
O43390	Heterogeneous nuclear ribonucleoprotein R OS=Homo sapiens OX=9606 GN=HNRNPR PE=1 SV=1	#NUM!	18.025	17.8675	21.829	21.5	18.9746	18.5048	19.9517	18.1304	21.9957	21.8546	18.4326	#NUM!	20.7679	18.8623	20.761	#NUM!	#NUM!	#NUM!	1.89864	3.72862	0.21519
O75131	Copine-3 OS=Homo sapiens OX=9606 GN=CPNE3 PE=1 SV=1	#NUM!	16.7704	19.9409	21.3087	20.2354	20.1189	20.8656	21.2632	19.8557	21.4067	21.4304	21.0571	#NUM!	20.5543	20.6615	21.2981	#NUM!	#NUM!	#NUM!	0.636593	1.55465	0.218001
P49591	Serine--tRNA ligase, cytoplasmic OS=Homo sapiens OX=9606 GN=SARS1 PE=1 SV=3	#NUM!	17.6015	18.1342	20.4686	19.1481	18.9466	18.9488	19.4504	17.7294	19.7106	19.938	18.9911	#NUM!	19.5211	18.7095	19.5465	#NUM!	#NUM!	#NUM!	0.837006	1.78634	0.225935
Q13480	GRB2-associated-binding protein 1 OS=Homo sapiens OX=9606 GN=GAB1 PE=1 SV=2	#NUM!	17.6467	#NUM!	18.5975	18.9208	#NUM!	19.4981	19.3083	19.9981	19.8554	19.9362	19.8817	#NUM!	#NUM!	19.6015	19.8911	#NUM!	#NUM!	#NUM!	0.289602	1.2223	0.234521
Q00266	S-adenosylmethionine synthase isoform type-1 OS=Homo sapiens OX=9606 GN=MAT1A PE=1 SV=2	#NUM!	#NUM!	#NUM!	#NUM!	#NUM!	#NUM!	19.7862	20.5281	19.7697	19.6328	19.869	19.3758	#NUM!	#NUM!	20.028	19.6259	#NUM!	#NUM!	#NUM!	-0.402119	0.756746	0.234858
P24666	Low molecular weight phosphotyrosine protein phosphatase OS=Homo sapiens OX=9606 GN=ACP1 PE=1 SV=3	#NUM!	17.7625	19.1185	20.5876	20.4588	19.8968	19.9353	20.8718	19.6487	20.8518	20.8477	20.4124	#NUM!	20.3144	20.1519	20.704	#NUM!	#NUM!	#NUM!	0.552003	1.46612	0.236817
Q8NG11	Tetraspanin-14 OS=Homo sapiens OX=9606 GN=TSPAN14 PE=1 SV=1	19.3966	18.2169	#NUM!	17.5207	#NUM!	#NUM!	15.6643	18.6954	16.2789	19.4458	18.7361	17.1256	#NUM!	#NUM!	16.8795	18.4359	#NUM!	#NUM!	#NUM!	1.55633	2.94104	0.248051
O43294	Transforming growth factor beta-1-induced transcript 1 protein OS=Homo sapiens OX=9606 GN=TGFB1I1 PE=1 SV=2	#NUM!	#NUM!	19.0529	21.1868	20.354	20.3725	22.1606	22.6895	21.7294	22.926	23.0561	22.1635	#NUM!	20.6378	22.1931	22.7152	#NUM!	#NUM!	#NUM!	0.522051	1.436	0.254961
Q96FW1	Ubiquitin thioesterase OTUB1 OS=Homo sapiens OX=9606 GN=OTUB1 PE=1 SV=2	15.9531	16.0685	#NUM!	#NUM!	#NUM!	16.8496	17.2921	17.9373	16.6893	18.5741	18.0811	17.3103	#NUM!	#NUM!	17.3062	17.9885	#NUM!	#NUM!	#NUM!	0.682259	1.60465	0.255757
Q14108	Lysosome membrane protein 2 OS=Homo sapiens OX=9606 GN=SCARB2 PE=1 SV=2	#NUM!	19.1284	18.8413	20.5676	20.2267	19.7806	18.6793	18.688	18.7569	19.5978	19.4181	18.4726	#NUM!	20.1917	18.7081	19.1628	#NUM!	#NUM!	#NUM!	0.45477	1.37056	0.263487
Q15435	Protein phosphatase 1 regulatory subunit 7 OS=Homo sapiens OX=9606 GN=PPP1R7 PE=1 SV=1	#NUM!	#NUM!	#NUM!	18.4176	18.3314	17.9639	18.8797	19.218	18.1771	17.845	18.7262	18.1398	#NUM!	18.2376	18.7583	18.237	#NUM!	#NUM!	#NUM!	-0.521304	0.696742	0.263766
P20073	Annexin A7 OS=Homo sapiens OX=9606 GN=ANXA7 PE=1 SV=3	#NUM!	#NUM!	17.6619	17.973	17.6736	18.3325	18.8553	19.532	19.0741	19.2056	19.704	19.49	#NUM!	17.993	19.1538	19.4665	#NUM!	#NUM!	#NUM!	0.312739	1.24206	0.272769
P48059	LIM and senescent cell antigen-like-containing domain protein 1 OS=Homo sapiens OX=9606 GN=LIMS1 PE=1 SV=4	#NUM!	16.2257	19.6133	18.1766	#NUM!	16.8728	21.3759	21.7064	20.1675	21.4021	19.5702	19.1073	#NUM!	#NUM!	21.0833	20.0266	#NUM!	#NUM!	#NUM!	-1.0567	0.480729	0.278011
Q16643	Drebrin OS=Homo sapiens OX=9606 GN=DBN1 PE=1 SV=4	#NUM!	17.8158	19.2924	22.5483	21.1183	20.2829	17.1414	18.0643	20.3233	19.447	20.024	19.5072	#NUM!	21.3165	18.5097	19.6594	#NUM!	#NUM!	#NUM!	1.14972	2.21871	0.29837
O15484	Calpain-5 OS=Homo sapiens OX=9606 GN=CAPN5 PE=1 SV=2	#NUM!	#NUM!	16.7484	#NUM!	#NUM!	#NUM!	18.2696	18.4311	18.8288	19.1415	18.3081	19.2859	#NUM!	#NUM!	18.5099	18.9118	#NUM!	#NUM!	#NUM!	0.401958	1.3213	0.311274
P60880	Synaptosomal-associated protein 25 OS=Homo sapiens OX=9606 GN=SNAP25 PE=1 SV=1	#NUM!	#NUM!	19.3643	19.4043	18.9373	18.3874	18.2405	18.0129	19.3203	18.6599	18.9539	19.7272	#NUM!	18.9097	18.5246	19.1137	#NUM!	#NUM!	#NUM!	0.589111	1.50432	0.315426
Q14203	Dynactin subunit 1 OS=Homo sapiens OX=9606 GN=DCTN1 PE=1 SV=3	#NUM!	#NUM!	20.4483	23.1064	21.5374	21.3574	19.6942	21.1177	19.7242	20.9482	21.2453	20.2444	#NUM!	22.0004	20.1787	20.8126	#NUM!	#NUM!	#NUM!	0.633963	1.55182	0.317446
P62834	Ras-related protein Rap-1A OS=Homo sapiens OX=9606 GN=RAP1A PE=1 SV=1	#NUM!	17.9385	19.4351	20.2957	19.7969	19.0898	20.5327	20.3921	20.7012	20.5911	20.5871	21.2352	#NUM!	19.7275	20.542	20.8044	#NUM!	#NUM!	#NUM!	0.262443	1.19951	0.323284
P50991	T-complex protein 1 subunit delta OS=Homo sapiens OX=9606 GN=CCT4 PE=1 SV=4	17.4366	#NUM!	19.6277	22.0004	21.0856	21.3879	19.257	19.7229	20.7569	20.2904	20.7547	20.2422	#NUM!	21.4913	19.9122	20.4291	#NUM!	#NUM!	#NUM!	0.516842	1.43082	0.335362
P14866	Heterogeneous nuclear ribonucleoprotein L OS=Homo sapiens OX=9606 GN=HNRNPL PE=1 SV=2	#NUM!	19.7551	16.8914	22.9795	21.3692	18.0496	18.7631	19.6861	21.0042	23.325	23.2606	18.3908	#NUM!	20.7994	19.8178	21.6588	#NUM!	#NUM!	#NUM!	1.84101	3.5826	0.35428
P40227	T-complex protein 1 subunit zeta OS=Homo sapiens OX=9606 GN=CCT6A PE=1 SV=3	#NUM!	19.1165	19.9007	22.2586	21.6801	20.6535	18.2638	20.3211	17.1955	20.5537	20.8462	18.2466	#NUM!	21.5307	18.5935	19.8822	#NUM!	#NUM!	#NUM!	1.28869	2.44306	0.354508
P11940	Polyadenylate-binding protein 1 OS=Homo sapiens OX=9606 GN=PABPC1 PE=1 SV=2	#NUM!	18.466	20.373	22.869	22.3529	20.955	21.2962	22.2044	19.1903	22.3395	22.6793	20.8935	#NUM!	22.0589	20.8969	21.9708	#NUM!	#NUM!	#NUM!	1.07382	2.10499	0.36313
O60506	Heterogeneous nuclear ribonucleoprotein Q OS=Homo sapiens OX=9606 GN=SYNCRIP PE=1 SV=2	#NUM!	16.8081	17.8115	18.6529	18.8403	18.4693	18.5735	19.4325	18.5461	19.9034	19.7068	18.5047	#NUM!	18.6542	18.8507	19.3716	#NUM!	#NUM!	#NUM!	0.520909	1.43486	0.377398
P32969	60S ribosomal protein L9 OS=Homo sapiens OX=9606 GN=RPL9 PE=1 SV=1	#NUM!	18.0686	#NUM!	20.5249	20.4036	19.2065	18.2101	19.9128	19.8496	20.6695	20.8216	18.9174	#NUM!	20.045	19.3242	20.1362	#NUM!	#NUM!	#NUM!	0.812001	1.75564	0.381746
O43854	EGF-like repeat and discoidin I-like domain-containing protein 3 OS=Homo sapiens OX=9606 GN=EDIL3 PE=1 SV=1	18.5592	19.2042	20.5542	19.6455	19.4218	#NUM!	21.6804	22.2849	19.8484	20.4854	21.0342	19.9667	19.4392	#NUM!	21.2712	20.4954	#NUM!	#NUM!	#NUM!	-0.775771	0.584076	0.384243
P08575	Receptor-type tyrosine-protein phosphatase C OS=Homo sapiens OX=9606 GN=PTPRC PE=1 SV=3	#NUM!	#NUM!	17.9478	16.9827	16.5458	17.1033	19.4495	19.7402	19.8955	19.2656	19.2842	19.8681	#NUM!	16.8773	19.6951	19.4726	#NUM!	#NUM!	#NUM!	-0.222432	0.857119	0.401259
Q07954	Prolow-density lipoprotein receptor-related protein 1 OS=Homo sapiens OX=9606 GN=LRP1 PE=1 SV=2	#NUM!	16.0406	17.7573	18.6908	16.6191	18.6476	19.546	20.0186	19.0894	20.0254	20.3315	19.3595	#NUM!	17.9858	19.5513	19.9055	#NUM!	#NUM!	#NUM!	0.354162	1.27824	0.418229
P41250	Glycine--tRNA ligase OS=Homo sapiens OX=9606 GN=GARS1 PE=1 SV=3	#NUM!	18.2714	19.6548	21.297	21.6461	19.7902	19.1367	19.7099	21.6151	20.6355	21.0642	20.7537	#NUM!	20.9111	20.1539	20.8178	#NUM!	#NUM!	#NUM!	0.663906	1.58437	0.431631
P35659	Protein DEK OS=Homo sapiens OX=9606 GN=DEK PE=1 SV=1	16.817	#NUM!	17.7046	18.2295	20.5521	#NUM!	19.2393	20.1726	17.422	19.5528	20.4017	19.1726	#NUM!	#NUM!	18.9446	19.709	#NUM!	#NUM!	#NUM!	0.764394	1.69866	0.436716
P20338	Ras-related protein Rab-4A OS=Homo sapiens OX=9606 GN=RAB4A PE=1 SV=3	17.1482	#NUM!	#NUM!	#NUM!	#NUM!	18.0272	16.6551	16.6318	17.4327	16.0391	18.1366	18.7221	#NUM!	#NUM!	16.9066	17.6326	#NUM!	#NUM!	#NUM!	0.726069	1.65413	0.444061
Q9H336	Cysteine-rich secretory protein LCCL domain-containing 1 OS=Homo sapiens OX=9606 GN=CRISPLD1 PE=2 SV=1	17.4419	#NUM!	#NUM!	18.5676	18.6993	19.1826	19.6913	20.2882	18.4207	21.2536	21.2836	18.5219	#NUM!	18.8165	19.4667	20.353	#NUM!	#NUM!	#NUM!	0.886288	1.84841	0.453445
O00468	Agrin OS=Homo sapiens OX=9606 GN=AGRN PE=1 SV=6	18.1768	20.5568	#NUM!	19.0336	18.4854	#NUM!	23.5123	24.558	18.4057	20.8483	21.5437	19.0288	#NUM!	#NUM!	22.1587	20.4736	#NUM!	#NUM!	#NUM!	-1.68512	0.310978	0.455852
P27105	Stomatin OS=Homo sapiens OX=9606 GN=STOM PE=1 SV=3	#NUM!	17.5952	19.5769	19.1063	#NUM!	18.341	21.4417	21.694	21.864	20.4606	21.6462	21.828	#NUM!	#NUM!	21.6666	21.3116	#NUM!	#NUM!	#NUM!	-0.354989	0.781876	0.470566
P02786	Transferrin receptor protein 1 OS=Homo sapiens OX=9606 GN=TFRC PE=1 SV=2	#NUM!	16.8363	19.1202	22.3868	21.896	20.921	23.193	23.3947	23.2655	23.3508	23.8309	23.1604	#NUM!	21.7346	23.2844	23.4474	#NUM!	#NUM!	#NUM!	0.162951	1.11958	0.477234
Q96FN4	Copine-2 OS=Homo sapiens OX=9606 GN=CPNE2 PE=1 SV=3	#NUM!	#NUM!	16.2032	#NUM!	#NUM!	16.8146	16.1009	16.5391	18.649	17.7113	17.1011	18.5786	#NUM!	#NUM!	17.0963	17.797	#NUM!	#NUM!	#NUM!	0.700688	1.62528	0.477812
P62826	GTP-binding nuclear protein Ran OS=Homo sapiens OX=9606 GN=RAN PE=1 SV=3	#NUM!	18.8779	21.8863	23.3243	22.916	21.967	23.2901	23.5202	22.2654	23.7342	23.7451	22.758	#NUM!	22.7358	23.0252	23.4124	#NUM!	#NUM!	#NUM!	0.387212	1.30786	0.486627
P07738	Bisphosphoglycerate mutase OS=Homo sapiens OX=9606 GN=BPGM PE=1 SV=2	#NUM!	#NUM!	#NUM!	17.6065	17.8273	#NUM!	18.9107	19.9604	18.8839	19.197	19.2478	18.1898	#NUM!	#NUM!	19.2517	18.8782	#NUM!	#NUM!	#NUM!	-0.373483	0.771917	0.491941
Q9UNE7	E3 ubiquitin-protein ligase CHIP OS=Homo sapiens OX=9606 GN=STUB1 PE=1 SV=2	#NUM!	17.491	19.0726	20.5439	20.4456	18.5237	19.6268	20.4268	19.0156	19.8823	20.5498	19.7255	#NUM!	19.8377	19.6897	20.0525	#NUM!	#NUM!	#NUM!	0.362792	1.28591	0.492187
P12429	Annexin A3 OS=Homo sapiens OX=9606 GN=ANXA3 PE=1 SV=3	#NUM!	16.9464	#NUM!	17.1292	#NUM!	#NUM!	19.7556	20.1808	19.0703	19.6156	19.6654	18.7917	#NUM!	#NUM!	19.6689	19.3576	#NUM!	#NUM!	#NUM!	-0.311305	0.805913	0.509159
P31146	Coronin-1A OS=Homo sapiens OX=9606 GN=CORO1A PE=1 SV=4	#NUM!	#NUM!	19.1842	20.0178	19.74	18.216	23.7708	23.6976	21.6199	22.5711	23.3894	21.0057	#NUM!	19.3246	23.0294	22.322	#NUM!	#NUM!	#NUM!	-0.707361	0.612439	0.515618
O75351	Vacuolar protein sorting-associated protein 4B OS=Homo sapiens OX=9606 GN=VPS4B PE=1 SV=2	#NUM!	16.5436	16.7077	19.3541	18.5998	17.7269	18.9949	20.0015	18.2431	19.7704	20.25	18.6875	#NUM!	18.5603	19.0799	19.5693	#NUM!	#NUM!	#NUM!	0.489412	1.40387	0.516017
Q96PZ0	Pseudouridylate synthase 7 homolog OS=Homo sapiens OX=9606 GN=PUS7 PE=1 SV=2	#NUM!	#NUM!	19.1615	#NUM!	#NUM!	19.628	18.7096	19.0993	22.2906	20.2527	20.4345	22.1474	#NUM!	#NUM!	20.0331	20.9448	#NUM!	#NUM!	#NUM!	0.911695	1.88125	0.517156
P11586	C-1-tetrahydrofolate synthase, cytoplasmic OS=Homo sapiens OX=9606 GN=MTHFD1 PE=1 SV=3	#NUM!	17.7656	16.7278	22.1861	21.4219	19.6978	20.5819	21.1977	18.9083	21.681	21.8927	19.3304	#NUM!	21.1019	20.2293	20.968	#NUM!	#NUM!	#NUM!	0.738747	1.66873	0.527414
A5D8V6	Vacuolar protein sorting-associated protein 37C OS=Homo sapiens OX=9606 GN=VPS37C PE=1 SV=2	#NUM!	#NUM!	18.5441	19.0876	18.207	#NUM!	19.2224	19.8642	19.042	19.1319	19.7887	19.9301	#NUM!	#NUM!	19.3762	19.6169	#NUM!	#NUM!	#NUM!	0.240732	1.18159	0.529755
O43776	Asparagine--tRNA ligase, cytoplasmic OS=Homo sapiens OX=9606 GN=NARS1 PE=1 SV=1	#NUM!	#NUM!	#NUM!	19.683	18.1288	18.356	16.8319	17.8951	19.7876	19.0694	18.4836	18.7074	#NUM!	18.7226	18.1715	18.7535	#NUM!	#NUM!	#NUM!	0.581955	1.49688	0.545013
Q9NZN3	EH domain-containing protein 3 OS=Homo sapiens OX=9606 GN=EHD3 PE=1 SV=2	#NUM!	#NUM!	17.2924	19.7195	18.0636	#NUM!	21.5519	22.2245	18.2265	21.9794	22.0102	20.5855	#NUM!	#NUM!	20.6677	21.525	#NUM!	#NUM!	#NUM!	0.857374	1.81174	0.552044
P09486	SPARC OS=Homo sapiens OX=9606 GN=SPARC PE=1 SV=1	17.4245	16.3508	17.3933	#NUM!	16.4558	17.7977	16.3707	15.8689	17.3463	17.342	15.9007	17.7035	17.0562	#NUM!	16.5286	16.9821	#NUM!	#NUM!	#NUM!	0.453454	1.36931	0.552935
P84095	Rho-related GTP-binding protein RhoG OS=Homo sapiens OX=9606 GN=RHOG PE=1 SV=1	#NUM!	#NUM!	19.9324	20.506	20.1211	18.3553	20.5904	20.5674	21.0206	20.6724	20.7333	21.2076	#NUM!	19.6608	20.7261	20.8711	#NUM!	#NUM!	#NUM!	0.144939	1.10568	0.553475
P49588	Alanine--tRNA ligase, cytoplasmic OS=Homo sapiens OX=9606 GN=AARS1 PE=1 SV=2	17.0474	#NUM!	18.7168	20.985	20.5674	19.7672	18.7994	19.4355	19.4948	19.7058	19.8029	18.9076	#NUM!	20.4398	19.2432	19.4721	#NUM!	#NUM!	#NUM!	0.228892	1.17193	0.560014
Q86SM8	Mas-related G-protein coupled receptor member E OS=Homo sapiens OX=9606 GN=MRGPRE PE=2 SV=3	#NUM!	#NUM!	#NUM!	#NUM!	#NUM!	#NUM!	20.2245	20.2758	21.6071	19.3225	20.6666	20.8969	#NUM!	#NUM!	20.7025	20.2953	#NUM!	#NUM!	#NUM!	-0.407143	0.754115	0.57495
P62491	Ras-related protein Rab-11A OS=Homo sapiens OX=9606 GN=RAB11A PE=1 SV=3	18.0033	#NUM!	21.0605	22.573	21.9574	21.6485	22.4164	22.6556	22.6595	22.551	22.5295	22.9308	#NUM!	22.0597	22.5772	22.6704	#NUM!	#NUM!	#NUM!	0.093249	1.06677	0.575429
P36405	ADP-ribosylation factor-like protein 3 OS=Homo sapiens OX=9606 GN=ARL3 PE=1 SV=2	#NUM!	16.4614	18.1594	19.6624	19.368	19.0519	19.148	19.6927	17.8426	19.9184	19.9753	18.2268	#NUM!	19.3608	18.8945	19.3735	#NUM!	#NUM!	#NUM!	0.479076	1.39385	0.578766
Q9Y5B9	FACT complex subunit SPT16 OS=Homo sapiens OX=9606 GN=SUPT16H PE=1 SV=1	#NUM!	18.7955	17.6756	20.1935	20.6239	17.8197	19.3294	19.5487	19.0389	20.1636	20.9697	18.246	#NUM!	19.5457	19.3057	19.7931	#NUM!	#NUM!	#NUM!	0.487443	1.40196	0.584725
P61006	Ras-related protein Rab-8A OS=Homo sapiens OX=9606 GN=RAB8A PE=1 SV=1	#NUM!	17.9246	20.108	20.3783	18.6814	20.137	20.3906	20.9503	21.1309	20.9126	20.738	21.3224	#NUM!	19.7322	20.8239	20.991	#NUM!	#NUM!	#NUM!	0.167102	1.1228	0.58564
P62328	Thymosin beta-4 OS=Homo sapiens OX=9606 GN=TMSB4X PE=1 SV=2	#NUM!	#NUM!	19.404	18.7724	18.6179	18.5687	18.9691	18.8478	20.3457	19.4311	19.2835	20.4614	#NUM!	18.653	19.3875	19.7253	#NUM!	#NUM!	#NUM!	0.33777	1.2638	0.607364
P50148	Guanine nucleotide-binding protein G(q) subunit alpha OS=Homo sapiens OX=9606 GN=GNAQ PE=1 SV=4	#NUM!	17.3136	19.8465	20.5085	20.0975	19.6117	20.4201	21.6772	20.9844	20.6158	20.7644	21.062	#NUM!	20.0725	21.0272	20.814	#NUM!	#NUM!	#NUM!	-0.213184	0.862631	0.610566
P50995	Annexin A11 OS=Homo sapiens OX=9606 GN=ANXA11 PE=1 SV=1	#NUM!	#NUM!	#NUM!	18.9205	#NUM!	#NUM!	20.8881	21.5825	20.4432	20.9061	20.8401	20.6036	#NUM!	#NUM!	20.9713	20.7832	#NUM!	#NUM!	#NUM!	-0.188049	0.877792	0.613675
Q02241	Kinesin-like protein KIF23 OS=Homo sapiens OX=9606 GN=KIF23 PE=1 SV=3	#NUM!	#NUM!	#NUM!	#NUM!	#NUM!	#NUM!	21.5838	21.803	20.5657	21.21	21.8966	19.5413	#NUM!	#NUM!	21.3175	20.8827	#NUM!	#NUM!	#NUM!	-0.434851	0.73977	0.614112
P06756	Integrin alpha-V OS=Homo sapiens OX=9606 GN=ITGAV PE=1 SV=2	18.1753	#NUM!	19.7898	20.0846	19.1139	19.5226	19.6817	21.3469	20.605	21.377	20.8056	20.3539	#NUM!	19.5737	20.5445	20.8455	#NUM!	#NUM!	#NUM!	0.300971	1.23197	0.622662
P51570	Galactokinase OS=Homo sapiens OX=9606 GN=GALK1 PE=1 SV=1	#NUM!	17.7904	18.6554	19.5028	19.2902	18.3649	20.8485	21.4388	19.5932	20.4623	20.9509	19.387	#NUM!	19.0526	20.6268	20.2667	#NUM!	#NUM!	#NUM!	-0.360091	0.779116	0.64046
P35998	26S proteasome regulatory subunit 7 OS=Homo sapiens OX=9606 GN=PSMC2 PE=1 SV=3	#NUM!	17.1144	17.1676	21.9303	21.3389	20.237	20.2498	20.9823	18.6769	21.7213	22.0187	18.2571	#NUM!	21.1687	19.9697	20.6657	#NUM!	#NUM!	#NUM!	0.69607	1.62009	0.641838
Q6IAA8	Ragulator complex protein LAMTOR1 OS=Homo sapiens OX=9606 GN=LAMTOR1 PE=1 SV=2	#NUM!	16.4843	17.1913	18.2259	17.9072	17.2794	17.9417	18.2671	17.932	17.5218	18.0933	18.1843	#NUM!	17.8042	18.0469	17.9331	#NUM!	#NUM!	#NUM!	-0.113833	0.92413	0.653133
P06727	Apolipoprotein A-IV OS=Homo sapiens OX=9606 GN=APOA4 PE=1 SV=4	18.0401	17.9362	19.5999	#NUM!	18.9248	19.2152	20.1115	19.9455	18.6243	19.4184	19.7204	18.7911	18.5254	#NUM!	19.5604	19.31	#NUM!	#NUM!	#NUM!	-0.250474	0.84062	0.669296
Q8WUM4	Programmed cell death 6-interacting protein OS=Homo sapiens OX=9606 GN=PDCD6IP PE=1 SV=1	#NUM!	17.5721	19.9746	21.9231	21.4012	20.7177	22.0505	22.775	20.2127	22.458	22.5563	21.1988	#NUM!	21.3473	21.6794	22.071	#NUM!	#NUM!	#NUM!	0.391648	1.31189	0.678944
Q96C23	Galactose mutarotase OS=Homo sapiens OX=9606 GN=GALM PE=1 SV=1	#NUM!	#NUM!	#NUM!	17.4875	#NUM!	#NUM!	19.832	20.4038	19.9685	20.0229	20.7195	18.5991	#NUM!	#NUM!	20.0681	19.7805	#NUM!	#NUM!	#NUM!	-0.287602	0.819263	0.679835
P21246	Pleiotrophin OS=Homo sapiens OX=9606 GN=PTN PE=1 SV=1	18.8503	#NUM!	20.7454	#NUM!	20.1524	19.4304	20.4084	20.8101	21.1317	20.3016	21.0049	21.6242	#NUM!	#NUM!	20.7834	20.9769	#NUM!	#NUM!	#NUM!	0.193503	1.14354	0.679866
O43602	Neuronal migration protein doublecortin OS=Homo sapiens OX=9606 GN=DCX PE=1 SV=4	15.4806	15.9615	#NUM!	15.7778	16.7858	15.8574	15.5011	15.7687	16.8342	16.792	17.3264	15.0471	#NUM!	16.1403	16.0347	16.3885	#NUM!	#NUM!	#NUM!	0.353828	1.27795	0.681001
P46934	E3 ubiquitin-protein ligase NEDD4 OS=Homo sapiens OX=9606 GN=NEDD4 PE=1 SV=4	17.686	15.7314	17.5822	#NUM!	16.6145	18.3064	16.4166	16.7016	21.1136	19.0631	18.0684	19.0767	16.9999	#NUM!	18.0773	18.7361	#NUM!	#NUM!	#NUM!	0.658807	1.57878	0.693891
P63218	Guanine nucleotide-binding protein G(I)/G(S)/G(O) subunit gamma-5 OS=Homo sapiens OX=9606 GN=GNG5 PE=1 SV=3	#NUM!	#NUM!	20.031	21.3579	19.3739	18.7572	20.6089	20.6806	20.5914	21.333	21.5402	19.7323	#NUM!	19.8297	20.627	20.8685	#NUM!	#NUM!	#NUM!	0.24153	1.18225	0.694499
P11413	Glucose-6-phosphate 1-dehydrogenase OS=Homo sapiens OX=9606 GN=G6PD PE=1 SV=4	#NUM!	17.6815	19.1761	20.9107	19.3618	17.8063	20.0661	20.3045	17.8028	20.6315	20.9753	18.0639	#NUM!	19.3596	19.3911	19.8902	#NUM!	#NUM!	#NUM!	0.499089	1.41332	0.702567
O43505	Beta-1,4-glucuronyltransferase 1 OS=Homo sapiens OX=9606 GN=B4GAT1 PE=1 SV=1	#NUM!	#NUM!	#NUM!	18.9925	18.3061	16.8677	21.16	21.8511	18.695	21.2577	21.629	20.1132	#NUM!	18.0554	20.5687	21	#NUM!	#NUM!	#NUM!	0.431277	1.34843	0.705181
P14550	Aldo-keto reductase family 1 member A1 OS=Homo sapiens OX=9606 GN=AKR1A1 PE=1 SV=3	#NUM!	17.7684	#NUM!	18.9272	#NUM!	#NUM!	21.8422	22.5896	20.5765	21.6544	22.1758	20.1616	#NUM!	#NUM!	21.6694	21.3306	#NUM!	#NUM!	#NUM!	-0.338805	0.790696	0.708083
Q93063	Exostosin-2 OS=Homo sapiens OX=9606 GN=EXT2 PE=1 SV=1	#NUM!	#NUM!	#NUM!	#NUM!	15.5696	#NUM!	20.6405	21.2728	17.1339	20.4864	21.0519	19.0039	#NUM!	#NUM!	19.6824	20.1807	#NUM!	#NUM!	#NUM!	0.498297	1.41255	0.744168
P01624	Immunoglobulin kappa variable 3-15 OS=Homo sapiens OX=9606 GN=IGKV3-15 PE=1 SV=2	#NUM!	#NUM!	20.188	18.9763	17.3359	19.6573	19.6597	19.3434	21.5049	20.3248	19.4864	21.6063	#NUM!	18.6565	20.1693	20.4725	#NUM!	#NUM!	#NUM!	0.303205	1.23388	0.756579
P21399	Cytoplasmic aconitate hydratase OS=Homo sapiens OX=9606 GN=ACO1 PE=1 SV=3	#NUM!	#NUM!	#NUM!	18.3491	#NUM!	#NUM!	20.8555	21.8771	20.0095	20.7588	21.5435	19.784	#NUM!	#NUM!	20.914	20.6954	#NUM!	#NUM!	#NUM!	-0.21855	0.859429	0.782989
Q9NZZ3	Charged multivesicular body protein 5 OS=Homo sapiens OX=9606 GN=CHMP5 PE=1 SV=1	#NUM!	15.9673	16.6818	16.6354	16.6151	16.3148	17.4202	17.9396	17.0456	17.7232	17.5223	17.3895	#NUM!	16.5218	17.4685	17.545	#NUM!	#NUM!	#NUM!	0.0765416	1.05449	0.795824
P61952	Guanine nucleotide-binding protein G(I)/G(S)/G(O) subunit gamma-11 OS=Homo sapiens OX=9606 GN=GNG11 PE=1 SV=1	17.8484	#NUM!	20.3728	19.7969	19.8107	19.574	20.8351	20.226	21.7175	20.3148	20.0594	21.8317	#NUM!	19.7272	20.9262	20.7353	#NUM!	#NUM!	#NUM!	-0.190876	0.876074	0.799276
O00560	Syntenin-1 OS=Homo sapiens OX=9606 GN=SDCBP PE=1 SV=1	#NUM!	#NUM!	#NUM!	#NUM!	#NUM!	#NUM!	20.465	21.5427	20.3681	21.6541	20.6516	19.4969	#NUM!	#NUM!	20.7919	20.6009	#NUM!	#NUM!	#NUM!	-0.191035	0.875977	0.805991
Q13564	NEDD8-activating enzyme E1 regulatory subunit OS=Homo sapiens OX=9606 GN=NAE1 PE=1 SV=1	#NUM!	#NUM!	17.9432	17.1715	17.2132	#NUM!	17.6113	19.288	18.0006	17.5186	17.7478	19.0923	#NUM!	#NUM!	18.2999	18.1196	#NUM!	#NUM!	#NUM!	-0.180371	0.882476	0.810797
Q16181	Septin-7 OS=Homo sapiens OX=9606 GN=SEPTIN7 PE=1 SV=2	#NUM!	#NUM!	19.3958	19.1864	19.3695	19.3797	18.5832	18.2384	19.1891	17.7931	18.5605	19.29	#NUM!	19.3119	18.6702	18.5479	#NUM!	#NUM!	#NUM!	-0.122339	0.918697	0.823493
O95865	N(G),N(G)-dimethylarginine dimethylaminohydrolase 2 OS=Homo sapiens OX=9606 GN=DDAH2 PE=1 SV=1	17.9312	#NUM!	18.8392	20.8934	17.4521	19.2374	19.7378	20.6672	19.3071	20.0131	20.4371	19.5839	#NUM!	19.1943	19.904	20.0114	#NUM!	#NUM!	#NUM!	0.107334	1.07724	0.830864
P12035	Keratin, type II cytoskeletal 3 OS=Homo sapiens OX=9606 GN=KRT3 PE=1 SV=3	19.9724	19.9405	20.7182	20.2639	#NUM!	21.2796	19.0681	19.3885	18.6157	18.6552	19.5517	18.609	20.2104	#NUM!	19.0241	18.9386	#NUM!	#NUM!	#NUM!	-0.0854452	0.942494	0.833107
P17693	HLA class I histocompatibility antigen, alpha chain G OS=Homo sapiens OX=9606 GN=HLA-G PE=1 SV=1	#NUM!	#NUM!	#NUM!	#NUM!	#NUM!	#NUM!	18.7871	18.9624	19.7328	19.1885	19.0147	19.4942	#NUM!	#NUM!	19.1608	19.2325	#NUM!	#NUM!	#NUM!	0.0716981	1.05095	0.834946
P31153	S-adenosylmethionine synthase isoform type-2 OS=Homo sapiens OX=9606 GN=MAT2A PE=1 SV=1	#NUM!	#NUM!	#NUM!	21.0317	20.2976	19.9937	20.2819	20.953	19.3107	21.0662	21.0747	18.9613	#NUM!	20.441	20.1819	20.3674	#NUM!	#NUM!	#NUM!	0.18555	1.13725	0.837776
P05771	Protein kinase C beta type OS=Homo sapiens OX=9606 GN=PRKCB PE=1 SV=4	17.8241	#NUM!	20.37	20.4772	19.5967	17.4959	21.2692	21.4252	21.7497	21.1875	20.9787	22.0454	#NUM!	19.1899	21.4814	21.4038	#NUM!	#NUM!	#NUM!	-0.077526	0.947681	0.838152
P07359	Platelet glycoprotein Ib alpha chain OS=Homo sapiens OX=9606 GN=GP1BA PE=1 SV=2	#NUM!	#NUM!	18.8292	#NUM!	#NUM!	18.3472	19.2718	18.8551	21.1573	18.8605	18.8529	20.9254	#NUM!	#NUM!	19.7614	19.5463	#NUM!	#NUM!	#NUM!	-0.215117	0.861477	0.83837
P26038	Moesin OS=Homo sapiens OX=9606 GN=MSN PE=1 SV=3	19.4744	#NUM!	21.1627	21.1309	19.9861	19.1116	22.6221	22.859	22.8671	22.607	22.7086	22.9552	#NUM!	20.0762	22.7827	22.7569	#NUM!	#NUM!	#NUM!	-0.0257561	0.982306	0.853629
P48426	Phosphatidylinositol 5-phosphate 4-kinase type-2 alpha OS=Homo sapiens OX=9606 GN=PIP4K2A PE=1 SV=2	#NUM!	#NUM!	17.2899	17.4659	#NUM!	17.5884	18.9599	18.9186	19.5235	18.0648	19.0402	19.9565	#NUM!	#NUM!	19.134	19.0205	#NUM!	#NUM!	#NUM!	-0.113508	0.924337	0.854375
P11166	Solute carrier family 2, facilitated glucose transporter member 1 OS=Homo sapiens OX=9606 GN=SLC2A1 PE=1 SV=2	18.8227	#NUM!	18.2711	21.2213	20.2185	18.5641	21.5225	21.8596	19.8843	21.2184	21.5081	20.9094	#NUM!	20.0013	21.0888	21.212	#NUM!	#NUM!	#NUM!	0.123146	1.08911	0.855473
Q6SA08	Testis-specific serine/threonine-protein kinase 4 OS=Homo sapiens OX=9606 GN=TSSK4 PE=1 SV=1	20.89	20.2839	#NUM!	19.6505	21.0366	19.9599	18.8674	18.9884	22.3027	20.5054	19.0916	21.2949	#NUM!	20.2157	20.0528	20.2973	#NUM!	#NUM!	#NUM!	0.244481	1.18467	0.859658
O43707	Alpha-actinin-4 OS=Homo sapiens OX=9606 GN=ACTN4 PE=1 SV=2	#NUM!	16.2505	17.617	19.2207	17.9346	17.0803	19.501	20.1656	19.654	19.5565	20.2346	19.3401	#NUM!	18.0786	19.7735	19.7104	#NUM!	#NUM!	#NUM!	-0.0631216	0.957191	0.860176
P62314	Small nuclear ribonucleoprotein Sm D1 OS=Homo sapiens OX=9606 GN=SNRPD1 PE=1 SV=1	#NUM!	#NUM!	17.7443	19.2817	18.9978	17.6913	18.3148	18.3056	18.7438	18.6744	18.6726	18.1443	#NUM!	18.6569	18.4547	18.4971	#NUM!	#NUM!	#NUM!	0.0423553	1.02979	0.861696
P15169	Carboxypeptidase N catalytic chain OS=Homo sapiens OX=9606 GN=CPN1 PE=1 SV=1	16.7552	#NUM!	#NUM!	#NUM!	#NUM!	17.3573	19.0801	23.9449	19.9825	21.199	21.5742	19.3608	#NUM!	#NUM!	21.0025	20.7113	#NUM!	#NUM!	#NUM!	-0.291206	0.817219	0.867947
Q8N884	Cyclic GMP-AMP synthase OS=Homo sapiens OX=9606 GN=CGAS PE=1 SV=2	19.2057	19.462	18.4496	#NUM!	19.5324	19.0826	19.5102	19.3777	18.894	19.3299	19.6128	18.9636	19.0391	#NUM!	19.2606	19.3021	#NUM!	#NUM!	#NUM!	0.0414697	1.02916	0.883362
P30626	Sorcin OS=Homo sapiens OX=9606 GN=SRI PE=1 SV=1	20.7987	#NUM!	#NUM!	18.5974	20.3396	#NUM!	19.6653	20.554	18.7662	20.231	20.3444	18.7339	#NUM!	#NUM!	19.6618	19.7698	#NUM!	#NUM!	#NUM!	0.10795	1.0777	0.889882
P68133	Actin, alpha skeletal muscle OS=Homo sapiens OX=9606 GN=ACTA1 PE=1 SV=1	#NUM!	17.6386	18.79	19.883	18.918	19.2062	20.7593	21.1264	19.2426	20.8017	21.1373	19.4985	#NUM!	19.3357	20.3761	20.4792	#NUM!	#NUM!	#NUM!	0.103093	1.07407	0.899055
Q13642	Four and a half LIM domains protein 1 OS=Homo sapiens OX=9606 GN=FHL1 PE=1 SV=4	#NUM!	18.2342	19.9369	20.0902	19.5724	19.023	22.0922	22.4582	21.626	22.132	22.1023	22.0137	#NUM!	19.5619	22.0588	22.0827	#NUM!	#NUM!	#NUM!	0.0238556	1.01667	0.926643
P08567	Pleckstrin OS=Homo sapiens OX=9606 GN=PLEK PE=1 SV=3	#NUM!	17.8693	#NUM!	18.5365	18.1194	#NUM!	22.8568	23.123	20.0356	22.6356	22.6784	21.0057	#NUM!	#NUM!	22.0051	22.1066	#NUM!	#NUM!	#NUM!	0.101459	1.07286	0.932822
P05062	Fructose-bisphosphate aldolase B OS=Homo sapiens OX=9606 GN=ALDOB PE=1 SV=2	#NUM!	#NUM!	#NUM!	#NUM!	#NUM!	18.2979	19.5651	20.1437	19.1717	19.8002	19.9745	19.0023	#NUM!	#NUM!	19.6268	19.5923	#NUM!	#NUM!	#NUM!	-0.0344969	0.976372	0.937206
Q7Z7B0	Filamin-A-interacting protein 1 OS=Homo sapiens OX=9606 GN=FILIP1 PE=1 SV=1	#NUM!	16.6239	17.3399	17.4842	#NUM!	#NUM!	19.9848	21.1521	18.9488	20.7614	20.1064	19.061	#NUM!	#NUM!	20.0286	19.9763	#NUM!	#NUM!	#NUM!	-0.0522781	0.964412	0.951418
P07384	Calpain-1 catalytic subunit OS=Homo sapiens OX=9606 GN=CAPN1 PE=1 SV=1	19.3383	#NUM!	#NUM!	18.065	18.6111	#NUM!	19.6144	21.5623	19.0088	20.4919	20.3045	19.5233	#NUM!	#NUM!	20.0618	20.1066	#NUM!	#NUM!	#NUM!	0.0447409	1.0315	0.959375
Q4KMQ2	Anoctamin-6 OS=Homo sapiens OX=9606 GN=ANO6 PE=1 SV=2	#NUM!	#NUM!	#NUM!	19.3711	17.5577	#NUM!	16.4461	16.974	19.6322	17.7731	17.9235	17.5145	#NUM!	#NUM!	17.6841	17.7371	#NUM!	#NUM!	#NUM!	0.0529394	1.03738	0.960043
Q15555	Microtubule-associated protein RP/EB family member 2 OS=Homo sapiens OX=9606 GN=MAPRE2 PE=1 SV=1	13.6989	13.613	13.377	16.0545	#NUM!	16.7495	20.3983	20.8337	18.6808	20.4749	20.5676	18.7411	13.563	#NUM!	19.9709	19.9279	#NUM!	#NUM!	#NUM!	-0.0430632	0.970592	0.963559
P49189	4-trimethylaminobutyraldehyde dehydrogenase OS=Homo sapiens OX=9606 GN=ALDH9A1 PE=1 SV=3	#NUM!	17.8083	18.5839	19.5035	18.9014	17.4774	20.4702	21.0873	19.2842	20.5973	20.5625	19.7314	#NUM!	18.6274	20.2806	20.2971	#NUM!	#NUM!	#NUM!	0.0165085	1.01151	0.979368
Q9UKS6	Protein kinase C and casein kinase substrate in neurons protein 3 OS=Homo sapiens OX=9606 GN=PACSIN3 PE=1 SV=2	#NUM!	#NUM!	#NUM!	16.6845	16.8247	17.7008	16.9842	17.1593	18.5732	17.6456	18.2415	16.8818	#NUM!	17.07	17.5722	17.5896	#NUM!	#NUM!	#NUM!	0.017425	1.01215	0.97954
P31939	Bifunctional purine biosynthesis protein ATIC OS=Homo sapiens OX=9606 GN=ATIC PE=1 SV=3	#NUM!	17.3623	19.4872	21.2311	20.9598	20.7423	22.0941	22.5829	20.5822	22.3514	22.4578	20.4622	#NUM!	20.9777	21.7531	21.7571	#NUM!	#NUM!	#NUM!	0.00404269	1.00281	0.996573
P08582	Melanotransferrin OS=Homo sapiens OX=9606 GN=MELTF PE=1 SV=2	16.4555	#NUM!	17.2829	16.7911	16.8794	16.7577	#NUM!	17.1012	#NUM!	18.6261	18.4806	18.409	#NUM!	16.8094	#NUM!	18.5052	#NUM!	#NUM!	#NUM!	#NUM!	#NUM!	#NUM!
Q9BSJ8	Extended synaptotagmin-1 OS=Homo sapiens OX=9606 GN=ESYT1 PE=1 SV=1	#NUM!	#NUM!	16.4238	19.4644	19.5294	18.6171	16.6255	17.3078	#NUM!	17.0583	17.119	16.2145	#NUM!	19.2036	#NUM!	16.7973	#NUM!	#NUM!	#NUM!	#NUM!	#NUM!	#NUM!
O14737	Programmed cell death protein 5 OS=Homo sapiens OX=9606 GN=PDCD5 PE=1 SV=3	#NUM!	16.9189	19.7223	20.4558	20.5164	19.9625	17.2298	18.2694	#NUM!	17.4645	18.543	18.4117	#NUM!	20.3116	#NUM!	18.1397	#NUM!	#NUM!	#NUM!	#NUM!	#NUM!	#NUM!
Q9UHV9	Prefoldin subunit 2 OS=Homo sapiens OX=9606 GN=PFDN2 PE=1 SV=1	#NUM!	#NUM!	18.5185	21.8516	21.1653	20.3719	#NUM!	17.9644	#NUM!	18.836	18.5235	18.8617	#NUM!	21.1296	#NUM!	18.7404	#NUM!	#NUM!	#NUM!	#NUM!	#NUM!	#NUM!
P40925	Malate dehydrogenase, cytoplasmic OS=Homo sapiens OX=9606 GN=MDH1 PE=1 SV=4	#NUM!	#NUM!	20.4801	21.9755	20.8802	21.262	#NUM!	18.5873	#NUM!	19.3986	19.7339	19.6836	#NUM!	21.3726	#NUM!	19.6054	#NUM!	#NUM!	#NUM!	#NUM!	#NUM!	#NUM!
P06753	Tropomyosin alpha-3 chain OS=Homo sapiens OX=9606 GN=TPM3 PE=1 SV=2	#NUM!	#NUM!	21.4121	21.9591	21.6653	21.2906	18.0345	#NUM!	18.5439	19.0134	19.7284	20.1904	#NUM!	21.6384	#NUM!	19.6441	#NUM!	#NUM!	#NUM!	#NUM!	#NUM!	#NUM!
P39019	40S ribosomal protein S19 OS=Homo sapiens OX=9606 GN=RPS19 PE=1 SV=2	#NUM!	#NUM!	19.6557	21.3215	21.1129	20.4582	#NUM!	18.8789	#NUM!	19.696	19.8853	19.8388	#NUM!	20.9642	#NUM!	19.8067	#NUM!	#NUM!	#NUM!	#NUM!	#NUM!	#NUM!
Q9ULH0	Kinase D-interacting substrate of 220 kDa OS=Homo sapiens OX=9606 GN=KIDINS220 PE=1 SV=3	#NUM!	15.3117	18.4026	18.4756	18.3056	18.4853	18.3248	18.8652	#NUM!	19.5162	20.2665	19.2528	#NUM!	18.4222	#NUM!	19.6785	#NUM!	#NUM!	#NUM!	#NUM!	#NUM!	#NUM!
P15531	Nucleoside diphosphate kinase A OS=Homo sapiens OX=9606 GN=NME1 PE=1 SV=1	#NUM!	16.9761	19.065	21.0757	20.4116	20.0484	#NUM!	18.498	#NUM!	19.1979	19.4084	18.6958	#NUM!	20.5119	#NUM!	19.1007	#NUM!	#NUM!	#NUM!	#NUM!	#NUM!	#NUM!
O60701	UDP-glucose 6-dehydrogenase OS=Homo sapiens OX=9606 GN=UGDH PE=1 SV=1	16.8588	16.9611	#NUM!	18.264	18.7701	17.1608	19.7241	20.4521	#NUM!	20.4927	20.5437	19.5828	#NUM!	18.065	#NUM!	20.2064	#NUM!	#NUM!	#NUM!	#NUM!	#NUM!	#NUM!
Q04760	Lactoylglutathione lyase OS=Homo sapiens OX=9606 GN=GLO1 PE=1 SV=4	#NUM!	#NUM!	19.4212	20.5888	19.946	19.7126	#NUM!	18.404	#NUM!	18.4888	18.324	19.2518	#NUM!	20.0825	#NUM!	18.6882	#NUM!	#NUM!	#NUM!	#NUM!	#NUM!	#NUM!
P48643	T-complex protein 1 subunit epsilon OS=Homo sapiens OX=9606 GN=CCT5 PE=1 SV=1	#NUM!	#NUM!	21.6455	22.8729	22.1085	22.1297	20.7248	21.1112	#NUM!	21.3117	21.3011	20.4684	#NUM!	22.3704	#NUM!	21.0271	#NUM!	#NUM!	#NUM!	#NUM!	#NUM!	#NUM!
Q04917	14-3-3 protein eta OS=Homo sapiens OX=9606 GN=YWHAH PE=1 SV=4	#NUM!	#NUM!	20.2026	19.9127	19.6722	19.4525	20.2456	20.4926	#NUM!	20.3292	20.4979	20.0701	#NUM!	19.6791	#NUM!	20.299	#NUM!	#NUM!	#NUM!	#NUM!	#NUM!	#NUM!
O95394	Phosphoacetylglucosamine mutase OS=Homo sapiens OX=9606 GN=PGM3 PE=1 SV=1	17.1523	#NUM!	18.5033	19.9564	19.4044	19.0091	17.4739	17.2525	#NUM!	18.4946	18.5461	18.5274	#NUM!	19.4566	#NUM!	18.5227	#NUM!	#NUM!	#NUM!	#NUM!	#NUM!	#NUM!
Q02818	Nucleobindin-1 OS=Homo sapiens OX=9606 GN=NUCB1 PE=1 SV=4	15.9467	#NUM!	19.1493	19.6	19.9379	19.4632	18.9922	19.0531	#NUM!	18.8781	19.0616	19.2561	#NUM!	19.667	#NUM!	19.0653	#NUM!	#NUM!	#NUM!	#NUM!	#NUM!	#NUM!
P09471	Guanine nucleotide-binding protein G(o) subunit alpha OS=Homo sapiens OX=9606 GN=GNAO1 PE=1 SV=4	#NUM!	#NUM!	18.8686	18.8446	18.8323	18.3723	#NUM!	#NUM!	#NUM!	17.6492	18.0114	18.2265	#NUM!	18.6831	#NUM!	17.9624	#NUM!	#NUM!	#NUM!	#NUM!	#NUM!	#NUM!
P07602	Prosaposin OS=Homo sapiens OX=9606 GN=PSAP PE=1 SV=2	#NUM!	#NUM!	#NUM!	20.0932	19.8375	19.2543	#NUM!	#NUM!	#NUM!	19.0254	18.3803	19.1397	#NUM!	19.7283	#NUM!	18.8484	#NUM!	#NUM!	#NUM!	#NUM!	#NUM!	#NUM!
P17813	Endoglin OS=Homo sapiens OX=9606 GN=ENG PE=1 SV=2	#NUM!	16.3882	19.1737	17.939	18.3074	18.7362	18.3179	18.7346	#NUM!	18.7218	19.2099	19.2379	#NUM!	18.3275	#NUM!	19.0565	#NUM!	#NUM!	#NUM!	#NUM!	#NUM!	#NUM!
P68402	Platelet-activating factor acetylhydrolase IB subunit alpha2 OS=Homo sapiens OX=9606 GN=PAFAH1B2 PE=1 SV=1	#NUM!	#NUM!	#NUM!	15.6217	15.9987	17.9937	17.0479	17.9273	#NUM!	19.0322	18.7725	17.8846	#NUM!	16.538	#NUM!	18.5631	#NUM!	#NUM!	#NUM!	#NUM!	#NUM!	#NUM!
Q08380	Galectin-3-binding protein OS=Homo sapiens OX=9606 GN=LGALS3BP PE=1 SV=1	16.8033	18.2783	#NUM!	21.4532	21.0147	19.2225	19.3909	19.8712	#NUM!	23.2832	23.5115	21.422	#NUM!	20.5635	#NUM!	22.7389	#NUM!	#NUM!	#NUM!	#NUM!	#NUM!	#NUM!
Q96QD8	Sodium-coupled neutral amino acid transporter 2 OS=Homo sapiens OX=9606 GN=SLC38A2 PE=1 SV=2	#NUM!	17.6948	18.0135	18.42	18.8522	17.4829	#NUM!	#NUM!	20.2078	19.356	18.9362	20.2785	#NUM!	18.2517	#NUM!	19.5235	#NUM!	#NUM!	#NUM!	#NUM!	#NUM!	#NUM!
O95185	Netrin receptor UNC5C OS=Homo sapiens OX=9606 GN=UNC5C PE=1 SV=2	#NUM!	#NUM!	#NUM!	20.3321	18.8178	18.6127	#NUM!	#NUM!	15.6272	21.0482	21.0277	19.9246	#NUM!	19.2542	#NUM!	20.6668	#NUM!	#NUM!	#NUM!	#NUM!	#NUM!	#NUM!
Q13425	Beta-2-syntrophin OS=Homo sapiens OX=9606 GN=SNTB2 PE=1 SV=1	#NUM!	15.3435	17.1913	16.4203	16.4753	17.0165	17.1222	17.9381	#NUM!	17.5012	17.7718	16.8053	#NUM!	16.6373	#NUM!	17.3594	#NUM!	#NUM!	#NUM!	#NUM!	#NUM!	#NUM!
Q9BQ39	ATP-dependent RNA helicase DDX50 OS=Homo sapiens OX=9606 GN=DDX50 PE=1 SV=1	14.3831	#NUM!	#NUM!	17.1318	17.8672	15.1873	#NUM!	14.7643	18.5202	18.5339	18.8468	17.9473	#NUM!	16.7287	#NUM!	18.4427	#NUM!	#NUM!	#NUM!	#NUM!	#NUM!	#NUM!
Q99426	Tubulin-folding cofactor B OS=Homo sapiens OX=9606 GN=TBCB PE=1 SV=2	#NUM!	#NUM!	18.2973	19.5993	19.4339	18.5936	#NUM!	#NUM!	#NUM!	18.4599	18.8758	17.9608	#NUM!	19.2089	#NUM!	18.4322	#NUM!	#NUM!	#NUM!	#NUM!	#NUM!	#NUM!
P55735	Protein SEC13 homolog OS=Homo sapiens OX=9606 GN=SEC13 PE=1 SV=3	#NUM!	#NUM!	16.4907	18.1634	18.3853	16.6659	17.8362	18.7376	#NUM!	19.566	19.8115	18.112	#NUM!	17.7382	#NUM!	19.1632	#NUM!	#NUM!	#NUM!	#NUM!	#NUM!	#NUM!
P10645	Chromogranin-A OS=Homo sapiens OX=9606 GN=CHGA PE=1 SV=7	19.049	19.2054	#NUM!	21.4746	21.6691	20.1256	19.3099	19.3842	#NUM!	19.8814	20.6406	19.3424	#NUM!	21.0898	#NUM!	19.9548	#NUM!	#NUM!	#NUM!	#NUM!	#NUM!	#NUM!
Q9GZQ8	Microtubule-associated proteins 1A/1B light chain 3B OS=Homo sapiens OX=9606 GN=MAP1LC3B PE=1 SV=3	#NUM!	#NUM!	#NUM!	20.6329	20.6156	18.8395	#NUM!	#NUM!	#NUM!	18.9253	18.6646	19.2056	#NUM!	20.0294	#NUM!	18.9319	#NUM!	#NUM!	#NUM!	#NUM!	#NUM!	#NUM!
Q9UBG0	C-type mannose receptor 2 OS=Homo sapiens OX=9606 GN=MRC2 PE=1 SV=2	#NUM!	#NUM!	#NUM!	18.8359	18.9427	17.9199	19.96	20.6088	#NUM!	19.7737	20.3647	18.6724	#NUM!	18.5662	#NUM!	19.6036	#NUM!	#NUM!	#NUM!	#NUM!	#NUM!	#NUM!
Q9UK76	Jupiter microtubule associated homolog 1 OS=Homo sapiens OX=9606 GN=JPT1 PE=1 SV=3	#NUM!	17.7829	20.0162	21.1552	19.2027	19.3281	#NUM!	18.4148	#NUM!	18.7539	18.1674	19.2302	#NUM!	19.8953	#NUM!	18.7171	#NUM!	#NUM!	#NUM!	#NUM!	#NUM!	#NUM!
Q9BV38	WD repeat-containing protein 18 OS=Homo sapiens OX=9606 GN=WDR18 PE=1 SV=2	#NUM!	15.5464	#NUM!	18.3121	18.2025	16.5295	16.2696	16.8758	#NUM!	18.8928	19.4259	18.1432	#NUM!	17.6813	#NUM!	18.8206	#NUM!	#NUM!	#NUM!	#NUM!	#NUM!	#NUM!
P63244	Receptor of activated protein C kinase 1 OS=Homo sapiens OX=9606 GN=RACK1 PE=1 SV=3	17.3068	#NUM!	#NUM!	21.638	20.6411	19.9037	19.2801	19.9147	#NUM!	20.1832	19.9722	18.9417	#NUM!	20.7276	#NUM!	19.6991	#NUM!	#NUM!	#NUM!	#NUM!	#NUM!	#NUM!
O60888	Protein CutA OS=Homo sapiens OX=9606 GN=CUTA PE=1 SV=2	#NUM!	17.0702	17.8855	18.7198	18.1944	17.2623	17.2913	17.2911	#NUM!	17.5986	17.2838	17.1264	#NUM!	18.0589	#NUM!	17.3363	#NUM!	#NUM!	#NUM!	#NUM!	#NUM!	#NUM!
Q9H223	EH domain-containing protein 4 OS=Homo sapiens OX=9606 GN=EHD4 PE=1 SV=1	#NUM!	15.3347	18.3141	19.8577	19.4413	18.6717	18.0906	18.6742	#NUM!	20.1914	20.2502	19.5341	#NUM!	19.3236	#NUM!	19.9919	#NUM!	#NUM!	#NUM!	#NUM!	#NUM!	#NUM!
P24752	Acetyl-CoA acetyltransferase, mitochondrial OS=Homo sapiens OX=9606 GN=ACAT1 PE=1 SV=1	15.8091	#NUM!	16.8571	18.7495	18.8378	18.0862	#NUM!	20.1587	18.4548	17.8816	17.2466	18.5162	#NUM!	18.5578	#NUM!	17.8815	#NUM!	#NUM!	#NUM!	#NUM!	#NUM!	#NUM!
Q92896	Golgi apparatus protein 1 OS=Homo sapiens OX=9606 GN=GLG1 PE=1 SV=2	#NUM!	#NUM!	18.4126	20.7311	17.4419	18.8783	#NUM!	19.4378	#NUM!	21.3957	21.8209	19.3348	#NUM!	19.0171	#NUM!	20.8505	#NUM!	#NUM!	#NUM!	#NUM!	#NUM!	#NUM!
P38606	V-type proton ATPase catalytic subunit A OS=Homo sapiens OX=9606 GN=ATP6V1A PE=1 SV=2	#NUM!	#NUM!	17.7458	17.3816	18.3094	17.7703	#NUM!	17.8571	#NUM!	18.6634	19.1327	17.7747	#NUM!	17.8204	#NUM!	18.5236	#NUM!	#NUM!	#NUM!	#NUM!	#NUM!	#NUM!
O43765	Small glutamine-rich tetratricopeptide repeat-containing protein alpha OS=Homo sapiens OX=9606 GN=SGTA PE=1 SV=1	#NUM!	#NUM!	19.7236	22.0977	21.3479	19.7704	19.0461	19.2998	#NUM!	20.388	19.8786	19.8719	#NUM!	21.072	#NUM!	20.0462	#NUM!	#NUM!	#NUM!	#NUM!	#NUM!	#NUM!
P13010	X-ray repair cross-complementing protein 5 OS=Homo sapiens OX=9606 GN=XRCC5 PE=1 SV=3	#NUM!	#NUM!	16.895	17.8171	17.7577	16.3407	17.08	18.5847	#NUM!	17.4645	18.6934	18.4083	#NUM!	17.3052	#NUM!	18.1887	#NUM!	#NUM!	#NUM!	#NUM!	#NUM!	#NUM!
Q9NQW7	Xaa-Pro aminopeptidase 1 OS=Homo sapiens OX=9606 GN=XPNPEP1 PE=1 SV=3	#NUM!	#NUM!	#NUM!	17.4428	17.8094	16.2357	18.2353	19.173	#NUM!	19.1494	18.8544	17.0278	#NUM!	17.1627	#NUM!	18.3439	#NUM!	#NUM!	#NUM!	#NUM!	#NUM!	#NUM!
P41240	Tyrosine-protein kinase CSK OS=Homo sapiens OX=9606 GN=CSK PE=1 SV=1	#NUM!	#NUM!	#NUM!	16.5545	17.0204	16.331	15.7673	16.3245	#NUM!	17.3117	17.0637	16.6536	#NUM!	16.6353	#NUM!	17.0097	#NUM!	#NUM!	#NUM!	#NUM!	#NUM!	#NUM!
P48735	Isocitrate dehydrogenase [NADP], mitochondrial OS=Homo sapiens OX=9606 GN=IDH2 PE=1 SV=2	#NUM!	#NUM!	#NUM!	16.6524	16.9982	16.3169	#NUM!	16.4129	#NUM!	18.3378	17.8933	16.2815	#NUM!	16.6558	#NUM!	17.5042	#NUM!	#NUM!	#NUM!	#NUM!	#NUM!	#NUM!
P13637	Sodium/potassium-transporting ATPase subunit alpha-3 OS=Homo sapiens OX=9606 GN=ATP1A3 PE=1 SV=3	#NUM!	#NUM!	20.3861	19.5122	20.0518	20.2889	#NUM!	#NUM!	18.7224	20.0792	20.6322	20.2355	#NUM!	19.951	#NUM!	20.3157	#NUM!	#NUM!	#NUM!	#NUM!	#NUM!	#NUM!
Q96AC1	Fermitin family homolog 2 OS=Homo sapiens OX=9606 GN=FERMT2 PE=1 SV=1	#NUM!	#NUM!	21.3823	21.6841	21.3586	21.2964	20.0478	20.4271	#NUM!	20.7657	20.6209	21.6392	#NUM!	21.4464	#NUM!	21.0086	#NUM!	#NUM!	#NUM!	#NUM!	#NUM!	#NUM!
Q07866	Kinesin light chain 1 OS=Homo sapiens OX=9606 GN=KLC1 PE=1 SV=2	#NUM!	#NUM!	18.4869	20.5934	20.2815	19.6302	18	18.4564	#NUM!	19.8646	20.0248	18.6876	#NUM!	20.1684	#NUM!	19.5257	#NUM!	#NUM!	#NUM!	#NUM!	#NUM!	#NUM!
Q13501	Sequestosome-1 OS=Homo sapiens OX=9606 GN=SQSTM1 PE=1 SV=1	#NUM!	#NUM!	#NUM!	23.9945	23.2457	21.9019	#NUM!	#NUM!	#NUM!	22.7813	22.0474	21.761	#NUM!	23.0473	#NUM!	22.1966	#NUM!	#NUM!	#NUM!	#NUM!	#NUM!	#NUM!
P52292	Importin subunit alpha-1 OS=Homo sapiens OX=9606 GN=KPNA2 PE=1 SV=1	#NUM!	16.0318	18.6605	20.4387	19.4482	18.7654	17.7931	18.6752	#NUM!	19.0678	19.4356	17.3242	#NUM!	19.5508	#NUM!	18.6092	#NUM!	#NUM!	#NUM!	#NUM!	#NUM!	#NUM!
O00592	Podocalyxin OS=Homo sapiens OX=9606 GN=PODXL PE=1 SV=2	#NUM!	#NUM!	18.2505	20.078	19.6911	18.9312	#NUM!	#NUM!	#NUM!	19.3007	19.4041	18.3837	#NUM!	19.5667	#NUM!	19.0295	#NUM!	#NUM!	#NUM!	#NUM!	#NUM!	#NUM!
Q92823	Neuronal cell adhesion molecule OS=Homo sapiens OX=9606 GN=NRCAM PE=1 SV=3	#NUM!	#NUM!	15.8814	16.1584	17.2758	18.6082	#NUM!	#NUM!	#NUM!	18.0905	18.1607	18.2265	#NUM!	17.3475	#NUM!	18.1592	#NUM!	#NUM!	#NUM!	#NUM!	#NUM!	#NUM!
O00461	Golgi integral membrane protein 4 OS=Homo sapiens OX=9606 GN=GOLIM4 PE=1 SV=1	#NUM!	#NUM!	#NUM!	19.2237	18.633	17.9343	#NUM!	18.1417	#NUM!	19.442	19.8706	18.4052	#NUM!	18.597	#NUM!	19.2393	#NUM!	#NUM!	#NUM!	#NUM!	#NUM!	#NUM!
P55060	Exportin-2 OS=Homo sapiens OX=9606 GN=CSE1L PE=1 SV=3	#NUM!	#NUM!	19.8197	21.4493	20.724	19.4842	19.0695	20.2696	#NUM!	20.4604	19.8365	19.1464	#NUM!	20.5525	#NUM!	19.8144	#NUM!	#NUM!	#NUM!	#NUM!	#NUM!	#NUM!
Q9NR30	Nucleolar RNA helicase 2 OS=Homo sapiens OX=9606 GN=DDX21 PE=1 SV=5	#NUM!	18.0574	17.6761	20.8005	20.5957	17.9709	19.1582	20.1759	#NUM!	21.3111	21.6311	19.6849	#NUM!	19.789	#NUM!	20.8757	#NUM!	#NUM!	#NUM!	#NUM!	#NUM!	#NUM!
P52209	6-phosphogluconate dehydrogenase, decarboxylating OS=Homo sapiens OX=9606 GN=PGD PE=1 SV=3	#NUM!	20.0449	19.2587	22.2926	21.8169	21.0681	21.1774	21.6832	#NUM!	21.6557	21.6772	19.0579	#NUM!	21.7258	#NUM!	20.7969	#NUM!	#NUM!	#NUM!	#NUM!	#NUM!	#NUM!
P05067	Amyloid-beta precursor protein OS=Homo sapiens OX=9606 GN=APP PE=1 SV=3	#NUM!	#NUM!	#NUM!	19.1079	19.1201	18.1993	#NUM!	#NUM!	#NUM!	20.0905	19.5319	18.4297	#NUM!	18.8091	#NUM!	19.3507	#NUM!	#NUM!	#NUM!	#NUM!	#NUM!	#NUM!
P55036	26S proteasome non-ATPase regulatory subunit 4 OS=Homo sapiens OX=9606 GN=PSMD4 PE=1 SV=1	17.5541	#NUM!	18.8743	21.0888	20.4125	19.5197	18.5111	18.995	#NUM!	20.1339	20.2376	18.8715	#NUM!	20.3403	#NUM!	19.7477	#NUM!	#NUM!	#NUM!	#NUM!	#NUM!	#NUM!
O43684	Mitotic checkpoint protein BUB3 OS=Homo sapiens OX=9606 GN=BUB3 PE=1 SV=1	#NUM!	16.3802	17.2742	18.5107	18.745	17.5179	17.6042	18.3489	#NUM!	18.6074	19.4019	18.1687	#NUM!	18.2578	#NUM!	18.726	#NUM!	#NUM!	#NUM!	#NUM!	#NUM!	#NUM!
Q14498	RNA-binding protein 39 OS=Homo sapiens OX=9606 GN=RBM39 PE=1 SV=2	15.8936	18.0971	#NUM!	20.3211	20.7332	16.2062	19.6012	20.8441	#NUM!	20.5012	21.4973	19.3348	#NUM!	19.0869	#NUM!	20.4444	#NUM!	#NUM!	#NUM!	#NUM!	#NUM!	#NUM!
Q92900	Regulator of nonsense transcripts 1 OS=Homo sapiens OX=9606 GN=UPF1 PE=1 SV=2	#NUM!	#NUM!	#NUM!	18.6068	17.6221	18.476	#NUM!	17.9697	#NUM!	18.7325	19.0007	18.0479	#NUM!	18.235	#NUM!	18.5937	#NUM!	#NUM!	#NUM!	#NUM!	#NUM!	#NUM!
P54136	Arginine--tRNA ligase, cytoplasmic OS=Homo sapiens OX=9606 GN=RARS1 PE=1 SV=2	#NUM!	#NUM!	18.0198	19.7945	19.7254	18.2384	17.1426	18.1144	#NUM!	18.6141	19.4877	17.9022	#NUM!	19.2528	#NUM!	18.668	#NUM!	#NUM!	#NUM!	#NUM!	#NUM!	#NUM!
Q13772	Nuclear receptor coactivator 4 OS=Homo sapiens OX=9606 GN=NCOA4 PE=1 SV=1	#NUM!	#NUM!	#NUM!	20.2578	19.5357	18.429	#NUM!	#NUM!	#NUM!	18.6442	19.0291	19.1782	#NUM!	19.4075	#NUM!	18.9505	#NUM!	#NUM!	#NUM!	#NUM!	#NUM!	#NUM!
Q04837	Single-stranded DNA-binding protein, mitochondrial OS=Homo sapiens OX=9606 GN=SSBP1 PE=1 SV=1	#NUM!	17.1391	17.1999	19.5302	18.3406	17.9468	18.2774	#NUM!	18.7952	18.036	18.5149	18.1983	#NUM!	18.6059	#NUM!	18.2497	#NUM!	#NUM!	#NUM!	#NUM!	#NUM!	#NUM!
P08183	ATP-dependent translocase ABCB1 OS=Homo sapiens OX=9606 GN=ABCB1 PE=1 SV=3	#NUM!	18.6461	#NUM!	20.474	19.698	19.2755	#NUM!	#NUM!	19.1875	19.4596	19.8261	19.351	#NUM!	19.8158	#NUM!	19.5456	#NUM!	#NUM!	#NUM!	#NUM!	#NUM!	#NUM!
P06493	Cyclin-dependent kinase 1 OS=Homo sapiens OX=9606 GN=CDK1 PE=1 SV=3	#NUM!	17.7991	18.0814	20.2245	20.3317	18.4535	18.0541	18.6051	#NUM!	19.5257	19.574	18.3792	#NUM!	19.6699	#NUM!	19.1597	#NUM!	#NUM!	#NUM!	#NUM!	#NUM!	#NUM!
O75781	Paralemmin-1 OS=Homo sapiens OX=9606 GN=PALM PE=1 SV=2	#NUM!	#NUM!	#NUM!	20.2208	19.414	18.3463	#NUM!	#NUM!	#NUM!	19.1283	18.7191	19.0013	#NUM!	19.327	#NUM!	18.9496	#NUM!	#NUM!	#NUM!	#NUM!	#NUM!	#NUM!
O43681	ATPase GET3 OS=Homo sapiens OX=9606 GN=GET3 PE=1 SV=2	#NUM!	16.6732	18.3426	19.0013	19.2932	17.945	19.0291	19.1926	#NUM!	19.5099	19.5893	18.3131	#NUM!	18.7465	#NUM!	19.1374	#NUM!	#NUM!	#NUM!	#NUM!	#NUM!	#NUM!
Q9H3K6	BolA-like protein 2 OS=Homo sapiens OX=9606 GN=BOLA2 PE=1 SV=1	#NUM!	18.7204	19.4186	21.568	20.6797	19.2236	19.3486	19.5945	#NUM!	20.4238	20.1947	19.4046	#NUM!	20.4904	#NUM!	20.0077	#NUM!	#NUM!	#NUM!	#NUM!	#NUM!	#NUM!
P06239	Tyrosine-protein kinase Lck OS=Homo sapiens OX=9606 GN=LCK PE=1 SV=6	#NUM!	#NUM!	#NUM!	20.53	19.1231	18.9472	18.741	19.282	#NUM!	20.113	20.0569	19.4678	#NUM!	19.5335	#NUM!	19.8792	#NUM!	#NUM!	#NUM!	#NUM!	#NUM!	#NUM!
Q86VP1	Tax1-binding protein 1 OS=Homo sapiens OX=9606 GN=TAX1BP1 PE=1 SV=2	#NUM!	#NUM!	17.815	22.185	21.699	20.6966	#NUM!	#NUM!	18.4626	21.3911	20.9221	21.3806	#NUM!	21.5268	#NUM!	21.2313	#NUM!	#NUM!	#NUM!	#NUM!	#NUM!	#NUM!
Q9Y4F1	FERM, ARHGEF and pleckstrin domain-containing protein 1 OS=Homo sapiens OX=9606 GN=FARP1 PE=1 SV=1	18.1434	#NUM!	20.3462	21.8219	21.4003	20.5283	19.7032	20.4695	#NUM!	20.3571	21.2788	21.2352	#NUM!	21.2502	#NUM!	20.9571	#NUM!	#NUM!	#NUM!	#NUM!	#NUM!	#NUM!
Q15796	Mothers against decapentaplegic homolog 2 OS=Homo sapiens OX=9606 GN=SMAD2 PE=1 SV=1	#NUM!	#NUM!	#NUM!	18.403	18.5261	16.9171	17.0726	17.4795	#NUM!	18.1032	18.7401	18.0069	#NUM!	17.9487	#NUM!	18.2834	#NUM!	#NUM!	#NUM!	#NUM!	#NUM!	#NUM!
P78314	SH3 domain-binding protein 2 OS=Homo sapiens OX=9606 GN=SH3BP2 PE=1 SV=2	16.36	#NUM!	16.7444	19.4707	18.1878	16.0363	#NUM!	18.6384	#NUM!	19.3829	19.5152	17.0167	#NUM!	17.8983	#NUM!	18.6383	#NUM!	#NUM!	#NUM!	#NUM!	#NUM!	#NUM!
Q13263	Transcription intermediary factor 1-beta OS=Homo sapiens OX=9606 GN=TRIM28 PE=1 SV=5	#NUM!	17.1069	#NUM!	22.462	22.5632	19.1442	18.3989	20.8742	#NUM!	22.8275	23.1333	20.5797	#NUM!	21.3898	#NUM!	22.1802	#NUM!	#NUM!	#NUM!	#NUM!	#NUM!	#NUM!
P29992	Guanine nucleotide-binding protein subunit alpha-11 OS=Homo sapiens OX=9606 GN=GNA11 PE=1 SV=2	#NUM!	16.9419	18.0464	19.2695	19.0407	18.0413	18.2259	18.4855	#NUM!	18.6813	18.9289	17.9204	#NUM!	18.7838	#NUM!	18.5102	#NUM!	#NUM!	#NUM!	#NUM!	#NUM!	#NUM!
P62136	Serine/threonine-protein phosphatase PP1-alpha catalytic subunit OS=Homo sapiens OX=9606 GN=PPP1CA PE=1 SV=1	16.137	#NUM!	15.9785	20.0249	19.6671	18.1125	#NUM!	16.7083	#NUM!	19.668	18.8926	18.0254	#NUM!	19.2682	#NUM!	18.862	#NUM!	#NUM!	#NUM!	#NUM!	#NUM!	#NUM!
Q93045	Stathmin-2 OS=Homo sapiens OX=9606 GN=STMN2 PE=1 SV=3	#NUM!	#NUM!	17.5081	19.3377	18.3665	17.8351	#NUM!	#NUM!	#NUM!	17.7905	18.5515	18.4055	#NUM!	18.5131	#NUM!	18.2492	#NUM!	#NUM!	#NUM!	#NUM!	#NUM!	#NUM!
P46777	60S ribosomal protein L5 OS=Homo sapiens OX=9606 GN=RPL5 PE=1 SV=3	#NUM!	#NUM!	19.9268	22.0624	21.7788	20.5955	19.4248	20.8047	#NUM!	21.6243	21.6563	20.1146	#NUM!	21.4789	#NUM!	21.1317	#NUM!	#NUM!	#NUM!	#NUM!	#NUM!	#NUM!
O94906	Pre-mRNA-processing factor 6 OS=Homo sapiens OX=9606 GN=PRPF6 PE=1 SV=1	#NUM!	#NUM!	#NUM!	18.9165	18.7738	17.9073	#NUM!	#NUM!	#NUM!	18.942	19.2614	18.1073	#NUM!	18.5325	#NUM!	18.7702	#NUM!	#NUM!	#NUM!	#NUM!	#NUM!	#NUM!
Q9Y6E2	Basic leucine zipper and W2 domain-containing protein 2 OS=Homo sapiens OX=9606 GN=BZW2 PE=1 SV=1	#NUM!	16.1068	16.5538	18.7678	18.345	17.571	17.1566	17.8181	#NUM!	18.237	18.4236	17.2621	#NUM!	18.2279	#NUM!	17.9742	#NUM!	#NUM!	#NUM!	#NUM!	#NUM!	#NUM!
P04632	Calpain small subunit 1 OS=Homo sapiens OX=9606 GN=CAPNS1 PE=1 SV=1	#NUM!	17.6459	17.7047	21.6221	20.5172	19.472	20.3577	20.5677	#NUM!	20.5802	20.7558	19.1773	#NUM!	20.5371	#NUM!	20.1711	#NUM!	#NUM!	#NUM!	#NUM!	#NUM!	#NUM!
Q9Y2L1	Exosome complex exonuclease RRP44 OS=Homo sapiens OX=9606 GN=DIS3 PE=1 SV=2	16.0993	#NUM!	18.0595	17.4304	17.9473	18.0354	#NUM!	#NUM!	18.7156	16.9104	18.6376	18.6776	#NUM!	17.8044	#NUM!	18.0752	#NUM!	#NUM!	#NUM!	#NUM!	#NUM!	#NUM!
O95816	BAG family molecular chaperone regulator 2 OS=Homo sapiens OX=9606 GN=BAG2 PE=1 SV=1	#NUM!	#NUM!	17.2834	18.6729	18.384	17.4527	17.1293	18.0405	#NUM!	18.7144	19.0075	17.5398	#NUM!	18.1699	#NUM!	18.4206	#NUM!	#NUM!	#NUM!	#NUM!	#NUM!	#NUM!
P22102	Trifunctional purine biosynthetic protein adenosine-3 OS=Homo sapiens OX=9606 GN=GART PE=1 SV=1	#NUM!	15.644	19.1249	21.8539	21.5372	20.9431	18.0995	20.4393	#NUM!	21.5095	21.7703	20.4236	#NUM!	21.4447	#NUM!	21.2345	#NUM!	#NUM!	#NUM!	#NUM!	#NUM!	#NUM!
P12004	Proliferating cell nuclear antigen OS=Homo sapiens OX=9606 GN=PCNA PE=1 SV=1	#NUM!	18.1165	#NUM!	19.7672	18.4602	17.2724	#NUM!	18.7052	19.9808	18.8075	18.9904	18.6323	#NUM!	18.4999	#NUM!	18.81	#NUM!	#NUM!	#NUM!	#NUM!	#NUM!	#NUM!
Q6P2E9	Enhancer of mRNA-decapping protein 4 OS=Homo sapiens OX=9606 GN=EDC4 PE=1 SV=1	#NUM!	#NUM!	#NUM!	18.618	19.0291	16.3831	17.5309	18.1095	#NUM!	18.2811	18.8052	17.9171	#NUM!	18.01	#NUM!	18.3344	#NUM!	#NUM!	#NUM!	#NUM!	#NUM!	#NUM!
P51665	26S proteasome non-ATPase regulatory subunit 7 OS=Homo sapiens OX=9606 GN=PSMD7 PE=1 SV=2	#NUM!	#NUM!	18.8824	21.1808	21.0437	19.4468	#NUM!	18.1076	#NUM!	21.6288	19.4672	19.6388	#NUM!	20.5571	#NUM!	20.2449	#NUM!	#NUM!	#NUM!	#NUM!	#NUM!	#NUM!
O76021	Ribosomal L1 domain-containing protein 1 OS=Homo sapiens OX=9606 GN=RSL1D1 PE=1 SV=3	#NUM!	#NUM!	#NUM!	20.3151	20.0028	17.0588	#NUM!	18.4755	#NUM!	19.9391	20.087	18.5147	#NUM!	19.1256	#NUM!	19.5136	#NUM!	#NUM!	#NUM!	#NUM!	#NUM!	#NUM!
Q9UHB9	Signal recognition particle subunit SRP68 OS=Homo sapiens OX=9606 GN=SRP68 PE=1 SV=2	#NUM!	16.7498	#NUM!	18.9041	18.8797	18.0729	17.5052	18.5268	#NUM!	19.0728	19.0584	18.1412	#NUM!	18.6189	#NUM!	18.7575	#NUM!	#NUM!	#NUM!	#NUM!	#NUM!	#NUM!
P48681	Nestin OS=Homo sapiens OX=9606 GN=NES PE=1 SV=2	#NUM!	17.761	#NUM!	20.6977	20.3303	18.0503	19.0458	20.0296	#NUM!	20.6023	20.9403	18.638	#NUM!	19.6927	#NUM!	20.0602	#NUM!	#NUM!	#NUM!	#NUM!	#NUM!	#NUM!
Q7L014	Probable ATP-dependent RNA helicase DDX46 OS=Homo sapiens OX=9606 GN=DDX46 PE=1 SV=2	18.4075	#NUM!	#NUM!	20.1334	19.0631	17.8622	#NUM!	18.2726	#NUM!	19.6587	20.5313	17.8883	#NUM!	19.0196	#NUM!	19.3595	#NUM!	#NUM!	#NUM!	#NUM!	#NUM!	#NUM!
P30153	Serine/threonine-protein phosphatase 2A 65 kDa regulatory subunit A alpha isoform OS=Homo sapiens OX=9606 GN=PPP2R1A PE=1 SV=4	#NUM!	#NUM!	19.2403	20.2683	19.9694	19.65	#NUM!	#NUM!	#NUM!	20.0786	20.0756	19.462	#NUM!	19.9626	#NUM!	19.8721	#NUM!	#NUM!	#NUM!	#NUM!	#NUM!	#NUM!
P53985	Monocarboxylate transporter 1 OS=Homo sapiens OX=9606 GN=SLC16A1 PE=1 SV=3	17.629	#NUM!	20.6444	22.2704	21.0892	20.4549	20.4731	20.2217	#NUM!	21.2534	20.9862	21.0701	#NUM!	21.2715	#NUM!	21.1033	#NUM!	#NUM!	#NUM!	#NUM!	#NUM!	#NUM!
P42766	60S ribosomal protein L35 OS=Homo sapiens OX=9606 GN=RPL35 PE=1 SV=2	#NUM!	17.3902	18.5529	20.2517	19.7808	18.6152	18.905	19.7399	#NUM!	20.0769	20.3502	18.7691	#NUM!	19.5493	#NUM!	19.7321	#NUM!	#NUM!	#NUM!	#NUM!	#NUM!	#NUM!
Q00535	Cyclin-dependent-like kinase 5 OS=Homo sapiens OX=9606 GN=CDK5 PE=1 SV=3	#NUM!	17.5786	17.4834	19.5166	19.891	18.0212	17.9705	19.1285	#NUM!	19.9499	20.2075	17.9553	#NUM!	19.1429	#NUM!	19.3709	#NUM!	#NUM!	#NUM!	#NUM!	#NUM!	#NUM!
P29401	Transketolase OS=Homo sapiens OX=9606 GN=TKT PE=1 SV=3	#NUM!	17.0182	#NUM!	20.5965	20.3781	16.934	#NUM!	18.6744	#NUM!	19.2491	19.5782	18.2449	#NUM!	19.3029	#NUM!	19.0241	#NUM!	#NUM!	#NUM!	#NUM!	#NUM!	#NUM!
Q99460	26S proteasome non-ATPase regulatory subunit 1 OS=Homo sapiens OX=9606 GN=PSMD1 PE=1 SV=2	#NUM!	#NUM!	18.4889	21.1844	20.548	20.0128	18.2019	19.7048	#NUM!	21.1373	21.3313	18.7056	#NUM!	20.5817	#NUM!	20.3914	#NUM!	#NUM!	#NUM!	#NUM!	#NUM!	#NUM!
P83731	60S ribosomal protein L24 OS=Homo sapiens OX=9606 GN=RPL24 PE=1 SV=1	#NUM!	19.8978	20.3345	22.727	22.3272	20.8399	20.6744	21.5189	#NUM!	22.5581	22.8944	20.9071	#NUM!	21.9647	#NUM!	22.1199	#NUM!	#NUM!	#NUM!	#NUM!	#NUM!	#NUM!
P61158	Actin-related protein 3 OS=Homo sapiens OX=9606 GN=ACTR3 PE=1 SV=3	#NUM!	#NUM!	#NUM!	20.4453	18.4585	17.1076	18.6036	19.4765	#NUM!	19.2537	19.101	18.2149	#NUM!	18.6704	#NUM!	18.8565	#NUM!	#NUM!	#NUM!	#NUM!	#NUM!	#NUM!
Q15185	Prostaglandin E synthase 3 OS=Homo sapiens OX=9606 GN=PTGES3 PE=1 SV=1	#NUM!	18.0105	#NUM!	19.9987	19.5276	18.9453	19.6365	19.9893	#NUM!	20.7836	20.7079	17.5715	#NUM!	19.4905	#NUM!	19.6877	#NUM!	#NUM!	#NUM!	#NUM!	#NUM!	#NUM!
Q13185	Chromobox protein homolog 3 OS=Homo sapiens OX=9606 GN=CBX3 PE=1 SV=4	#NUM!	18.3166	18.8163	21.695	20.8761	19.2693	19.4812	19.8271	#NUM!	21.4077	21.1994	19.7069	#NUM!	20.6135	#NUM!	20.7713	#NUM!	#NUM!	#NUM!	#NUM!	#NUM!	#NUM!
Q13148	TAR DNA-binding protein 43 OS=Homo sapiens OX=9606 GN=TARDBP PE=1 SV=1	#NUM!	18.1192	18.3237	20.8743	20.7353	18.8155	18.2782	18.9852	#NUM!	20.3792	20.5079	19.8899	#NUM!	20.1417	#NUM!	20.259	#NUM!	#NUM!	#NUM!	#NUM!	#NUM!	#NUM!
Q9BVA1	Tubulin beta-2B chain OS=Homo sapiens OX=9606 GN=TUBB2B PE=1 SV=1	#NUM!	#NUM!	22.2213	24.3551	24.2077	22.4756	22.1178	22.7345	#NUM!	23.7714	24.1171	22.8042	#NUM!	23.6795	#NUM!	23.5642	#NUM!	#NUM!	#NUM!	#NUM!	#NUM!	#NUM!
P07814	Bifunctional glutamate/proline--tRNA ligase OS=Homo sapiens OX=9606 GN=EPRS1 PE=1 SV=5	#NUM!	#NUM!	16.7557	21.1187	20.209	17.609	17.2008	18.6649	#NUM!	20.4498	20.5871	18.4766	#NUM!	19.6456	#NUM!	19.8378	#NUM!	#NUM!	#NUM!	#NUM!	#NUM!	#NUM!
P27708	CAD protein OS=Homo sapiens OX=9606 GN=CAD PE=1 SV=3	#NUM!	17.6639	19.5617	20.688	20.4409	18.5367	19.1739	20.1852	#NUM!	20.4305	20.8629	18.7953	#NUM!	19.8885	#NUM!	20.0296	#NUM!	#NUM!	#NUM!	#NUM!	#NUM!	#NUM!
Q13310	Polyadenylate-binding protein 4 OS=Homo sapiens OX=9606 GN=PABPC4 PE=1 SV=1	#NUM!	#NUM!	18.0169	19.7475	19.7798	18.4476	#NUM!	19.0415	17.6869	19.4131	19.9307	18.4051	#NUM!	19.325	#NUM!	19.2496	#NUM!	#NUM!	#NUM!	#NUM!	#NUM!	#NUM!
Q9P289	Serine/threonine-protein kinase 26 OS=Homo sapiens OX=9606 GN=STK26 PE=1 SV=2	#NUM!	#NUM!	18.8379	20.3568	19.9053	18.891	18.6075	19.3379	#NUM!	19.6851	20.0415	19.2623	#NUM!	19.7177	#NUM!	19.663	#NUM!	#NUM!	#NUM!	#NUM!	#NUM!	#NUM!
Q8IYB3	Serine/arginine repetitive matrix protein 1 OS=Homo sapiens OX=9606 GN=SRRM1 PE=1 SV=2	#NUM!	#NUM!	#NUM!	19.8939	21.3446	18.4373	18.7023	19.8574	#NUM!	20.1598	21.2112	18.6366	#NUM!	19.892	#NUM!	20.0025	#NUM!	#NUM!	#NUM!	#NUM!	#NUM!	#NUM!
P61421	V-type proton ATPase subunit d 1 OS=Homo sapiens OX=9606 GN=ATP6V0D1 PE=1 SV=1	17.1134	18.0587	#NUM!	19.5943	19.5776	18.8185	19.1853	19.6689	#NUM!	18.7507	19.9649	19.1517	#NUM!	19.3301	#NUM!	19.2891	#NUM!	#NUM!	#NUM!	#NUM!	#NUM!	#NUM!
O75534	Cold shock domain-containing protein E1 OS=Homo sapiens OX=9606 GN=CSDE1 PE=1 SV=2	17.9301	#NUM!	#NUM!	19.1917	18.5692	18.0796	#NUM!	#NUM!	18.7835	18.4828	18.2419	19.2337	#NUM!	18.6135	#NUM!	18.6528	#NUM!	#NUM!	#NUM!	#NUM!	#NUM!	#NUM!
P49207	60S ribosomal protein L34 OS=Homo sapiens OX=9606 GN=RPL34 PE=1 SV=3	#NUM!	#NUM!	19.4368	22.287	21.713	19.3541	19.9236	20.8236	#NUM!	21.95	22.3828	19.3259	#NUM!	21.118	#NUM!	21.2196	#NUM!	#NUM!	#NUM!	#NUM!	#NUM!	#NUM!
P78347	General transcription factor II-I OS=Homo sapiens OX=9606 GN=GTF2I PE=1 SV=2	#NUM!	#NUM!	17.5365	21.5012	21.2823	18.5742	18.3307	18.9524	#NUM!	21.0768	21.5669	18.9984	#NUM!	20.4526	#NUM!	20.5474	#NUM!	#NUM!	#NUM!	#NUM!	#NUM!	#NUM!
Q9Y2X7	ARF GTPase-activating protein GIT1 OS=Homo sapiens OX=9606 GN=GIT1 PE=1 SV=2	#NUM!	19.5662	18.3377	21.6146	20.7586	18.7365	18.6415	19.9574	#NUM!	21.6592	21.3463	18.3436	#NUM!	20.3699	#NUM!	20.4497	#NUM!	#NUM!	#NUM!	#NUM!	#NUM!	#NUM!
Q7L576	Cytoplasmic FMR1-interacting protein 1 OS=Homo sapiens OX=9606 GN=CYFIP1 PE=1 SV=1	#NUM!	#NUM!	18.3996	19.8216	19.1177	18.3542	18.6811	19.2817	#NUM!	18.5631	19.5397	19.1011	#NUM!	19.0978	#NUM!	19.068	#NUM!	#NUM!	#NUM!	#NUM!	#NUM!	#NUM!
P53004	Biliverdin reductase A OS=Homo sapiens OX=9606 GN=BLVRA PE=1 SV=2	#NUM!	17.1078	#NUM!	19.6072	19.1438	18.7052	18.7271	19.3054	#NUM!	19.6606	19.2981	18.4183	#NUM!	19.1521	#NUM!	19.1257	#NUM!	#NUM!	#NUM!	#NUM!	#NUM!	#NUM!
P62195	26S proteasome regulatory subunit 8 OS=Homo sapiens OX=9606 GN=PSMC5 PE=1 SV=1	#NUM!	#NUM!	18.6868	20.5641	20.5527	20.0123	18.3092	20.1737	#NUM!	21.3819	21.2938	18.614	#NUM!	20.3764	#NUM!	20.4299	#NUM!	#NUM!	#NUM!	#NUM!	#NUM!	#NUM!
P46778	60S ribosomal protein L21 OS=Homo sapiens OX=9606 GN=RPL21 PE=1 SV=2	#NUM!	#NUM!	18.9047	22.8351	22.4306	19.9706	19.6328	21.498	#NUM!	22.5491	22.816	20.0684	#NUM!	21.7454	#NUM!	21.8112	#NUM!	#NUM!	#NUM!	#NUM!	#NUM!	#NUM!
Q99714	3-hydroxyacyl-CoA dehydrogenase type-2 OS=Homo sapiens OX=9606 GN=HSD17B10 PE=1 SV=3	#NUM!	17.6671	18.4771	20.4984	21.5234	19.5069	18.11	16.8301	#NUM!	21.1432	21.2772	19.1695	#NUM!	20.5096	#NUM!	20.53	#NUM!	#NUM!	#NUM!	#NUM!	#NUM!	#NUM!
P07741	Adenine phosphoribosyltransferase OS=Homo sapiens OX=9606 GN=APRT PE=1 SV=2	#NUM!	#NUM!	17.5091	19.3766	19.5068	18.5247	#NUM!	18.1412	#NUM!	19.2471	20.0089	18.1146	#NUM!	19.136	#NUM!	19.1235	#NUM!	#NUM!	#NUM!	#NUM!	#NUM!	#NUM!
P62316	Small nuclear ribonucleoprotein Sm D2 OS=Homo sapiens OX=9606 GN=SNRPD2 PE=1 SV=1	#NUM!	#NUM!	17.8172	20.1292	19.5148	17.8363	18.008	19.0591	#NUM!	19.7431	19.7198	18.0522	#NUM!	19.1601	#NUM!	19.1717	#NUM!	#NUM!	#NUM!	#NUM!	#NUM!	#NUM!
Q04637	Eukaryotic translation initiation factor 4 gamma 1 OS=Homo sapiens OX=9606 GN=EIF4G1 PE=1 SV=4	#NUM!	16.2138	18.3149	19.7807	19.6663	18.0316	16.6303	19.2797	#NUM!	18.9415	19.7619	18.7928	#NUM!	19.1595	#NUM!	19.1654	#NUM!	#NUM!	#NUM!	#NUM!	#NUM!	#NUM!
P80297	Metallothionein-1X OS=Homo sapiens OX=9606 GN=MT1X PE=1 SV=1	17.1504	19.7754	20.1585	19.7945	#NUM!	20.8423	20.9656	20.5953	20.7581	20.2072	#NUM!	17.7014	19.0281	#NUM!	20.773	#NUM!	#NUM!	#NUM!	#NUM!	#NUM!	#NUM!	#NUM!
Q9UBP4	Dickkopf-related protein 3 OS=Homo sapiens OX=9606 GN=DKK3 PE=1 SV=2	17.4276	17.1084	17.5044	#NUM!	17.7763	#NUM!	17.1995	16.5416	18.2615	16.5143	#NUM!	17.9551	17.3468	#NUM!	17.3342	#NUM!	#NUM!	#NUM!	#NUM!	#NUM!	#NUM!	#NUM!
P04350	Tubulin beta-4A chain OS=Homo sapiens OX=9606 GN=TUBB4A PE=1 SV=2	#NUM!	#NUM!	#NUM!	19.0027	#NUM!	#NUM!	18.6702	18.8335	#NUM!	19.1497	19.2264	#NUM!	#NUM!	#NUM!	#NUM!	#NUM!	#NUM!	#NUM!	#NUM!	#NUM!	#NUM!	#NUM!
P35749	Myosin-11 OS=Homo sapiens OX=9606 GN=MYH11 PE=1 SV=3	#NUM!	17.9933	20.052	#NUM!	20.8749	#NUM!	21.2709	21.8071	#NUM!	20.4371	21.4081	19.1039	#NUM!	#NUM!	#NUM!	20.3164	#NUM!	#NUM!	#NUM!	#NUM!	#NUM!	#NUM!
P17066	Heat shock 70 kDa protein 6 OS=Homo sapiens OX=9606 GN=HSPA6 PE=1 SV=2	#NUM!	#NUM!	#NUM!	16.2919	19.5887	#NUM!	#NUM!	#NUM!	#NUM!	#NUM!	#NUM!	#NUM!	#NUM!	#NUM!	#NUM!	#NUM!	#NUM!	#NUM!	#NUM!	#NUM!	#NUM!	#NUM!
A5A3E0	POTE ankyrin domain family member F OS=Homo sapiens OX=9606 GN=POTEF PE=1 SV=2	#NUM!	#NUM!	#NUM!	#NUM!	#NUM!	19.0058	#NUM!	#NUM!	#NUM!	18.3831	17.5238	18.7246	#NUM!	#NUM!	#NUM!	18.2105	#NUM!	#NUM!	#NUM!	#NUM!	#NUM!	#NUM!
P04259	Keratin, type II cytoskeletal 6B OS=Homo sapiens OX=9606 GN=KRT6B PE=1 SV=5	#NUM!	#NUM!	#NUM!	#NUM!	#NUM!	#NUM!	#NUM!	#NUM!	#NUM!	#NUM!	#NUM!	#NUM!	#NUM!	#NUM!	#NUM!	#NUM!	#NUM!	#NUM!	#NUM!	#NUM!	#NUM!	#NUM!
O60282	Kinesin heavy chain isoform 5C OS=Homo sapiens OX=9606 GN=KIF5C PE=1 SV=1	#NUM!	#NUM!	#NUM!	#NUM!	15.3027	#NUM!	#NUM!	#NUM!	#NUM!	15.8573	16.3055	#NUM!	#NUM!	#NUM!	#NUM!	#NUM!	#NUM!	#NUM!	#NUM!	#NUM!	#NUM!	#NUM!
P08779	Keratin, type I cytoskeletal 16 OS=Homo sapiens OX=9606 GN=KRT16 PE=1 SV=4	19.5132	21.52	18.7411	20.3273	#NUM!	#NUM!	#NUM!	20.1773	18.3856	19.9726	#NUM!	18.1178	19.9248	#NUM!	#NUM!	#NUM!	#NUM!	#NUM!	#NUM!	#NUM!	#NUM!	#NUM!
P13646	Keratin, type I cytoskeletal 13 OS=Homo sapiens OX=9606 GN=KRT13 PE=1 SV=4	#NUM!	#NUM!	#NUM!	21.0237	#NUM!	#NUM!	#NUM!	#NUM!	#NUM!	#NUM!	#NUM!	#NUM!	#NUM!	#NUM!	#NUM!	#NUM!	#NUM!	#NUM!	#NUM!	#NUM!	#NUM!	#NUM!
P31150	Rab GDP dissociation inhibitor alpha OS=Homo sapiens OX=9606 GN=GDI1 PE=1 SV=2	#NUM!	#NUM!	#NUM!	18.7656	#NUM!	#NUM!	#NUM!	#NUM!	#NUM!	#NUM!	#NUM!	#NUM!	#NUM!	#NUM!	#NUM!	#NUM!	#NUM!	#NUM!	#NUM!	#NUM!	#NUM!	#NUM!
P55795	Heterogeneous nuclear ribonucleoprotein H2 OS=Homo sapiens OX=9606 GN=HNRNPH2 PE=1 SV=1	#NUM!	#NUM!	#NUM!	#NUM!	#NUM!	#NUM!	#NUM!	#NUM!	#NUM!	#NUM!	#NUM!	#NUM!	#NUM!	#NUM!	#NUM!	#NUM!	#NUM!	#NUM!	#NUM!	#NUM!	#NUM!	#NUM!
P14543	Nidogen-1 OS=Homo sapiens OX=9606 GN=NID1 PE=1 SV=3	#NUM!	18.5982	18.5545	18.2875	#NUM!	#NUM!	22.4323	23.6591	#NUM!	17.0743	20.6091	#NUM!	#NUM!	#NUM!	#NUM!	#NUM!	#NUM!	#NUM!	#NUM!	#NUM!	#NUM!	#NUM!
Q05639	Elongation factor 1-alpha 2 OS=Homo sapiens OX=9606 GN=EEF1A2 PE=1 SV=1	#NUM!	#NUM!	#NUM!	#NUM!	#NUM!	18.8677	#NUM!	#NUM!	#NUM!	16.74	#NUM!	#NUM!	#NUM!	#NUM!	#NUM!	#NUM!	#NUM!	#NUM!	#NUM!	#NUM!	#NUM!	#NUM!
Q7L7L0	Histone H2A type 3 OS=Homo sapiens OX=9606 GN=H2AW PE=1 SV=3	#NUM!	#NUM!	18.8448	#NUM!	19.5569	19.9091	#NUM!	20.3711	17.9394	20.5546	19.8197	20.2739	#NUM!	#NUM!	#NUM!	20.2161	#NUM!	#NUM!	#NUM!	#NUM!	#NUM!	#NUM!
A1L4H1	Soluble scavenger receptor cysteine-rich domain-containing protein SSC5D OS=Homo sapiens OX=9606 GN=SSC5D PE=1 SV=3	#NUM!	#NUM!	#NUM!	21.0621	20.8899	#NUM!	#NUM!	17.3397	#NUM!	20.0558	20.1899	15.8519	#NUM!	#NUM!	#NUM!	18.6992	#NUM!	#NUM!	#NUM!	#NUM!	#NUM!	#NUM!
Q08J23	RNA cytosine C(5)-methyltransferase NSUN2 OS=Homo sapiens OX=9606 GN=NSUN2 PE=1 SV=2	#NUM!	#NUM!	#NUM!	18.9624	18.6384	#NUM!	#NUM!	16.2065	#NUM!	19.2649	19.7013	#NUM!	#NUM!	#NUM!	#NUM!	#NUM!	#NUM!	#NUM!	#NUM!	#NUM!	#NUM!	#NUM!
P63096	Guanine nucleotide-binding protein G(i) subunit alpha-1 OS=Homo sapiens OX=9606 GN=GNAI1 PE=1 SV=2	#NUM!	#NUM!	#NUM!	19.9055	19.212	#NUM!	#NUM!	18.3583	#NUM!	18.7408	18.8856	#NUM!	#NUM!	#NUM!	#NUM!	#NUM!	#NUM!	#NUM!	#NUM!	#NUM!	#NUM!	#NUM!
P52597	Heterogeneous nuclear ribonucleoprotein F OS=Homo sapiens OX=9606 GN=HNRNPF PE=1 SV=3	#NUM!	#NUM!	#NUM!	#NUM!	15.7421	#NUM!	#NUM!	#NUM!	#NUM!	18.4876	17.611	#NUM!	#NUM!	#NUM!	#NUM!	#NUM!	#NUM!	#NUM!	#NUM!	#NUM!	#NUM!	#NUM!
Q9UKU9	Angiopoietin-related protein 2 OS=Homo sapiens OX=9606 GN=ANGPTL2 PE=1 SV=1	#NUM!	18.5731	#NUM!	20.3502	20.8737	#NUM!	#NUM!	20.134	#NUM!	19.7084	20.0983	#NUM!	#NUM!	#NUM!	#NUM!	#NUM!	#NUM!	#NUM!	#NUM!	#NUM!	#NUM!	#NUM!
P62714	Serine/threonine-protein phosphatase 2A catalytic subunit beta isoform OS=Homo sapiens OX=9606 GN=PPP2CB PE=1 SV=1	#NUM!	#NUM!	#NUM!	#NUM!	#NUM!	#NUM!	#NUM!	#NUM!	#NUM!	#NUM!	#NUM!	#NUM!	#NUM!	#NUM!	#NUM!	#NUM!	#NUM!	#NUM!	#NUM!	#NUM!	#NUM!	#NUM!
P16152	Carbonyl reductase [NADPH] 1 OS=Homo sapiens OX=9606 GN=CBR1 PE=1 SV=3	#NUM!	18.0467	17.0012	19.9776	19.4615	#NUM!	21.2112	21.6102	#NUM!	20.7726	21.1705	19.1951	#NUM!	#NUM!	#NUM!	20.3794	#NUM!	#NUM!	#NUM!	#NUM!	#NUM!	#NUM!
P46821	Microtubule-associated protein 1B OS=Homo sapiens OX=9606 GN=MAP1B PE=1 SV=2	18.6242	18.1251	#NUM!	18.5902	#NUM!	#NUM!	#NUM!	#NUM!	#NUM!	#NUM!	#NUM!	#NUM!	#NUM!	#NUM!	#NUM!	#NUM!	#NUM!	#NUM!	#NUM!	#NUM!	#NUM!	#NUM!
P34932	Heat shock 70 kDa protein 4 OS=Homo sapiens OX=9606 GN=HSPA4 PE=1 SV=4	#NUM!	#NUM!	#NUM!	19.8665	15.4528	17.502	18.1554	18.4042	#NUM!	15.9817	15.3055	#NUM!	#NUM!	17.6071	#NUM!	#NUM!	#NUM!	#NUM!	#NUM!	#NUM!	#NUM!	#NUM!
P55265	Double-stranded RNA-specific adenosine deaminase OS=Homo sapiens OX=9606 GN=ADAR PE=1 SV=4	#NUM!	#NUM!	#NUM!	18.618	19.4665	#NUM!	19.1505	19.3968	#NUM!	20.1989	20.1224	18.3004	#NUM!	#NUM!	#NUM!	19.5406	#NUM!	#NUM!	#NUM!	#NUM!	#NUM!	#NUM!
P09104	Gamma-enolase OS=Homo sapiens OX=9606 GN=ENO2 PE=1 SV=3	#NUM!	#NUM!	19.779	20.9557	19.3063	20.3776	#NUM!	18.185	18.8563	#NUM!	18.3523	19.4078	#NUM!	20.2132	#NUM!	#NUM!	#NUM!	#NUM!	#NUM!	#NUM!	#NUM!	#NUM!
P05787	Keratin, type II cytoskeletal 8 OS=Homo sapiens OX=9606 GN=KRT8 PE=1 SV=7	#NUM!	18.6775	18.3822	18.1486	16.6797	#NUM!	18.101	17.3278	#NUM!	16.7504	17.2906	#NUM!	#NUM!	#NUM!	#NUM!	#NUM!	#NUM!	#NUM!	#NUM!	#NUM!	#NUM!	#NUM!
Q9UKM9	RNA-binding protein Raly OS=Homo sapiens OX=9606 GN=RALY PE=1 SV=1	#NUM!	#NUM!	#NUM!	18.2655	#NUM!	#NUM!	#NUM!	#NUM!	#NUM!	18.4953	#NUM!	#NUM!	#NUM!	#NUM!	#NUM!	#NUM!	#NUM!	#NUM!	#NUM!	#NUM!	#NUM!	#NUM!
Q13162	Peroxiredoxin-4 OS=Homo sapiens OX=9606 GN=PRDX4 PE=1 SV=1	#NUM!	#NUM!	19.5521	21.0714	20.1433	19.7229	#NUM!	18.5911	18.2183	17.9456	18.9355	#NUM!	#NUM!	20.3125	#NUM!	#NUM!	#NUM!	#NUM!	#NUM!	#NUM!	#NUM!	#NUM!
P52701	DNA mismatch repair protein Msh6 OS=Homo sapiens OX=9606 GN=MSH6 PE=1 SV=2	#NUM!	#NUM!	#NUM!	19.9821	19.017	#NUM!	#NUM!	#NUM!	#NUM!	19.2328	#NUM!	#NUM!	#NUM!	#NUM!	#NUM!	#NUM!	#NUM!	#NUM!	#NUM!	#NUM!	#NUM!	#NUM!
Q1KMD3	Heterogeneous nuclear ribonucleoprotein U-like protein 2 OS=Homo sapiens OX=9606 GN=HNRNPUL2 PE=1 SV=1	16.2439	#NUM!	16.9481	19.9074	19.7428	#NUM!	#NUM!	15.9149	18.7602	20.6359	20.9219	#NUM!	#NUM!	#NUM!	#NUM!	#NUM!	#NUM!	#NUM!	#NUM!	#NUM!	#NUM!	#NUM!
Q15029	116 kDa U5 small nuclear ribonucleoprotein component OS=Homo sapiens OX=9606 GN=EFTUD2 PE=1 SV=1	16.3986	#NUM!	17.3413	17.1519	#NUM!	18.0934	#NUM!	16.3567	18.0333	18.6599	18.4978	18.3301	#NUM!	#NUM!	#NUM!	18.4959	#NUM!	#NUM!	#NUM!	#NUM!	#NUM!	#NUM!
Q02790	Peptidyl-prolyl cis-trans isomerase FKBP4 OS=Homo sapiens OX=9606 GN=FKBP4 PE=1 SV=3	#NUM!	#NUM!	18.194	20.5871	#NUM!	#NUM!	#NUM!	#NUM!	18.9191	#NUM!	17.4482	#NUM!	#NUM!	#NUM!	#NUM!	#NUM!	#NUM!	#NUM!	#NUM!	#NUM!	#NUM!	#NUM!
Q9Y383	Putative RNA-binding protein Luc7-like 2 OS=Homo sapiens OX=9606 GN=LUC7L2 PE=1 SV=2	#NUM!	#NUM!	17.9951	#NUM!	20.0291	#NUM!	19.2601	20.4434	18.0335	19.4285	20.808	#NUM!	#NUM!	#NUM!	19.2457	#NUM!	#NUM!	#NUM!	#NUM!	#NUM!	#NUM!	#NUM!
P35241	Radixin OS=Homo sapiens OX=9606 GN=RDX PE=1 SV=1	#NUM!	#NUM!	18.4993	20.0782	18.6987	#NUM!	#NUM!	#NUM!	#NUM!	17.6678	17.9	#NUM!	#NUM!	#NUM!	#NUM!	#NUM!	#NUM!	#NUM!	#NUM!	#NUM!	#NUM!	#NUM!
Q14160	Protein scribble homolog OS=Homo sapiens OX=9606 GN=SCRIB PE=1 SV=4	#NUM!	#NUM!	#NUM!	#NUM!	#NUM!	#NUM!	#NUM!	#NUM!	#NUM!	16.3564	16.1927	#NUM!	#NUM!	#NUM!	#NUM!	#NUM!	#NUM!	#NUM!	#NUM!	#NUM!	#NUM!	#NUM!
Q15691	Microtubule-associated protein RP/EB family member 1 OS=Homo sapiens OX=9606 GN=MAPRE1 PE=1 SV=3	#NUM!	#NUM!	19.4179	19.9746	19.5142	19.0416	#NUM!	18.3017	#NUM!	19.1058	#NUM!	18.4561	#NUM!	19.5101	#NUM!	#NUM!	#NUM!	#NUM!	#NUM!	#NUM!	#NUM!	#NUM!
Q92841	Probable ATP-dependent RNA helicase DDX17 OS=Homo sapiens OX=9606 GN=DDX17 PE=1 SV=2	#NUM!	#NUM!	#NUM!	20.1767	18.9486	#NUM!	#NUM!	18.1665	#NUM!	20.1824	20.4024	#NUM!	#NUM!	#NUM!	#NUM!	#NUM!	#NUM!	#NUM!	#NUM!	#NUM!	#NUM!	#NUM!
Q9UMS4	Pre-mRNA-processing factor 19 OS=Homo sapiens OX=9606 GN=PRPF19 PE=1 SV=1	#NUM!	#NUM!	#NUM!	17.6473	18.9614	16.7032	#NUM!	18.0124	#NUM!	19.592	19.0614	#NUM!	#NUM!	17.7706	#NUM!	#NUM!	#NUM!	#NUM!	#NUM!	#NUM!	#NUM!	#NUM!
Q9NSB2	Keratin, type II cuticular Hb4 OS=Homo sapiens OX=9606 GN=KRT84 PE=2 SV=2	#NUM!	#NUM!	#NUM!	#NUM!	#NUM!	#NUM!	#NUM!	#NUM!	#NUM!	18.0626	#NUM!	#NUM!	#NUM!	#NUM!	#NUM!	#NUM!	#NUM!	#NUM!	#NUM!	#NUM!	#NUM!	#NUM!
P27824	Calnexin OS=Homo sapiens OX=9606 GN=CANX PE=1 SV=2	#NUM!	#NUM!	#NUM!	22.5547	21.7919	20.3894	#NUM!	16.9283	#NUM!	17.4618	18.1359	#NUM!	#NUM!	21.5787	#NUM!	#NUM!	#NUM!	#NUM!	#NUM!	#NUM!	#NUM!	#NUM!
P17655	Calpain-2 catalytic subunit OS=Homo sapiens OX=9606 GN=CAPN2 PE=1 SV=6	#NUM!	#NUM!	#NUM!	19.1925	18.9145	#NUM!	#NUM!	#NUM!	#NUM!	#NUM!	18.3509	#NUM!	#NUM!	#NUM!	#NUM!	#NUM!	#NUM!	#NUM!	#NUM!	#NUM!	#NUM!	#NUM!
Q8WVV9	Heterogeneous nuclear ribonucleoprotein L-like OS=Homo sapiens OX=9606 GN=HNRNPLL PE=1 SV=1	#NUM!	#NUM!	#NUM!	18.0506	#NUM!	#NUM!	#NUM!	#NUM!	#NUM!	18.4753	18.5004	#NUM!	#NUM!	#NUM!	#NUM!	#NUM!	#NUM!	#NUM!	#NUM!	#NUM!	#NUM!	#NUM!
Q92878	DNA repair protein RAD50 OS=Homo sapiens OX=9606 GN=RAD50 PE=1 SV=1	#NUM!	#NUM!	#NUM!	#NUM!	#NUM!	16.5434	#NUM!	#NUM!	#NUM!	17.6634	17.624	16.8785	#NUM!	#NUM!	#NUM!	17.3886	#NUM!	#NUM!	#NUM!	#NUM!	#NUM!	#NUM!
P12814	Alpha-actinin-1 OS=Homo sapiens OX=9606 GN=ACTN1 PE=1 SV=2	#NUM!	#NUM!	#NUM!	#NUM!	#NUM!	#NUM!	#NUM!	#NUM!	#NUM!	#NUM!	#NUM!	#NUM!	#NUM!	#NUM!	#NUM!	#NUM!	#NUM!	#NUM!	#NUM!	#NUM!	#NUM!	#NUM!
Q16778	Histone H2B type 2-E OS=Homo sapiens OX=9606 GN=H2BC21 PE=1 SV=3	20.7608	#NUM!	#NUM!	#NUM!	21.2245	#NUM!	#NUM!	18.5883	#NUM!	#NUM!	#NUM!	#NUM!	#NUM!	#NUM!	#NUM!	#NUM!	#NUM!	#NUM!	#NUM!	#NUM!	#NUM!	#NUM!
Q07065	Cytoskeleton-associated protein 4 OS=Homo sapiens OX=9606 GN=CKAP4 PE=1 SV=2	#NUM!	17.1412	19.3721	20.6235	20.0957	18.9751	#NUM!	#NUM!	18.3026	#NUM!	19.9112	19.7021	#NUM!	19.8981	#NUM!	#NUM!	#NUM!	#NUM!	#NUM!	#NUM!	#NUM!	#NUM!
Q9P0K1	Disintegrin and metalloproteinase domain-containing protein 22 OS=Homo sapiens OX=9606 GN=ADAM22 PE=1 SV=1	#NUM!	#NUM!	#NUM!	17.7868	#NUM!	#NUM!	#NUM!	#NUM!	#NUM!	18.5713	18.3979	#NUM!	#NUM!	#NUM!	#NUM!	#NUM!	#NUM!	#NUM!	#NUM!	#NUM!	#NUM!	#NUM!
Q8WUP2	Filamin-binding LIM protein 1 OS=Homo sapiens OX=9606 GN=FBLIM1 PE=1 SV=2	#NUM!	#NUM!	#NUM!	19.8216	19.5627	#NUM!	#NUM!	17.9855	#NUM!	#NUM!	18.7632	19.5119	#NUM!	#NUM!	#NUM!	#NUM!	#NUM!	#NUM!	#NUM!	#NUM!	#NUM!	#NUM!
P42224	Signal transducer and activator of transcription 1-alpha/beta OS=Homo sapiens OX=9606 GN=STAT1 PE=1 SV=2	#NUM!	16.8538	16.6164	20.0127	19.7659	17.408	18.6888	19.2744	#NUM!	18.9094	20.0948	#NUM!	#NUM!	19.0622	#NUM!	#NUM!	#NUM!	#NUM!	#NUM!	#NUM!	#NUM!	#NUM!
Q99733	Nucleosome assembly protein 1-like 4 OS=Homo sapiens OX=9606 GN=NAP1L4 PE=1 SV=1	#NUM!	#NUM!	18.9767	20.4784	19.8411	18.9807	18.0404	#NUM!	#NUM!	#NUM!	18.9691	18.5446	#NUM!	19.7667	#NUM!	#NUM!	#NUM!	#NUM!	#NUM!	#NUM!	#NUM!	#NUM!
Q13409	Cytoplasmic dynein 1 intermediate chain 2 OS=Homo sapiens OX=9606 GN=DYNC1I2 PE=1 SV=3	#NUM!	#NUM!	17.3072	18.528	#NUM!	17.5973	#NUM!	#NUM!	18.1427	#NUM!	#NUM!	#NUM!	#NUM!	#NUM!	#NUM!	#NUM!	#NUM!	#NUM!	#NUM!	#NUM!	#NUM!	#NUM!
P19075	Tetraspanin-8 OS=Homo sapiens OX=9606 GN=TSPAN8 PE=1 SV=1	17.6316	17.3641	17.4598	#NUM!	#NUM!	17.7675	#NUM!	#NUM!	18.6352	21.0531	21.2588	19.3427	17.4852	#NUM!	#NUM!	20.5515	#NUM!	#NUM!	#NUM!	#NUM!	#NUM!	#NUM!
Q9H3U1	Protein unc-45 homolog A OS=Homo sapiens OX=9606 GN=UNC45A PE=1 SV=1	#NUM!	#NUM!	#NUM!	#NUM!	#NUM!	17.3629	17.6386	18.1862	19.1963	16.0126	#NUM!	17.7216	#NUM!	#NUM!	18.3404	#NUM!	#NUM!	#NUM!	#NUM!	#NUM!	#NUM!	#NUM!
Q9BT88	Synaptotagmin-11 OS=Homo sapiens OX=9606 GN=SYT11 PE=1 SV=2	#NUM!	#NUM!	#NUM!	16.1805	17.5064	#NUM!	16.0383	16.4354	#NUM!	20.2242	20.6393	19.2414	#NUM!	#NUM!	#NUM!	20.035	#NUM!	#NUM!	#NUM!	#NUM!	#NUM!	#NUM!
Q9UKV3	Apoptotic chromatin condensation inducer in the nucleus OS=Homo sapiens OX=9606 GN=ACIN1 PE=1 SV=2	#NUM!	#NUM!	#NUM!	17.6004	19.2492	#NUM!	16.9476	18.6995	#NUM!	19.1511	20.0793	17.786	#NUM!	#NUM!	#NUM!	19.0054	#NUM!	#NUM!	#NUM!	#NUM!	#NUM!	#NUM!
Q9UQ35	Serine/arginine repetitive matrix protein 2 OS=Homo sapiens OX=9606 GN=SRRM2 PE=1 SV=2	#NUM!	#NUM!	#NUM!	20.038	20.2099	#NUM!	#NUM!	#NUM!	#NUM!	19.9924	20.1024	#NUM!	#NUM!	#NUM!	#NUM!	#NUM!	#NUM!	#NUM!	#NUM!	#NUM!	#NUM!	#NUM!
O75369	Filamin-B OS=Homo sapiens OX=9606 GN=FLNB PE=1 SV=2	#NUM!	17.4673	18.433	18.2491	18.478	22.6243	19.977	#NUM!	21.1703	18.4098	18.827	#NUM!	#NUM!	19.7838	#NUM!	#NUM!	#NUM!	#NUM!	#NUM!	#NUM!	#NUM!	#NUM!
Q13526	Peptidyl-prolyl cis-trans isomerase NIMA-interacting 1 OS=Homo sapiens OX=9606 GN=PIN1 PE=1 SV=1	#NUM!	#NUM!	#NUM!	17.9861	17.9393	17.302	#NUM!	16.8715	16.874	#NUM!	#NUM!	#NUM!	#NUM!	17.7425	#NUM!	#NUM!	#NUM!	#NUM!	#NUM!	#NUM!	#NUM!	#NUM!
Q99615	DnaJ homolog subfamily C member 7 OS=Homo sapiens OX=9606 GN=DNAJC7 PE=1 SV=2	#NUM!	#NUM!	#NUM!	#NUM!	#NUM!	#NUM!	#NUM!	#NUM!	#NUM!	#NUM!	#NUM!	#NUM!	#NUM!	#NUM!	#NUM!	#NUM!	#NUM!	#NUM!	#NUM!	#NUM!	#NUM!	#NUM!
Q8IZL8	Proline-, glutamic acid- and leucine-rich protein 1 OS=Homo sapiens OX=9606 GN=PELP1 PE=1 SV=2	#NUM!	#NUM!	#NUM!	19.3402	18.5246	#NUM!	#NUM!	17.0806	#NUM!	20.2682	20.2377	16.3945	#NUM!	#NUM!	#NUM!	18.9668	#NUM!	#NUM!	#NUM!	#NUM!	#NUM!	#NUM!
Q13765	Nascent polypeptide-associated complex subunit alpha OS=Homo sapiens OX=9606 GN=NACA PE=1 SV=1	#NUM!	#NUM!	#NUM!	20.3425	19.4056	#NUM!	#NUM!	#NUM!	#NUM!	#NUM!	#NUM!	#NUM!	#NUM!	#NUM!	#NUM!	#NUM!	#NUM!	#NUM!	#NUM!	#NUM!	#NUM!	#NUM!
Q07021	Complement component 1 Q subcomponent-binding protein, mitochondrial OS=Homo sapiens OX=9606 GN=C1QBP PE=1 SV=1	#NUM!	18.9725	20.0458	19.9008	17.7035	18.0321	17.0927	16.9934	#NUM!	16.3736	18.5523	#NUM!	#NUM!	18.5455	#NUM!	#NUM!	#NUM!	#NUM!	#NUM!	#NUM!	#NUM!	#NUM!
O95834	Echinoderm microtubule-associated protein-like 2 OS=Homo sapiens OX=9606 GN=EML2 PE=1 SV=1	#NUM!	#NUM!	#NUM!	#NUM!	#NUM!	#NUM!	21.0353	21.393	#NUM!	21.136	20.937	19.5473	#NUM!	#NUM!	#NUM!	20.5401	#NUM!	#NUM!	#NUM!	#NUM!	#NUM!	#NUM!
P12236	ADP/ATP translocase 3 OS=Homo sapiens OX=9606 GN=SLC25A6 PE=1 SV=4	#NUM!	17.7083	18.0691	18.6371	18.2541	19.364	16.4822	16.409	#NUM!	16.2738	16.1281	#NUM!	#NUM!	18.7517	#NUM!	#NUM!	#NUM!	#NUM!	#NUM!	#NUM!	#NUM!	#NUM!
O14672	Disintegrin and metalloproteinase domain-containing protein 10 OS=Homo sapiens OX=9606 GN=ADAM10 PE=1 SV=1	#NUM!	#NUM!	#NUM!	18.5453	#NUM!	#NUM!	#NUM!	19.5278	19.5563	19.7087	20.1401	20.2725	#NUM!	#NUM!	#NUM!	20.0404	#NUM!	#NUM!	#NUM!	#NUM!	#NUM!	#NUM!
P18827	Syndecan-1 OS=Homo sapiens OX=9606 GN=SDC1 PE=1 SV=3	#NUM!	#NUM!	#NUM!	19.8466	18.8365	#NUM!	18.5247	19.9206	#NUM!	20.6495	20.9135	#NUM!	#NUM!	#NUM!	#NUM!	#NUM!	#NUM!	#NUM!	#NUM!	#NUM!	#NUM!	#NUM!
O14976	Cyclin-G-associated kinase OS=Homo sapiens OX=9606 GN=GAK PE=1 SV=2	#NUM!	#NUM!	17.0491	#NUM!	#NUM!	#NUM!	16.6657	17.7935	#NUM!	18.4419	19.1695	#NUM!	#NUM!	#NUM!	#NUM!	#NUM!	#NUM!	#NUM!	#NUM!	#NUM!	#NUM!	#NUM!
P18859	ATP synthase-coupling factor 6, mitochondrial OS=Homo sapiens OX=9606 GN=ATP5PF PE=1 SV=1	#NUM!	#NUM!	#NUM!	19.052	#NUM!	#NUM!	#NUM!	#NUM!	#NUM!	#NUM!	19.3056	#NUM!	#NUM!	#NUM!	#NUM!	#NUM!	#NUM!	#NUM!	#NUM!	#NUM!	#NUM!	#NUM!
P17252	Protein kinase C alpha type OS=Homo sapiens OX=9606 GN=PRKCA PE=1 SV=4	#NUM!	#NUM!	19.0207	18.81	19.4161	19.6015	17.6923	18.014	#NUM!	18.6388	18.9972	#NUM!	#NUM!	19.2759	#NUM!	#NUM!	#NUM!	#NUM!	#NUM!	#NUM!	#NUM!	#NUM!
Q9H4L4	Sentrin-specific protease 3 OS=Homo sapiens OX=9606 GN=SENP3 PE=1 SV=2	#NUM!	#NUM!	#NUM!	18.4143	18.7591	#NUM!	#NUM!	#NUM!	#NUM!	18.4382	19.3638	#NUM!	#NUM!	#NUM!	#NUM!	#NUM!	#NUM!	#NUM!	#NUM!	#NUM!	#NUM!	#NUM!
O14818	Proteasome subunit alpha type-7 OS=Homo sapiens OX=9606 GN=PSMA7 PE=1 SV=1	#NUM!	#NUM!	#NUM!	17.558	17.315	17.7814	#NUM!	17.8293	#NUM!	#NUM!	#NUM!	#NUM!	#NUM!	17.5515	#NUM!	#NUM!	#NUM!	#NUM!	#NUM!	#NUM!	#NUM!	#NUM!
P48147	Prolyl endopeptidase OS=Homo sapiens OX=9606 GN=PREP PE=1 SV=2	#NUM!	15.6108	#NUM!	17.5148	17.7091	#NUM!	17.1504	18.1626	#NUM!	18.3113	18.3159	#NUM!	#NUM!	#NUM!	#NUM!	#NUM!	#NUM!	#NUM!	#NUM!	#NUM!	#NUM!	#NUM!
Q9P273	Teneurin-3 OS=Homo sapiens OX=9606 GN=TENM3 PE=1 SV=3	#NUM!	#NUM!	#NUM!	#NUM!	#NUM!	#NUM!	#NUM!	15.967	#NUM!	17.6959	16.8416	16.7876	#NUM!	#NUM!	#NUM!	17.1084	#NUM!	#NUM!	#NUM!	#NUM!	#NUM!	#NUM!
O00231	26S proteasome non-ATPase regulatory subunit 11 OS=Homo sapiens OX=9606 GN=PSMD11 PE=1 SV=3	#NUM!	17.1336	18.1093	20.2806	19.779	19.3433	17.9955	17.4956	#NUM!	20.7465	21.0949	#NUM!	#NUM!	19.801	#NUM!	#NUM!	#NUM!	#NUM!	#NUM!	#NUM!	#NUM!	#NUM!
P15502	Elastin OS=Homo sapiens OX=9606 GN=ELN PE=1 SV=4	19.5262	20.3296	19.2941	19.7025	19.7849	#NUM!	#NUM!	20.2111	#NUM!	#NUM!	18.076	#NUM!	19.7166	#NUM!	#NUM!	#NUM!	#NUM!	#NUM!	#NUM!	#NUM!	#NUM!	#NUM!
Q9H0H5	Rac GTPase-activating protein 1 OS=Homo sapiens OX=9606 GN=RACGAP1 PE=1 SV=1	#NUM!	#NUM!	19.6746	19.8789	19.4405	19.7048	#NUM!	15.3127	#NUM!	#NUM!	#NUM!	#NUM!	#NUM!	19.6747	#NUM!	#NUM!	#NUM!	#NUM!	#NUM!	#NUM!	#NUM!	#NUM!
P46779	60S ribosomal protein L28 OS=Homo sapiens OX=9606 GN=RPL28 PE=1 SV=3	#NUM!	17.4443	#NUM!	21.1463	19.8801	17.415	#NUM!	18.4608	#NUM!	20.8389	21.1562	#NUM!	#NUM!	19.4805	#NUM!	#NUM!	#NUM!	#NUM!	#NUM!	#NUM!	#NUM!	#NUM!
O75173	A disintegrin and metalloproteinase with thrombospondin motifs 4 OS=Homo sapiens OX=9606 GN=ADAMTS4 PE=1 SV=3	#NUM!	#NUM!	#NUM!	#NUM!	#NUM!	#NUM!	#NUM!	#NUM!	#NUM!	#NUM!	#NUM!	#NUM!	#NUM!	#NUM!	#NUM!	#NUM!	#NUM!	#NUM!	#NUM!	#NUM!	#NUM!	#NUM!
Q7Z6Z7	E3 ubiquitin-protein ligase HUWE1 OS=Homo sapiens OX=9606 GN=HUWE1 PE=1 SV=3	#NUM!	#NUM!	15.179	#NUM!	#NUM!	16.5226	#NUM!	#NUM!	16.1178	17.2885	16.6233	17.0821	#NUM!	#NUM!	#NUM!	16.998	#NUM!	#NUM!	#NUM!	#NUM!	#NUM!	#NUM!
O60841	Eukaryotic translation initiation factor 5B OS=Homo sapiens OX=9606 GN=EIF5B PE=1 SV=4	#NUM!	#NUM!	#NUM!	18.6397	18.2927	#NUM!	19.3501	20.605	#NUM!	18.6926	19.3064	#NUM!	#NUM!	#NUM!	#NUM!	#NUM!	#NUM!	#NUM!	#NUM!	#NUM!	#NUM!	#NUM!
P02647	Apolipoprotein A-I OS=Homo sapiens OX=9606 GN=APOA1 PE=1 SV=1	18.4038	18.0382	19.8351	#NUM!	17.7608	#NUM!	18.8414	19.2597	#NUM!	19.2716	18.8593	#NUM!	18.7591	#NUM!	#NUM!	#NUM!	#NUM!	#NUM!	#NUM!	#NUM!	#NUM!	#NUM!
Q9UI30	Multifunctional methyltransferase subunit TRM112-like protein OS=Homo sapiens OX=9606 GN=TRMT112 PE=1 SV=1	#NUM!	16.6763	18.068	19.6293	18.9456	18.1484	#NUM!	18.9762	#NUM!	18.9539	19.3509	#NUM!	#NUM!	18.9077	#NUM!	#NUM!	#NUM!	#NUM!	#NUM!	#NUM!	#NUM!	#NUM!
Q99622	Protein C10 OS=Homo sapiens OX=9606 GN=C12orf57 PE=1 SV=1	14.4313	#NUM!	16.1528	#NUM!	15.738	16.8381	#NUM!	16.3824	#NUM!	17.4286	17.1423	16.9412	#NUM!	#NUM!	#NUM!	17.1707	#NUM!	#NUM!	#NUM!	#NUM!	#NUM!	#NUM!
Q9UKY7	Protein CDV3 homolog OS=Homo sapiens OX=9606 GN=CDV3 PE=1 SV=1	#NUM!	#NUM!	#NUM!	19.4153	18.0715	#NUM!	#NUM!	#NUM!	#NUM!	#NUM!	#NUM!	#NUM!	#NUM!	#NUM!	#NUM!	#NUM!	#NUM!	#NUM!	#NUM!	#NUM!	#NUM!	#NUM!
P10909	Clusterin OS=Homo sapiens OX=9606 GN=CLU PE=1 SV=1	#NUM!	#NUM!	16.1544	#NUM!	#NUM!	15.9655	16.1499	17.0318	#NUM!	17.5656	17.3719	16.6833	#NUM!	#NUM!	#NUM!	17.2069	#NUM!	#NUM!	#NUM!	#NUM!	#NUM!	#NUM!
Q13155	Aminoacyl tRNA synthase complex-interacting multifunctional protein 2 OS=Homo sapiens OX=9606 GN=AIMP2 PE=1 SV=2	#NUM!	#NUM!	17.8622	17.2314	17.9265	#NUM!	16.7604	17.1736	#NUM!	19.3342	19.6416	18.01	#NUM!	#NUM!	#NUM!	18.9953	#NUM!	#NUM!	#NUM!	#NUM!	#NUM!	#NUM!
Q13283	Ras GTPase-activating protein-binding protein 1 OS=Homo sapiens OX=9606 GN=G3BP1 PE=1 SV=1	#NUM!	#NUM!	#NUM!	16.0712	15.5127	#NUM!	#NUM!	#NUM!	#NUM!	15.0491	#NUM!	#NUM!	#NUM!	#NUM!	#NUM!	#NUM!	#NUM!	#NUM!	#NUM!	#NUM!	#NUM!	#NUM!
Q01082	Spectrin beta chain, non-erythrocytic 1 OS=Homo sapiens OX=9606 GN=SPTBN1 PE=1 SV=2	#NUM!	#NUM!	18.5182	20.4923	17.6172	#NUM!	16.5818	#NUM!	#NUM!	18.2056	19.1204	#NUM!	#NUM!	#NUM!	#NUM!	#NUM!	#NUM!	#NUM!	#NUM!	#NUM!	#NUM!	#NUM!
P51114	Fragile X mental retardation syndrome-related protein 1 OS=Homo sapiens OX=9606 GN=FXR1 PE=1 SV=3	#NUM!	#NUM!	#NUM!	19.696	19.328	#NUM!	#NUM!	#NUM!	#NUM!	19.12	20.154	#NUM!	#NUM!	#NUM!	#NUM!	#NUM!	#NUM!	#NUM!	#NUM!	#NUM!	#NUM!	#NUM!
P33991	DNA replication licensing factor MCM4 OS=Homo sapiens OX=9606 GN=MCM4 PE=1 SV=5	#NUM!	#NUM!	#NUM!	17.2336	18.7062	#NUM!	17.2637	18.4177	17.8221	19.2037	19.2993	#NUM!	#NUM!	#NUM!	17.8345	#NUM!	#NUM!	#NUM!	#NUM!	#NUM!	#NUM!	#NUM!
Q14257	Reticulocalbin-2 OS=Homo sapiens OX=9606 GN=RCN2 PE=1 SV=1	#NUM!	#NUM!	17.519	17.5333	17.8208	#NUM!	#NUM!	#NUM!	#NUM!	#NUM!	#NUM!	16.6115	#NUM!	#NUM!	#NUM!	#NUM!	#NUM!	#NUM!	#NUM!	#NUM!	#NUM!	#NUM!
P53621	Coatomer subunit alpha OS=Homo sapiens OX=9606 GN=COPA PE=1 SV=2	#NUM!	16.5001	#NUM!	19.3721	19.5325	18.3019	18.2081	19.1563	#NUM!	19.094	19.4861	#NUM!	#NUM!	19.0688	#NUM!	#NUM!	#NUM!	#NUM!	#NUM!	#NUM!	#NUM!	#NUM!
O15355	Protein phosphatase 1G OS=Homo sapiens OX=9606 GN=PPM1G PE=1 SV=1	#NUM!	#NUM!	#NUM!	18.0637	18.1868	#NUM!	#NUM!	#NUM!	#NUM!	#NUM!	#NUM!	#NUM!	#NUM!	#NUM!	#NUM!	#NUM!	#NUM!	#NUM!	#NUM!	#NUM!	#NUM!	#NUM!
P60900	Proteasome subunit alpha type-6 OS=Homo sapiens OX=9606 GN=PSMA6 PE=1 SV=1	#NUM!	#NUM!	18.091	19.3234	17.7788	19.5743	15.853	#NUM!	#NUM!	#NUM!	17.3064	#NUM!	#NUM!	18.8922	#NUM!	#NUM!	#NUM!	#NUM!	#NUM!	#NUM!	#NUM!	#NUM!
O75051	Plexin-A2 OS=Homo sapiens OX=9606 GN=PLXNA2 PE=1 SV=4	#NUM!	#NUM!	17.1586	#NUM!	#NUM!	17.8393	#NUM!	#NUM!	#NUM!	17.9893	17.9055	18.9726	#NUM!	#NUM!	#NUM!	18.2891	#NUM!	#NUM!	#NUM!	#NUM!	#NUM!	#NUM!
Q96QK1	Vacuolar protein sorting-associated protein 35 OS=Homo sapiens OX=9606 GN=VPS35 PE=1 SV=2	#NUM!	#NUM!	15.8804	17.0061	17.3939	#NUM!	17.4456	18.0698	#NUM!	17.8364	18.03	#NUM!	#NUM!	#NUM!	#NUM!	#NUM!	#NUM!	#NUM!	#NUM!	#NUM!	#NUM!	#NUM!
Q96A65	Exocyst complex component 4 OS=Homo sapiens OX=9606 GN=EXOC4 PE=1 SV=1	#NUM!	#NUM!	#NUM!	18.0808	18.6754	#NUM!	#NUM!	17.0368	#NUM!	17.7333	18.3861	#NUM!	#NUM!	#NUM!	#NUM!	#NUM!	#NUM!	#NUM!	#NUM!	#NUM!	#NUM!	#NUM!
Q05519	Serine/arginine-rich splicing factor 11 OS=Homo sapiens OX=9606 GN=SRSF11 PE=1 SV=1	#NUM!	17.0605	#NUM!	17.0427	18.6024	16.3319	17.2464	19.3751	#NUM!	19.2703	19.6164	#NUM!	#NUM!	17.3257	#NUM!	#NUM!	#NUM!	#NUM!	#NUM!	#NUM!	#NUM!	#NUM!
P24534	Elongation factor 1-beta OS=Homo sapiens OX=9606 GN=EEF1B2 PE=1 SV=3	#NUM!	18.5951	19.746	21.7071	20.8892	20.2433	#NUM!	#NUM!	18.4866	#NUM!	#NUM!	#NUM!	#NUM!	20.9466	#NUM!	#NUM!	#NUM!	#NUM!	#NUM!	#NUM!	#NUM!	#NUM!
Q7Z7K6	Centromere protein V OS=Homo sapiens OX=9606 GN=CENPV PE=1 SV=1	#NUM!	#NUM!	#NUM!	19.2087	19.1086	#NUM!	#NUM!	#NUM!	#NUM!	19.5207	19.5145	#NUM!	#NUM!	#NUM!	#NUM!	#NUM!	#NUM!	#NUM!	#NUM!	#NUM!	#NUM!	#NUM!
Q9BXP5	Serrate RNA effector molecule homolog OS=Homo sapiens OX=9606 GN=SRRT PE=1 SV=1	#NUM!	#NUM!	#NUM!	18.6068	17.3222	#NUM!	17.5456	16.6015	#NUM!	18.7984	18.7908	17.5284	#NUM!	#NUM!	#NUM!	18.3726	#NUM!	#NUM!	#NUM!	#NUM!	#NUM!	#NUM!
P49419	Alpha-aminoadipic semialdehyde dehydrogenase OS=Homo sapiens OX=9606 GN=ALDH7A1 PE=1 SV=5	16.3209	16.0217	17.3049	18.2694	18.0221	#NUM!	#NUM!	#NUM!	#NUM!	#NUM!	18.4834	16.3686	16.5492	#NUM!	#NUM!	#NUM!	#NUM!	#NUM!	#NUM!	#NUM!	#NUM!	#NUM!
P61106	Ras-related protein Rab-14 OS=Homo sapiens OX=9606 GN=RAB14 PE=1 SV=4	#NUM!	#NUM!	18.9054	20.1573	19.8735	19.4087	19.3407	20.0485	#NUM!	19.5276	19.771	#NUM!	#NUM!	19.8132	#NUM!	#NUM!	#NUM!	#NUM!	#NUM!	#NUM!	#NUM!	#NUM!
Q9UPZ6	Thrombospondin type-1 domain-containing protein 7A OS=Homo sapiens OX=9606 GN=THSD7A PE=1 SV=4	#NUM!	#NUM!	#NUM!	17.4286	17.8173	#NUM!	16.523	17.3211	#NUM!	17.8561	18.3829	#NUM!	#NUM!	#NUM!	#NUM!	#NUM!	#NUM!	#NUM!	#NUM!	#NUM!	#NUM!	#NUM!
Q9Y4W2	Ribosomal biogenesis protein LAS1L OS=Homo sapiens OX=9606 GN=LAS1L PE=1 SV=2	#NUM!	#NUM!	#NUM!	#NUM!	#NUM!	#NUM!	#NUM!	#NUM!	#NUM!	#NUM!	#NUM!	#NUM!	#NUM!	#NUM!	#NUM!	#NUM!	#NUM!	#NUM!	#NUM!	#NUM!	#NUM!	#NUM!
P60981	Destrin OS=Homo sapiens OX=9606 GN=DSTN PE=1 SV=3	18.9663	#NUM!	18.7051	20.8136	19.7806	19.2772	19.4577	19.9771	#NUM!	19.7075	19.408	#NUM!	#NUM!	19.9571	#NUM!	#NUM!	#NUM!	#NUM!	#NUM!	#NUM!	#NUM!	#NUM!
P51148	Ras-related protein Rab-5C OS=Homo sapiens OX=9606 GN=RAB5C PE=1 SV=2	#NUM!	#NUM!	#NUM!	#NUM!	#NUM!	16.6879	#NUM!	16.5344	#NUM!	17.5341	17.489	#NUM!	#NUM!	#NUM!	#NUM!	#NUM!	#NUM!	#NUM!	#NUM!	#NUM!	#NUM!	#NUM!
P46109	Crk-like protein OS=Homo sapiens OX=9606 GN=CRKL PE=1 SV=1	#NUM!	#NUM!	#NUM!	#NUM!	#NUM!	#NUM!	#NUM!	#NUM!	#NUM!	#NUM!	#NUM!	#NUM!	#NUM!	#NUM!	#NUM!	#NUM!	#NUM!	#NUM!	#NUM!	#NUM!	#NUM!	#NUM!
Q5T4S7	E3 ubiquitin-protein ligase UBR4 OS=Homo sapiens OX=9606 GN=UBR4 PE=1 SV=1	#NUM!	#NUM!	#NUM!	#NUM!	#NUM!	#NUM!	#NUM!	#NUM!	#NUM!	#NUM!	#NUM!	#NUM!	#NUM!	#NUM!	#NUM!	#NUM!	#NUM!	#NUM!	#NUM!	#NUM!	#NUM!	#NUM!
P62899	60S ribosomal protein L31 OS=Homo sapiens OX=9606 GN=RPL31 PE=1 SV=1	#NUM!	16.1828	21.0575	22.6809	22.0798	21.3427	19.5328	20.14	#NUM!	20.9023	21.1005	#NUM!	#NUM!	22.0345	#NUM!	#NUM!	#NUM!	#NUM!	#NUM!	#NUM!	#NUM!	#NUM!
P22570	NADPH:adrenodoxin oxidoreductase, mitochondrial OS=Homo sapiens OX=9606 GN=FDXR PE=1 SV=3	#NUM!	17.3933	#NUM!	20.0883	19.6906	#NUM!	#NUM!	17.8333	#NUM!	20.2273	20.3058	18.3913	#NUM!	#NUM!	#NUM!	19.6415	#NUM!	#NUM!	#NUM!	#NUM!	#NUM!	#NUM!
Q9H8H3	Methyltransferase-like protein 7A OS=Homo sapiens OX=9606 GN=METTL7A PE=1 SV=1	16.8778	#NUM!	#NUM!	17.5467	16.8618	18.2105	#NUM!	#NUM!	18.476	#NUM!	#NUM!	17.8424	#NUM!	17.5397	#NUM!	#NUM!	#NUM!	#NUM!	#NUM!	#NUM!	#NUM!	#NUM!
O75569	Interferon-inducible double-stranded RNA-dependent protein kinase activator A OS=Homo sapiens OX=9606 GN=PRKRA PE=1 SV=1	#NUM!	#NUM!	#NUM!	#NUM!	#NUM!	#NUM!	#NUM!	17.8087	#NUM!	19.6072	19.112	#NUM!	#NUM!	#NUM!	#NUM!	#NUM!	#NUM!	#NUM!	#NUM!	#NUM!	#NUM!	#NUM!
Q96PK6	RNA-binding protein 14 OS=Homo sapiens OX=9606 GN=RBM14 PE=1 SV=2	#NUM!	#NUM!	#NUM!	18.9465	#NUM!	#NUM!	#NUM!	#NUM!	19.6465	#NUM!	19.1037	19.1741	#NUM!	#NUM!	#NUM!	#NUM!	#NUM!	#NUM!	#NUM!	#NUM!	#NUM!	#NUM!
O14745	Na(+)/H(+) exchange regulatory cofactor NHE-RF1 OS=Homo sapiens OX=9606 GN=SLC9A3R1 PE=1 SV=4	#NUM!	#NUM!	#NUM!	21.4365	#NUM!	#NUM!	#NUM!	#NUM!	#NUM!	#NUM!	#NUM!	#NUM!	#NUM!	#NUM!	#NUM!	#NUM!	#NUM!	#NUM!	#NUM!	#NUM!	#NUM!	#NUM!
Q9NP72	Ras-related protein Rab-18 OS=Homo sapiens OX=9606 GN=RAB18 PE=1 SV=1	#NUM!	#NUM!	#NUM!	20.26	#NUM!	17.764	#NUM!	18.2079	#NUM!	#NUM!	17.8224	#NUM!	#NUM!	#NUM!	#NUM!	#NUM!	#NUM!	#NUM!	#NUM!	#NUM!	#NUM!	#NUM!
Q9BSQ5	Cerebral cavernous malformations 2 protein OS=Homo sapiens OX=9606 GN=CCM2 PE=1 SV=1	#NUM!	#NUM!	#NUM!	16.8643	16.7139	#NUM!	16.8509	17.8805	#NUM!	17.9724	17.8918	17.7149	#NUM!	#NUM!	#NUM!	17.8597	#NUM!	#NUM!	#NUM!	#NUM!	#NUM!	#NUM!
P60228	Eukaryotic translation initiation factor 3 subunit E OS=Homo sapiens OX=9606 GN=EIF3E PE=1 SV=1	#NUM!	#NUM!	18.2572	20.1973	19.6715	18.7736	#NUM!	18.515	#NUM!	19.2457	19.581	#NUM!	#NUM!	19.5475	#NUM!	#NUM!	#NUM!	#NUM!	#NUM!	#NUM!	#NUM!	#NUM!
Q9H0B6	Kinesin light chain 2 OS=Homo sapiens OX=9606 GN=KLC2 PE=1 SV=1	16.61	#NUM!	#NUM!	18.6052	18.1033	19.1109	#NUM!	18.1973	17.3023	18.2925	18.3497	#NUM!	#NUM!	18.6065	#NUM!	#NUM!	#NUM!	#NUM!	#NUM!	#NUM!	#NUM!	#NUM!
P37108	Signal recognition particle 14 kDa protein OS=Homo sapiens OX=9606 GN=SRP14 PE=1 SV=2	#NUM!	#NUM!	#NUM!	21.0432	19.9953	17.2092	18.2728	18.9357	#NUM!	20.5556	20.1097	#NUM!	#NUM!	19.4159	#NUM!	#NUM!	#NUM!	#NUM!	#NUM!	#NUM!	#NUM!	#NUM!
O14744	Protein arginine N-methyltransferase 5 OS=Homo sapiens OX=9606 GN=PRMT5 PE=1 SV=4	#NUM!	#NUM!	#NUM!	17.684	18.3158	16.2252	15.8185	17.5258	#NUM!	18.6613	18.8	#NUM!	#NUM!	17.4083	#NUM!	#NUM!	#NUM!	#NUM!	#NUM!	#NUM!	#NUM!	#NUM!
Q01650	Large neutral amino acids transporter small subunit 1 OS=Homo sapiens OX=9606 GN=SLC7A5 PE=1 SV=2	#NUM!	#NUM!	#NUM!	#NUM!	#NUM!	#NUM!	#NUM!	#NUM!	#NUM!	#NUM!	#NUM!	#NUM!	#NUM!	#NUM!	#NUM!	#NUM!	#NUM!	#NUM!	#NUM!	#NUM!	#NUM!	#NUM!
Q06210	Glutamine--fructose-6-phosphate aminotransferase [isomerizing] 1 OS=Homo sapiens OX=9606 GN=GFPT1 PE=1 SV=3	#NUM!	15.4479	#NUM!	18.6098	#NUM!	#NUM!	18.2882	18.2588	#NUM!	18.9036	19.1328	17.7961	#NUM!	#NUM!	#NUM!	18.6108	#NUM!	#NUM!	#NUM!	#NUM!	#NUM!	#NUM!
Q71UI9	Histone H2A.V OS=Homo sapiens OX=9606 GN=H2AZ2 PE=1 SV=3	#NUM!	#NUM!	#NUM!	18.1223	#NUM!	#NUM!	#NUM!	#NUM!	18.5775	#NUM!	#NUM!	#NUM!	#NUM!	#NUM!	#NUM!	#NUM!	#NUM!	#NUM!	#NUM!	#NUM!	#NUM!	#NUM!
P18583	Protein SON OS=Homo sapiens OX=9606 GN=SON PE=1 SV=4	#NUM!	#NUM!	#NUM!	#NUM!	#NUM!	#NUM!	#NUM!	#NUM!	#NUM!	#NUM!	#NUM!	#NUM!	#NUM!	#NUM!	#NUM!	#NUM!	#NUM!	#NUM!	#NUM!	#NUM!	#NUM!	#NUM!
O95232	Luc7-like protein 3 OS=Homo sapiens OX=9606 GN=LUC7L3 PE=1 SV=2	#NUM!	#NUM!	#NUM!	#NUM!	15.0294	#NUM!	#NUM!	14.9128	#NUM!	17.2595	17.3735	#NUM!	#NUM!	#NUM!	#NUM!	#NUM!	#NUM!	#NUM!	#NUM!	#NUM!	#NUM!	#NUM!
Q13332	Receptor-type tyrosine-protein phosphatase S OS=Homo sapiens OX=9606 GN=PTPRS PE=1 SV=3	#NUM!	#NUM!	#NUM!	#NUM!	#NUM!	#NUM!	#NUM!	#NUM!	#NUM!	#NUM!	#NUM!	#NUM!	#NUM!	#NUM!	#NUM!	#NUM!	#NUM!	#NUM!	#NUM!	#NUM!	#NUM!	#NUM!
P08237	ATP-dependent 6-phosphofructokinase, muscle type OS=Homo sapiens OX=9606 GN=PFKM PE=1 SV=2	#NUM!	17.4087	#NUM!	18.6038	18.6316	16.2159	17.5823	16.3683	17.4214	18.6706	18.8608	#NUM!	#NUM!	17.8171	17.124	#NUM!	#NUM!	#NUM!	#NUM!	#NUM!	#NUM!	#NUM!
Q7Z2D5	2-lysophosphatidate phosphatase PLPPR4 OS=Homo sapiens OX=9606 GN=PLPPR4 PE=1 SV=1	16.4863	#NUM!	#NUM!	19.4703	16.017	#NUM!	#NUM!	18.0402	#NUM!	19.6186	19.2276	19.0327	#NUM!	#NUM!	#NUM!	19.293	#NUM!	#NUM!	#NUM!	#NUM!	#NUM!	#NUM!
O00264	Membrane-associated progesterone receptor component 1 OS=Homo sapiens OX=9606 GN=PGRMC1 PE=1 SV=3	#NUM!	16.7551	#NUM!	18.6135	18.5385	#NUM!	17.3119	17.1491	#NUM!	#NUM!	17.8944	#NUM!	#NUM!	#NUM!	#NUM!	#NUM!	#NUM!	#NUM!	#NUM!	#NUM!	#NUM!	#NUM!
Q09666	Neuroblast differentiation-associated protein AHNAK OS=Homo sapiens OX=9606 GN=AHNAK PE=1 SV=2	#NUM!	#NUM!	18.1612	19.745	19.3791	18.3114	#NUM!	#NUM!	#NUM!	#NUM!	18.2961	#NUM!	#NUM!	19.1452	#NUM!	#NUM!	#NUM!	#NUM!	#NUM!	#NUM!	#NUM!	#NUM!
P22061	Protein-L-isoaspartate(D-aspartate) O-methyltransferase OS=Homo sapiens OX=9606 GN=PCMT1 PE=1 SV=4	#NUM!	#NUM!	#NUM!	#NUM!	#NUM!	#NUM!	18.1664	18.7166	#NUM!	18.5906	18.6058	#NUM!	#NUM!	#NUM!	#NUM!	#NUM!	#NUM!	#NUM!	#NUM!	#NUM!	#NUM!	#NUM!
P61019	Ras-related protein Rab-2A OS=Homo sapiens OX=9606 GN=RAB2A PE=1 SV=1	#NUM!	#NUM!	#NUM!	19.0734	18.339	#NUM!	#NUM!	#NUM!	#NUM!	#NUM!	#NUM!	#NUM!	#NUM!	#NUM!	#NUM!	#NUM!	#NUM!	#NUM!	#NUM!	#NUM!	#NUM!	#NUM!
P42704	Leucine-rich PPR motif-containing protein, mitochondrial OS=Homo sapiens OX=9606 GN=LRPPRC PE=1 SV=3	#NUM!	#NUM!	#NUM!	18.584	#NUM!	#NUM!	#NUM!	#NUM!	#NUM!	#NUM!	19.7236	#NUM!	#NUM!	#NUM!	#NUM!	#NUM!	#NUM!	#NUM!	#NUM!	#NUM!	#NUM!	#NUM!
Q5JXB2	Putative ubiquitin-conjugating enzyme E2 N-like OS=Homo sapiens OX=9606 GN=UBE2NL PE=1 SV=1	#NUM!	#NUM!	#NUM!	20.7391	18.9873	18.7916	#NUM!	18.1149	18.4751	18.8052	17.9803	#NUM!	#NUM!	19.506	#NUM!	#NUM!	#NUM!	#NUM!	#NUM!	#NUM!	#NUM!	#NUM!
Q9UJS0	Calcium-binding mitochondrial carrier protein Aralar2 OS=Homo sapiens OX=9606 GN=SLC25A13 PE=1 SV=2	#NUM!	#NUM!	17.0126	18.069	18.4672	17.4449	#NUM!	#NUM!	#NUM!	#NUM!	#NUM!	#NUM!	#NUM!	17.9937	#NUM!	#NUM!	#NUM!	#NUM!	#NUM!	#NUM!	#NUM!	#NUM!
P43686	26S proteasome regulatory subunit 6B OS=Homo sapiens OX=9606 GN=PSMC4 PE=1 SV=2	#NUM!	#NUM!	#NUM!	16.6236	17.223	#NUM!	#NUM!	16.5389	#NUM!	18.1775	18.2733	#NUM!	#NUM!	#NUM!	#NUM!	#NUM!	#NUM!	#NUM!	#NUM!	#NUM!	#NUM!	#NUM!
Q5SSJ5	Heterochromatin protein 1-binding protein 3 OS=Homo sapiens OX=9606 GN=HP1BP3 PE=1 SV=1	#NUM!	#NUM!	#NUM!	18.9886	19.055	#NUM!	17.2846	18.7187	#NUM!	19.2961	19.7422	17.9947	#NUM!	#NUM!	#NUM!	19.011	#NUM!	#NUM!	#NUM!	#NUM!	#NUM!	#NUM!
Q9UNH7	Sorting nexin-6 OS=Homo sapiens OX=9606 GN=SNX6 PE=1 SV=1	#NUM!	#NUM!	#NUM!	17.415	#NUM!	#NUM!	#NUM!	#NUM!	#NUM!	16.7217	16.0639	#NUM!	#NUM!	#NUM!	#NUM!	#NUM!	#NUM!	#NUM!	#NUM!	#NUM!	#NUM!	#NUM!
P51857	Aldo-keto reductase family 1 member D1 OS=Homo sapiens OX=9606 GN=AKR1D1 PE=1 SV=1	#NUM!	#NUM!	#NUM!	#NUM!	#NUM!	#NUM!	16.4646	17.5915	#NUM!	16.5094	16.7202	#NUM!	#NUM!	#NUM!	#NUM!	#NUM!	#NUM!	#NUM!	#NUM!	#NUM!	#NUM!	#NUM!
P25205	DNA replication licensing factor MCM3 OS=Homo sapiens OX=9606 GN=MCM3 PE=1 SV=3	#NUM!	#NUM!	#NUM!	18.1071	19.9555	#NUM!	#NUM!	19.1277	#NUM!	20.007	19.9767	#NUM!	#NUM!	#NUM!	#NUM!	#NUM!	#NUM!	#NUM!	#NUM!	#NUM!	#NUM!	#NUM!
Q15287	RNA-binding protein with serine-rich domain 1 OS=Homo sapiens OX=9606 GN=RNPS1 PE=1 SV=1	#NUM!	#NUM!	#NUM!	19.6539	19.8908	#NUM!	#NUM!	18.5921	#NUM!	19.3332	19.9504	#NUM!	#NUM!	#NUM!	#NUM!	#NUM!	#NUM!	#NUM!	#NUM!	#NUM!	#NUM!	#NUM!
Q13137	Calcium-binding and coiled-coil domain-containing protein 2 OS=Homo sapiens OX=9606 GN=CALCOCO2 PE=1 SV=1	#NUM!	#NUM!	#NUM!	#NUM!	#NUM!	#NUM!	#NUM!	#NUM!	#NUM!	#NUM!	#NUM!	#NUM!	#NUM!	#NUM!	#NUM!	#NUM!	#NUM!	#NUM!	#NUM!	#NUM!	#NUM!	#NUM!
P63173	60S ribosomal protein L38 OS=Homo sapiens OX=9606 GN=RPL38 PE=1 SV=2	#NUM!	16.404	#NUM!	20.4854	20.2798	18.3037	18.9391	19.2655	#NUM!	20.4305	20.5821	#NUM!	#NUM!	19.6897	#NUM!	#NUM!	#NUM!	#NUM!	#NUM!	#NUM!	#NUM!	#NUM!
P58546	Myotrophin OS=Homo sapiens OX=9606 GN=MTPN PE=1 SV=2	#NUM!	#NUM!	#NUM!	#NUM!	#NUM!	#NUM!	#NUM!	#NUM!	#NUM!	#NUM!	#NUM!	#NUM!	#NUM!	#NUM!	#NUM!	#NUM!	#NUM!	#NUM!	#NUM!	#NUM!	#NUM!	#NUM!
Q96I24	Far upstream element-binding protein 3 OS=Homo sapiens OX=9606 GN=FUBP3 PE=1 SV=2	#NUM!	#NUM!	#NUM!	19.0933	18.2013	17.2031	#NUM!	17.8486	#NUM!	18.7826	19.1166	#NUM!	#NUM!	18.1659	#NUM!	#NUM!	#NUM!	#NUM!	#NUM!	#NUM!	#NUM!	#NUM!
O00139	Kinesin-like protein KIF2A OS=Homo sapiens OX=9606 GN=KIF2A PE=1 SV=3	#NUM!	#NUM!	#NUM!	18.3991	18.3345	#NUM!	#NUM!	#NUM!	#NUM!	18.4129	19.0479	#NUM!	#NUM!	#NUM!	#NUM!	#NUM!	#NUM!	#NUM!	#NUM!	#NUM!	#NUM!	#NUM!
P61513	60S ribosomal protein L37a OS=Homo sapiens OX=9606 GN=RPL37A PE=1 SV=2	#NUM!	#NUM!	#NUM!	#NUM!	#NUM!	#NUM!	#NUM!	#NUM!	#NUM!	#NUM!	#NUM!	#NUM!	#NUM!	#NUM!	#NUM!	#NUM!	#NUM!	#NUM!	#NUM!	#NUM!	#NUM!	#NUM!
Q9Y5Y2	Cytosolic Fe-S cluster assembly factor NUBP2 OS=Homo sapiens OX=9606 GN=NUBP2 PE=1 SV=1	#NUM!	#NUM!	#NUM!	#NUM!	#NUM!	#NUM!	#NUM!	#NUM!	#NUM!	#NUM!	#NUM!	#NUM!	#NUM!	#NUM!	#NUM!	#NUM!	#NUM!	#NUM!	#NUM!	#NUM!	#NUM!	#NUM!
O15075	Serine/threonine-protein kinase DCLK1 OS=Homo sapiens OX=9606 GN=DCLK1 PE=1 SV=2	#NUM!	#NUM!	#NUM!	14.7854	15.2245	#NUM!	#NUM!	14.8859	#NUM!	15.8801	16.0082	#NUM!	#NUM!	#NUM!	#NUM!	#NUM!	#NUM!	#NUM!	#NUM!	#NUM!	#NUM!	#NUM!
P08253	72 kDa type IV collagenase OS=Homo sapiens OX=9606 GN=MMP2 PE=1 SV=2	#NUM!	#NUM!	#NUM!	#NUM!	#NUM!	#NUM!	#NUM!	#NUM!	#NUM!	#NUM!	#NUM!	#NUM!	#NUM!	#NUM!	#NUM!	#NUM!	#NUM!	#NUM!	#NUM!	#NUM!	#NUM!	#NUM!
O00567	Nucleolar protein 56 OS=Homo sapiens OX=9606 GN=NOP56 PE=1 SV=4	#NUM!	#NUM!	#NUM!	#NUM!	#NUM!	#NUM!	#NUM!	#NUM!	#NUM!	#NUM!	#NUM!	#NUM!	#NUM!	#NUM!	#NUM!	#NUM!	#NUM!	#NUM!	#NUM!	#NUM!	#NUM!	#NUM!
Q12805	EGF-containing fibulin-like extracellular matrix protein 1 OS=Homo sapiens OX=9606 GN=EFEMP1 PE=1 SV=2	18.7584	18.3951	19.6107	#NUM!	#NUM!	19.0407	19.4746	#NUM!	19.6924	#NUM!	18.131	19.2695	18.9214	#NUM!	#NUM!	#NUM!	#NUM!	#NUM!	#NUM!	#NUM!	#NUM!	#NUM!
P13612	Integrin alpha-4 OS=Homo sapiens OX=9606 GN=ITGA4 PE=1 SV=3	#NUM!	#NUM!	#NUM!	#NUM!	#NUM!	#NUM!	#NUM!	#NUM!	#NUM!	18.9198	#NUM!	18.2977	#NUM!	#NUM!	#NUM!	#NUM!	#NUM!	#NUM!	#NUM!	#NUM!	#NUM!	#NUM!
P29144	Tripeptidyl-peptidase 2 OS=Homo sapiens OX=9606 GN=TPP2 PE=1 SV=4	#NUM!	#NUM!	#NUM!	#NUM!	#NUM!	#NUM!	#NUM!	#NUM!	#NUM!	#NUM!	#NUM!	#NUM!	#NUM!	#NUM!	#NUM!	#NUM!	#NUM!	#NUM!	#NUM!	#NUM!	#NUM!	#NUM!
Q8NC51	Plasminogen activator inhibitor 1 RNA-binding protein OS=Homo sapiens OX=9606 GN=SERBP1 PE=1 SV=2	#NUM!	#NUM!	#NUM!	19.1489	19.1055	#NUM!	#NUM!	#NUM!	#NUM!	#NUM!	#NUM!	#NUM!	#NUM!	#NUM!	#NUM!	#NUM!	#NUM!	#NUM!	#NUM!	#NUM!	#NUM!	#NUM!
Q9UNW1	Multiple inositol polyphosphate phosphatase 1 OS=Homo sapiens OX=9606 GN=MINPP1 PE=1 SV=1	#NUM!	#NUM!	#NUM!	18.3689	17.5575	16.6151	#NUM!	15.3662	#NUM!	15.2014	17.5198	#NUM!	#NUM!	17.5138	#NUM!	#NUM!	#NUM!	#NUM!	#NUM!	#NUM!	#NUM!	#NUM!
P47755	F-actin-capping protein subunit alpha-2 OS=Homo sapiens OX=9606 GN=CAPZA2 PE=1 SV=3	#NUM!	#NUM!	17.8833	#NUM!	16.6561	19.4492	#NUM!	17.5612	17.8439	19.1407	18.5574	18.4832	#NUM!	#NUM!	#NUM!	18.7271	#NUM!	#NUM!	#NUM!	#NUM!	#NUM!	#NUM!
Q9NX63	MICOS complex subunit MIC19 OS=Homo sapiens OX=9606 GN=CHCHD3 PE=1 SV=1	#NUM!	#NUM!	18.543	18.9811	#NUM!	#NUM!	#NUM!	18.5553	19.3438	#NUM!	18.7227	19.5214	#NUM!	#NUM!	#NUM!	#NUM!	#NUM!	#NUM!	#NUM!	#NUM!	#NUM!	#NUM!
Q12888	TP53-binding protein 1 OS=Homo sapiens OX=9606 GN=TP53BP1 PE=1 SV=2	#NUM!	#NUM!	#NUM!	#NUM!	#NUM!	#NUM!	#NUM!	#NUM!	#NUM!	#NUM!	#NUM!	#NUM!	#NUM!	#NUM!	#NUM!	#NUM!	#NUM!	#NUM!	#NUM!	#NUM!	#NUM!	#NUM!
P09874	Poly [ADP-ribose] polymerase 1 OS=Homo sapiens OX=9606 GN=PARP1 PE=1 SV=4	#NUM!	18.0476	#NUM!	19.8147	19.908	#NUM!	19.2946	19.8855	#NUM!	19.2389	19.5973	#NUM!	#NUM!	#NUM!	#NUM!	#NUM!	#NUM!	#NUM!	#NUM!	#NUM!	#NUM!	#NUM!
Q15020	Squamous cell carcinoma antigen recognized by T-cells 3 OS=Homo sapiens OX=9606 GN=SART3 PE=1 SV=1	#NUM!	#NUM!	#NUM!	18.9336	18.641	#NUM!	#NUM!	#NUM!	#NUM!	18.2773	#NUM!	#NUM!	#NUM!	#NUM!	#NUM!	#NUM!	#NUM!	#NUM!	#NUM!	#NUM!	#NUM!	#NUM!
Q15334	Lethal(2) giant larvae protein homolog 1 OS=Homo sapiens OX=9606 GN=LLGL1 PE=1 SV=3	#NUM!	#NUM!	#NUM!	17.2139	17.4568	#NUM!	#NUM!	16.9529	#NUM!	#NUM!	#NUM!	#NUM!	#NUM!	#NUM!	#NUM!	#NUM!	#NUM!	#NUM!	#NUM!	#NUM!	#NUM!	#NUM!
P22087	rRNA 2'-O-methyltransferase fibrillarin OS=Homo sapiens OX=9606 GN=FBL PE=1 SV=2	#NUM!	#NUM!	17.9439	20.8871	20.3128	#NUM!	#NUM!	#NUM!	#NUM!	20.3972	20.7364	17.9197	#NUM!	#NUM!	#NUM!	19.6845	#NUM!	#NUM!	#NUM!	#NUM!	#NUM!	#NUM!
Q9UHD1	Cysteine and histidine-rich domain-containing protein 1 OS=Homo sapiens OX=9606 GN=CHORDC1 PE=1 SV=2	#NUM!	#NUM!	16.7665	#NUM!	15.6643	17.1114	#NUM!	15.7726	#NUM!	16.7223	16.3384	16.5308	#NUM!	#NUM!	#NUM!	16.5305	#NUM!	#NUM!	#NUM!	#NUM!	#NUM!	#NUM!
Q9BQ67	Glutamate-rich WD repeat-containing protein 1 OS=Homo sapiens OX=9606 GN=GRWD1 PE=1 SV=1	#NUM!	#NUM!	#NUM!	#NUM!	#NUM!	#NUM!	#NUM!	#NUM!	#NUM!	15.8598	#NUM!	#NUM!	#NUM!	#NUM!	#NUM!	#NUM!	#NUM!	#NUM!	#NUM!	#NUM!	#NUM!	#NUM!
Q01813	ATP-dependent 6-phosphofructokinase, platelet type OS=Homo sapiens OX=9606 GN=PFKP PE=1 SV=2	#NUM!	#NUM!	#NUM!	17.6571	18.1519	18.9707	#NUM!	#NUM!	#NUM!	19.1557	18.7539	#NUM!	#NUM!	18.2599	#NUM!	#NUM!	#NUM!	#NUM!	#NUM!	#NUM!	#NUM!	#NUM!
P61604	10 kDa heat shock protein, mitochondrial OS=Homo sapiens OX=9606 GN=HSPE1 PE=1 SV=2	#NUM!	18.2959	19.6099	21.3117	20.2299	19.7862	#NUM!	#NUM!	#NUM!	#NUM!	#NUM!	#NUM!	#NUM!	20.4426	#NUM!	#NUM!	#NUM!	#NUM!	#NUM!	#NUM!	#NUM!	#NUM!
Q02880	DNA topoisomerase 2-beta OS=Homo sapiens OX=9606 GN=TOP2B PE=1 SV=3	#NUM!	#NUM!	#NUM!	18.745	18.6372	#NUM!	#NUM!	#NUM!	#NUM!	19.018	18.901	#NUM!	#NUM!	#NUM!	#NUM!	#NUM!	#NUM!	#NUM!	#NUM!	#NUM!	#NUM!	#NUM!
Q96CN7	Isochorismatase domain-containing protein 1 OS=Homo sapiens OX=9606 GN=ISOC1 PE=1 SV=3	#NUM!	#NUM!	16.6729	21.7571	21.0135	21.4233	#NUM!	16.537	#NUM!	17.2035	16.7857	#NUM!	#NUM!	21.3979	#NUM!	#NUM!	#NUM!	#NUM!	#NUM!	#NUM!	#NUM!	#NUM!
P07357	Complement component C8 alpha chain OS=Homo sapiens OX=9606 GN=C8A PE=1 SV=2	#NUM!	#NUM!	#NUM!	#NUM!	#NUM!	#NUM!	#NUM!	#NUM!	#NUM!	#NUM!	#NUM!	#NUM!	#NUM!	#NUM!	#NUM!	#NUM!	#NUM!	#NUM!	#NUM!	#NUM!	#NUM!	#NUM!
Q15154	Pericentriolar material 1 protein OS=Homo sapiens OX=9606 GN=PCM1 PE=1 SV=5	#NUM!	#NUM!	#NUM!	18.545	#NUM!	19.0784	#NUM!	#NUM!	19.426	#NUM!	#NUM!	#NUM!	#NUM!	#NUM!	#NUM!	#NUM!	#NUM!	#NUM!	#NUM!	#NUM!	#NUM!	#NUM!
Q9NY33	Dipeptidyl peptidase 3 OS=Homo sapiens OX=9606 GN=DPP3 PE=1 SV=2	#NUM!	#NUM!	#NUM!	#NUM!	#NUM!	#NUM!	#NUM!	#NUM!	#NUM!	#NUM!	#NUM!	#NUM!	#NUM!	#NUM!	#NUM!	#NUM!	#NUM!	#NUM!	#NUM!	#NUM!	#NUM!	#NUM!
P61081	NEDD8-conjugating enzyme Ubc12 OS=Homo sapiens OX=9606 GN=UBE2M PE=1 SV=1	#NUM!	#NUM!	#NUM!	#NUM!	#NUM!	#NUM!	#NUM!	#NUM!	#NUM!	#NUM!	#NUM!	#NUM!	#NUM!	#NUM!	#NUM!	#NUM!	#NUM!	#NUM!	#NUM!	#NUM!	#NUM!	#NUM!
Q07666	KH domain-containing, RNA-binding, signal transduction-associated protein 1 OS=Homo sapiens OX=9606 GN=KHDRBS1 PE=1 SV=1	#NUM!	#NUM!	#NUM!	18.9773	19.3983	#NUM!	17.4241	18.1142	#NUM!	19.8113	19.9707	#NUM!	#NUM!	#NUM!	#NUM!	#NUM!	#NUM!	#NUM!	#NUM!	#NUM!	#NUM!	#NUM!
Q14444	Caprin-1 OS=Homo sapiens OX=9606 GN=CAPRIN1 PE=1 SV=2	#NUM!	#NUM!	#NUM!	17.936	18.4923	#NUM!	#NUM!	#NUM!	#NUM!	#NUM!	#NUM!	#NUM!	#NUM!	#NUM!	#NUM!	#NUM!	#NUM!	#NUM!	#NUM!	#NUM!	#NUM!	#NUM!
O15173	Membrane-associated progesterone receptor component 2 OS=Homo sapiens OX=9606 GN=PGRMC2 PE=1 SV=1	#NUM!	#NUM!	#NUM!	17.7286	18.2903	#NUM!	#NUM!	#NUM!	#NUM!	#NUM!	#NUM!	#NUM!	#NUM!	#NUM!	#NUM!	#NUM!	#NUM!	#NUM!	#NUM!	#NUM!	#NUM!	#NUM!
Q8TAQ2	SWI/SNF complex subunit SMARCC2 OS=Homo sapiens OX=9606 GN=SMARCC2 PE=1 SV=1	#NUM!	#NUM!	#NUM!	#NUM!	#NUM!	#NUM!	#NUM!	#NUM!	#NUM!	#NUM!	#NUM!	#NUM!	#NUM!	#NUM!	#NUM!	#NUM!	#NUM!	#NUM!	#NUM!	#NUM!	#NUM!	#NUM!
Q15046	Lysine--tRNA ligase OS=Homo sapiens OX=9606 GN=KARS1 PE=1 SV=3	17.1974	16.5862	#NUM!	18.1058	17.4444	#NUM!	#NUM!	#NUM!	#NUM!	17.2515	#NUM!	#NUM!	#NUM!	#NUM!	#NUM!	#NUM!	#NUM!	#NUM!	#NUM!	#NUM!	#NUM!	#NUM!
P13798	Acylamino-acid-releasing enzyme OS=Homo sapiens OX=9606 GN=APEH PE=1 SV=4	#NUM!	#NUM!	#NUM!	18.2218	17.37	#NUM!	#NUM!	#NUM!	#NUM!	#NUM!	#NUM!	#NUM!	#NUM!	#NUM!	#NUM!	#NUM!	#NUM!	#NUM!	#NUM!	#NUM!	#NUM!	#NUM!
Q9BY67	Cell adhesion molecule 1 OS=Homo sapiens OX=9606 GN=CADM1 PE=1 SV=2	#NUM!	#NUM!	#NUM!	#NUM!	#NUM!	#NUM!	#NUM!	#NUM!	#NUM!	18.0827	18.4984	#NUM!	#NUM!	#NUM!	#NUM!	#NUM!	#NUM!	#NUM!	#NUM!	#NUM!	#NUM!	#NUM!
Q9UMX5	Neudesin OS=Homo sapiens OX=9606 GN=NENF PE=1 SV=1	#NUM!	#NUM!	#NUM!	18.7312	17.1603	#NUM!	#NUM!	#NUM!	#NUM!	#NUM!	#NUM!	#NUM!	#NUM!	#NUM!	#NUM!	#NUM!	#NUM!	#NUM!	#NUM!	#NUM!	#NUM!	#NUM!
Q02413	Desmoglein-1 OS=Homo sapiens OX=9606 GN=DSG1 PE=1 SV=2	#NUM!	#NUM!	#NUM!	#NUM!	#NUM!	#NUM!	#NUM!	#NUM!	#NUM!	#NUM!	#NUM!	#NUM!	#NUM!	#NUM!	#NUM!	#NUM!	#NUM!	#NUM!	#NUM!	#NUM!	#NUM!	#NUM!
Q9H9H4	Vacuolar protein sorting-associated protein 37B OS=Homo sapiens OX=9606 GN=VPS37B PE=1 SV=1	#NUM!	#NUM!	#NUM!	#NUM!	#NUM!	#NUM!	#NUM!	#NUM!	#NUM!	#NUM!	#NUM!	#NUM!	#NUM!	#NUM!	#NUM!	#NUM!	#NUM!	#NUM!	#NUM!	#NUM!	#NUM!	#NUM!
P26378	ELAV-like protein 4 OS=Homo sapiens OX=9606 GN=ELAVL4 PE=1 SV=3	#NUM!	#NUM!	#NUM!	18.7295	18.3094	#NUM!	#NUM!	#NUM!	#NUM!	#NUM!	17.9527	#NUM!	#NUM!	#NUM!	#NUM!	#NUM!	#NUM!	#NUM!	#NUM!	#NUM!	#NUM!	#NUM!
O75891	Cytosolic 10-formyltetrahydrofolate dehydrogenase OS=Homo sapiens OX=9606 GN=ALDH1L1 PE=1 SV=2	16.811	#NUM!	16.8148	#NUM!	15.8907	17.2674	19.2557	20.1819	17.5099	17.2001	17.7124	#NUM!	#NUM!	#NUM!	18.9825	#NUM!	#NUM!	#NUM!	#NUM!	#NUM!	#NUM!	#NUM!
Q9H4M9	EH domain-containing protein 1 OS=Homo sapiens OX=9606 GN=EHD1 PE=1 SV=2	19.9844	19.4454	18.9303	19.4536	#NUM!	19.1285	#NUM!	#NUM!	#NUM!	#NUM!	#NUM!	18.9176	19.4533	#NUM!	#NUM!	#NUM!	#NUM!	#NUM!	#NUM!	#NUM!	#NUM!	#NUM!
Q16610	Extracellular matrix protein 1 OS=Homo sapiens OX=9606 GN=ECM1 PE=1 SV=2	#NUM!	#NUM!	#NUM!	#NUM!	#NUM!	#NUM!	18.6228	18.8611	#NUM!	#NUM!	#NUM!	#NUM!	#NUM!	#NUM!	#NUM!	#NUM!	#NUM!	#NUM!	#NUM!	#NUM!	#NUM!	#NUM!
P49748	Very long-chain specific acyl-CoA dehydrogenase, mitochondrial OS=Homo sapiens OX=9606 GN=ACADVL PE=1 SV=1	#NUM!	#NUM!	#NUM!	17.5117	23.1601	#NUM!	#NUM!	16.2316	19.5211	16.8079	16.9594	#NUM!	#NUM!	#NUM!	#NUM!	#NUM!	#NUM!	#NUM!	#NUM!	#NUM!	#NUM!	#NUM!
Q8WWI5	Choline transporter-like protein 1 OS=Homo sapiens OX=9606 GN=SLC44A1 PE=1 SV=1	#NUM!	#NUM!	#NUM!	#NUM!	#NUM!	#NUM!	16.307	#NUM!	17.8451	17.7178	17.1722	17.7748	#NUM!	#NUM!	#NUM!	17.5549	#NUM!	#NUM!	#NUM!	#NUM!	#NUM!	#NUM!
Q9P2N4	A disintegrin and metalloproteinase with thrombospondin motifs 9 OS=Homo sapiens OX=9606 GN=ADAMTS9 PE=1 SV=4	#NUM!	#NUM!	#NUM!	#NUM!	#NUM!	#NUM!	#NUM!	#NUM!	#NUM!	#NUM!	#NUM!	#NUM!	#NUM!	#NUM!	#NUM!	#NUM!	#NUM!	#NUM!	#NUM!	#NUM!	#NUM!	#NUM!
Q9NY93	Probable ATP-dependent RNA helicase DDX56 OS=Homo sapiens OX=9606 GN=DDX56 PE=1 SV=1	#NUM!	#NUM!	#NUM!	18.1303	#NUM!	#NUM!	#NUM!	#NUM!	#NUM!	18.5728	18.0232	#NUM!	#NUM!	#NUM!	#NUM!	#NUM!	#NUM!	#NUM!	#NUM!	#NUM!	#NUM!	#NUM!
P07954	Fumarate hydratase, mitochondrial OS=Homo sapiens OX=9606 GN=FH PE=1 SV=3	#NUM!	#NUM!	16.7417	#NUM!	#NUM!	#NUM!	17.9745	#NUM!	#NUM!	19.0358	#NUM!	#NUM!	#NUM!	#NUM!	#NUM!	#NUM!	#NUM!	#NUM!	#NUM!	#NUM!	#NUM!	#NUM!
Q13595	Transformer-2 protein homolog alpha OS=Homo sapiens OX=9606 GN=TRA2A PE=1 SV=1	#NUM!	#NUM!	#NUM!	16.6333	17.5778	#NUM!	16.944	17.3199	#NUM!	17.8672	18.3759	17.2598	#NUM!	#NUM!	#NUM!	17.8343	#NUM!	#NUM!	#NUM!	#NUM!	#NUM!	#NUM!
Q01970	1-phosphatidylinositol 4,5-bisphosphate phosphodiesterase beta-3 OS=Homo sapiens OX=9606 GN=PLCB3 PE=1 SV=2	#NUM!	#NUM!	#NUM!	#NUM!	#NUM!	#NUM!	#NUM!	#NUM!	#NUM!	#NUM!	#NUM!	#NUM!	#NUM!	#NUM!	#NUM!	#NUM!	#NUM!	#NUM!	#NUM!	#NUM!	#NUM!	#NUM!
P46379	Large proline-rich protein BAG6 OS=Homo sapiens OX=9606 GN=BAG6 PE=1 SV=2	#NUM!	#NUM!	#NUM!	#NUM!	16.2579	#NUM!	#NUM!	#NUM!	#NUM!	17.6252	17.6558	#NUM!	#NUM!	#NUM!	#NUM!	#NUM!	#NUM!	#NUM!	#NUM!	#NUM!	#NUM!	#NUM!
O95674	Phosphatidate cytidylyltransferase 2 OS=Homo sapiens OX=9606 GN=CDS2 PE=1 SV=1	#NUM!	#NUM!	#NUM!	#NUM!	#NUM!	#NUM!	#NUM!	#NUM!	#NUM!	#NUM!	#NUM!	#NUM!	#NUM!	#NUM!	#NUM!	#NUM!	#NUM!	#NUM!	#NUM!	#NUM!	#NUM!	#NUM!
Q12905	Interleukin enhancer-binding factor 2 OS=Homo sapiens OX=9606 GN=ILF2 PE=1 SV=2	#NUM!	#NUM!	#NUM!	16.5826	#NUM!	#NUM!	16.5463	17.6433	#NUM!	19.2213	18.8665	#NUM!	#NUM!	#NUM!	#NUM!	#NUM!	#NUM!	#NUM!	#NUM!	#NUM!	#NUM!	#NUM!
Q9UHI8	A disintegrin and metalloproteinase with thrombospondin motifs 1 OS=Homo sapiens OX=9606 GN=ADAMTS1 PE=1 SV=4	#NUM!	#NUM!	#NUM!	16.2476	17.0375	#NUM!	#NUM!	#NUM!	#NUM!	16.9032	17.6685	17.2408	#NUM!	#NUM!	#NUM!	17.2708	#NUM!	#NUM!	#NUM!	#NUM!	#NUM!	#NUM!
O14817	Tetraspanin-4 OS=Homo sapiens OX=9606 GN=TSPAN4 PE=1 SV=1	#NUM!	#NUM!	#NUM!	#NUM!	#NUM!	#NUM!	#NUM!	#NUM!	19.4154	#NUM!	#NUM!	19.474	#NUM!	#NUM!	#NUM!	#NUM!	#NUM!	#NUM!	#NUM!	#NUM!	#NUM!	#NUM!
P25787	Proteasome subunit alpha type-2 OS=Homo sapiens OX=9606 GN=PSMA2 PE=1 SV=2	16.2514	#NUM!	#NUM!	18.3117	#NUM!	18.9326	#NUM!	#NUM!	17.9884	17.7797	16.987	18.5691	#NUM!	#NUM!	#NUM!	17.7786	#NUM!	#NUM!	#NUM!	#NUM!	#NUM!	#NUM!
Q13126	S-methyl-5'-thioadenosine phosphorylase OS=Homo sapiens OX=9606 GN=MTAP PE=1 SV=2	#NUM!	#NUM!	#NUM!	16.6264	16.4986	#NUM!	16.8151	17.5027	#NUM!	17.0076	17.0819	#NUM!	#NUM!	#NUM!	#NUM!	#NUM!	#NUM!	#NUM!	#NUM!	#NUM!	#NUM!	#NUM!
O00232	26S proteasome non-ATPase regulatory subunit 12 OS=Homo sapiens OX=9606 GN=PSMD12 PE=1 SV=3	#NUM!	#NUM!	#NUM!	#NUM!	#NUM!	16.3806	#NUM!	#NUM!	#NUM!	16.7449	16.6602	#NUM!	#NUM!	#NUM!	#NUM!	#NUM!	#NUM!	#NUM!	#NUM!	#NUM!	#NUM!	#NUM!
Q99848	Probable rRNA-processing protein EBP2 OS=Homo sapiens OX=9606 GN=EBNA1BP2 PE=1 SV=2	#NUM!	#NUM!	#NUM!	18.611	18.3737	#NUM!	#NUM!	#NUM!	#NUM!	18.0127	18.043	#NUM!	#NUM!	#NUM!	#NUM!	#NUM!	#NUM!	#NUM!	#NUM!	#NUM!	#NUM!	#NUM!
Q8N1N4	Keratin, type II cytoskeletal 78 OS=Homo sapiens OX=9606 GN=KRT78 PE=1 SV=2	#NUM!	17.2328	16.807	15.4939	14.827	#NUM!	#NUM!	#NUM!	#NUM!	#NUM!	#NUM!	#NUM!	#NUM!	#NUM!	#NUM!	#NUM!	#NUM!	#NUM!	#NUM!	#NUM!	#NUM!	#NUM!
P07858	Cathepsin B OS=Homo sapiens OX=9606 GN=CTSB PE=1 SV=3	#NUM!	15.809	#NUM!	15.015	#NUM!	#NUM!	#NUM!	16.8854	#NUM!	16.7586	#NUM!	#NUM!	#NUM!	#NUM!	#NUM!	#NUM!	#NUM!	#NUM!	#NUM!	#NUM!	#NUM!	#NUM!
P36383	Gap junction gamma-1 protein OS=Homo sapiens OX=9606 GN=GJC1 PE=1 SV=2	#NUM!	#NUM!	#NUM!	#NUM!	#NUM!	#NUM!	#NUM!	#NUM!	#NUM!	#NUM!	#NUM!	#NUM!	#NUM!	#NUM!	#NUM!	#NUM!	#NUM!	#NUM!	#NUM!	#NUM!	#NUM!	#NUM!
O00192	Armadillo repeat protein deleted in velo-cardio-facial syndrome OS=Homo sapiens OX=9606 GN=ARVCF PE=1 SV=1	#NUM!	#NUM!	#NUM!	#NUM!	#NUM!	#NUM!	#NUM!	#NUM!	#NUM!	16.8147	#NUM!	#NUM!	#NUM!	#NUM!	#NUM!	#NUM!	#NUM!	#NUM!	#NUM!	#NUM!	#NUM!	#NUM!
P20645	Cation-dependent mannose-6-phosphate receptor OS=Homo sapiens OX=9606 GN=M6PR PE=1 SV=1	#NUM!	#NUM!	#NUM!	19.1618	#NUM!	#NUM!	18.6751	19.3919	#NUM!	19.8288	19.9358	#NUM!	#NUM!	#NUM!	#NUM!	#NUM!	#NUM!	#NUM!	#NUM!	#NUM!	#NUM!	#NUM!
Q9Y6G9	Cytoplasmic dynein 1 light intermediate chain 1 OS=Homo sapiens OX=9606 GN=DYNC1LI1 PE=1 SV=3	#NUM!	#NUM!	#NUM!	#NUM!	#NUM!	#NUM!	#NUM!	#NUM!	#NUM!	#NUM!	#NUM!	#NUM!	#NUM!	#NUM!	#NUM!	#NUM!	#NUM!	#NUM!	#NUM!	#NUM!	#NUM!	#NUM!
Q5ZPR3	CD276 antigen OS=Homo sapiens OX=9606 GN=CD276 PE=1 SV=1	#NUM!	#NUM!	#NUM!	#NUM!	#NUM!	16.9986	#NUM!	#NUM!	#NUM!	17.193	16.6226	17.45	#NUM!	#NUM!	#NUM!	17.0885	#NUM!	#NUM!	#NUM!	#NUM!	#NUM!	#NUM!
P06737	Glycogen phosphorylase, liver form OS=Homo sapiens OX=9606 GN=PYGL PE=1 SV=4	#NUM!	#NUM!	#NUM!	#NUM!	#NUM!	#NUM!	#NUM!	#NUM!	#NUM!	17.6737	16.3567	#NUM!	#NUM!	#NUM!	#NUM!	#NUM!	#NUM!	#NUM!	#NUM!	#NUM!	#NUM!	#NUM!
Q7Z2W4	Zinc finger CCCH-type antiviral protein 1 OS=Homo sapiens OX=9606 GN=ZC3HAV1 PE=1 SV=3	#NUM!	#NUM!	#NUM!	16.8452	#NUM!	18.0302	#NUM!	17.9355	18.8342	17.9743	19.3434	20.1309	#NUM!	#NUM!	#NUM!	19.1495	#NUM!	#NUM!	#NUM!	#NUM!	#NUM!	#NUM!
O60264	SWI/SNF-related matrix-associated actin-dependent regulator of chromatin subfamily A member 5 OS=Homo sapiens OX=9606 GN=SMARCA5 PE=1 SV=1	#NUM!	#NUM!	#NUM!	17.3683	17.1205	#NUM!	16.9647	#NUM!	19.2133	17.6606	18.9655	18.4057	#NUM!	#NUM!	#NUM!	18.3439	#NUM!	#NUM!	#NUM!	#NUM!	#NUM!	#NUM!
P30086	Phosphatidylethanolamine-binding protein 1 OS=Homo sapiens OX=9606 GN=PEBP1 PE=1 SV=3	#NUM!	#NUM!	#NUM!	#NUM!	#NUM!	#NUM!	#NUM!	#NUM!	#NUM!	#NUM!	#NUM!	#NUM!	#NUM!	#NUM!	#NUM!	#NUM!	#NUM!	#NUM!	#NUM!	#NUM!	#NUM!	#NUM!
Q6PKG0	La-related protein 1 OS=Homo sapiens OX=9606 GN=LARP1 PE=1 SV=2	#NUM!	#NUM!	#NUM!	#NUM!	#NUM!	#NUM!	#NUM!	#NUM!	#NUM!	#NUM!	#NUM!	#NUM!	#NUM!	#NUM!	#NUM!	#NUM!	#NUM!	#NUM!	#NUM!	#NUM!	#NUM!	#NUM!
O75947	ATP synthase subunit d, mitochondrial OS=Homo sapiens OX=9606 GN=ATP5PD PE=1 SV=3	17.8005	#NUM!	18.1096	18.3203	19.0997	18.5663	#NUM!	#NUM!	#NUM!	#NUM!	#NUM!	#NUM!	#NUM!	18.6621	#NUM!	#NUM!	#NUM!	#NUM!	#NUM!	#NUM!	#NUM!	#NUM!
P62633	Cellular nucleic acid-binding protein OS=Homo sapiens OX=9606 GN=CNBP PE=1 SV=1	#NUM!	#NUM!	#NUM!	18.9767	#NUM!	#NUM!	#NUM!	#NUM!	#NUM!	18.1906	#NUM!	#NUM!	#NUM!	#NUM!	#NUM!	#NUM!	#NUM!	#NUM!	#NUM!	#NUM!	#NUM!	#NUM!
P57737	Coronin-7 OS=Homo sapiens OX=9606 GN=CORO7 PE=1 SV=2	#NUM!	#NUM!	#NUM!	#NUM!	15.5708	#NUM!	#NUM!	15.6158	#NUM!	16.9177	16.5847	#NUM!	#NUM!	#NUM!	#NUM!	#NUM!	#NUM!	#NUM!	#NUM!	#NUM!	#NUM!	#NUM!
Q8NHP1	Aflatoxin B1 aldehyde reductase member 4 OS=Homo sapiens OX=9606 GN=AKR7L PE=2 SV=7	#NUM!	#NUM!	#NUM!	17.3839	#NUM!	#NUM!	21.0264	21.4309	#NUM!	20.2113	20.513	18.2983	#NUM!	#NUM!	#NUM!	19.6742	#NUM!	#NUM!	#NUM!	#NUM!	#NUM!	#NUM!
P48047	ATP synthase subunit O, mitochondrial OS=Homo sapiens OX=9606 GN=ATP5PO PE=1 SV=1	#NUM!	#NUM!	#NUM!	19.8205	18.9149	18.9934	#NUM!	#NUM!	#NUM!	#NUM!	#NUM!	#NUM!	#NUM!	19.243	#NUM!	#NUM!	#NUM!	#NUM!	#NUM!	#NUM!	#NUM!	#NUM!
Q92626	Peroxidasin homolog OS=Homo sapiens OX=9606 GN=PXDN PE=1 SV=2	#NUM!	16.9239	17.7983	18.1527	#NUM!	17.3044	18.3164	19.1095	#NUM!	17.7969	18.2905	#NUM!	#NUM!	#NUM!	#NUM!	#NUM!	#NUM!	#NUM!	#NUM!	#NUM!	#NUM!	#NUM!
Q9NRX4	14 kDa phosphohistidine phosphatase OS=Homo sapiens OX=9606 GN=PHPT1 PE=1 SV=1	#NUM!	#NUM!	#NUM!	19.0569	18.3064	#NUM!	#NUM!	#NUM!	#NUM!	#NUM!	#NUM!	#NUM!	#NUM!	#NUM!	#NUM!	#NUM!	#NUM!	#NUM!	#NUM!	#NUM!	#NUM!	#NUM!
O00429	Dynamin-1-like protein OS=Homo sapiens OX=9606 GN=DNM1L PE=1 SV=2	#NUM!	#NUM!	#NUM!	18.4535	18.5869	#NUM!	18.3224	18.9256	#NUM!	18.5888	19.435	#NUM!	#NUM!	#NUM!	#NUM!	#NUM!	#NUM!	#NUM!	#NUM!	#NUM!	#NUM!	#NUM!
O43790	Keratin, type II cuticular Hb6 OS=Homo sapiens OX=9606 GN=KRT86 PE=1 SV=1	#NUM!	#NUM!	18.6144	#NUM!	#NUM!	#NUM!	#NUM!	#NUM!	#NUM!	20.9243	#NUM!	#NUM!	#NUM!	#NUM!	#NUM!	#NUM!	#NUM!	#NUM!	#NUM!	#NUM!	#NUM!	#NUM!
Q8IZ83	Aldehyde dehydrogenase family 16 member A1 OS=Homo sapiens OX=9606 GN=ALDH16A1 PE=1 SV=2	#NUM!	#NUM!	#NUM!	#NUM!	#NUM!	#NUM!	#NUM!	17.1835	17.5878	17.9688	17.7625	16.8744	#NUM!	#NUM!	#NUM!	17.5353	#NUM!	#NUM!	#NUM!	#NUM!	#NUM!	#NUM!
O95400	CD2 antigen cytoplasmic tail-binding protein 2 OS=Homo sapiens OX=9606 GN=CD2BP2 PE=1 SV=1	#NUM!	#NUM!	#NUM!	16.2712	16.7937	#NUM!	15.0207	15.4641	#NUM!	17.4631	17.4781	15.8051	#NUM!	#NUM!	#NUM!	16.9155	#NUM!	#NUM!	#NUM!	#NUM!	#NUM!	#NUM!
Q7Z2K8	G protein-regulated inducer of neurite outgrowth 1 OS=Homo sapiens OX=9606 GN=GPRIN1 PE=1 SV=2	#NUM!	#NUM!	19.7919	18.8375	#NUM!	18.2738	#NUM!	#NUM!	#NUM!	#NUM!	#NUM!	#NUM!	#NUM!	#NUM!	#NUM!	#NUM!	#NUM!	#NUM!	#NUM!	#NUM!	#NUM!	#NUM!
Q8TC12	Retinol dehydrogenase 11 OS=Homo sapiens OX=9606 GN=RDH11 PE=1 SV=2	#NUM!	#NUM!	#NUM!	19.1545	18.8319	17.7781	#NUM!	#NUM!	#NUM!	#NUM!	#NUM!	#NUM!	#NUM!	18.5882	#NUM!	#NUM!	#NUM!	#NUM!	#NUM!	#NUM!	#NUM!	#NUM!
P04424	Argininosuccinate lyase OS=Homo sapiens OX=9606 GN=ASL PE=1 SV=4	#NUM!	#NUM!	#NUM!	#NUM!	#NUM!	#NUM!	#NUM!	#NUM!	#NUM!	#NUM!	#NUM!	#NUM!	#NUM!	#NUM!	#NUM!	#NUM!	#NUM!	#NUM!	#NUM!	#NUM!	#NUM!	#NUM!
Q14141	Septin-6 OS=Homo sapiens OX=9606 GN=SEPTIN6 PE=1 SV=4	#NUM!	#NUM!	18.2413	18.1538	#NUM!	18.5069	#NUM!	#NUM!	#NUM!	#NUM!	#NUM!	17.5969	#NUM!	#NUM!	#NUM!	#NUM!	#NUM!	#NUM!	#NUM!	#NUM!	#NUM!	#NUM!
Q9P2R7	Succinate--CoA ligase [ADP-forming] subunit beta, mitochondrial OS=Homo sapiens OX=9606 GN=SUCLA2 PE=1 SV=3	#NUM!	#NUM!	#NUM!	#NUM!	#NUM!	#NUM!	#NUM!	#NUM!	#NUM!	#NUM!	#NUM!	#NUM!	#NUM!	#NUM!	#NUM!	#NUM!	#NUM!	#NUM!	#NUM!	#NUM!	#NUM!	#NUM!
Q9H0E2	Toll-interacting protein OS=Homo sapiens OX=9606 GN=TOLLIP PE=1 SV=1	#NUM!	#NUM!	#NUM!	17.1778	17.3351	#NUM!	18.076	18.451	#NUM!	18.8058	18.3471	#NUM!	#NUM!	#NUM!	#NUM!	#NUM!	#NUM!	#NUM!	#NUM!	#NUM!	#NUM!	#NUM!
O60832	H/ACA ribonucleoprotein complex subunit DKC1 OS=Homo sapiens OX=9606 GN=DKC1 PE=1 SV=3	#NUM!	#NUM!	#NUM!	17.7236	17.7834	#NUM!	18.0362	18.1819	#NUM!	18.8447	19.6014	17.4495	#NUM!	#NUM!	#NUM!	18.6319	#NUM!	#NUM!	#NUM!	#NUM!	#NUM!	#NUM!
P04083	Annexin A1 OS=Homo sapiens OX=9606 GN=ANXA1 PE=1 SV=2	#NUM!	17.4461	#NUM!	17.7391	#NUM!	#NUM!	17.1005	17.3016	#NUM!	#NUM!	#NUM!	#NUM!	#NUM!	#NUM!	#NUM!	#NUM!	#NUM!	#NUM!	#NUM!	#NUM!	#NUM!	#NUM!
Q8TEA8	D-aminoacyl-tRNA deacylase 1 OS=Homo sapiens OX=9606 GN=DTD1 PE=1 SV=2	#NUM!	#NUM!	#NUM!	#NUM!	#NUM!	#NUM!	#NUM!	#NUM!	#NUM!	#NUM!	#NUM!	#NUM!	#NUM!	#NUM!	#NUM!	#NUM!	#NUM!	#NUM!	#NUM!	#NUM!	#NUM!	#NUM!
P13674	Prolyl 4-hydroxylase subunit alpha-1 OS=Homo sapiens OX=9606 GN=P4HA1 PE=1 SV=2	#NUM!	#NUM!	#NUM!	18.2583	#NUM!	#NUM!	18.5153	18.5778	#NUM!	#NUM!	17.6049	#NUM!	#NUM!	#NUM!	#NUM!	#NUM!	#NUM!	#NUM!	#NUM!	#NUM!	#NUM!	#NUM!
Q15717	ELAV-like protein 1 OS=Homo sapiens OX=9606 GN=ELAVL1 PE=1 SV=2	#NUM!	#NUM!	#NUM!	19.4137	19.2978	#NUM!	#NUM!	18.4101	#NUM!	19.2539	19.8221	#NUM!	#NUM!	#NUM!	#NUM!	#NUM!	#NUM!	#NUM!	#NUM!	#NUM!	#NUM!	#NUM!
Q9HBI1	Beta-parvin OS=Homo sapiens OX=9606 GN=PARVB PE=1 SV=1	#NUM!	#NUM!	#NUM!	17.2986	18.7826	#NUM!	#NUM!	#NUM!	#NUM!	24.0264	#NUM!	#NUM!	#NUM!	#NUM!	#NUM!	#NUM!	#NUM!	#NUM!	#NUM!	#NUM!	#NUM!	#NUM!
Q9UL46	Proteasome activator complex subunit 2 OS=Homo sapiens OX=9606 GN=PSME2 PE=1 SV=4	#NUM!	#NUM!	#NUM!	#NUM!	#NUM!	18.2707	#NUM!	#NUM!	#NUM!	#NUM!	#NUM!	#NUM!	#NUM!	#NUM!	#NUM!	#NUM!	#NUM!	#NUM!	#NUM!	#NUM!	#NUM!	#NUM!
Q15052	Rho guanine nucleotide exchange factor 6 OS=Homo sapiens OX=9606 GN=ARHGEF6 PE=1 SV=2	#NUM!	#NUM!	#NUM!	#NUM!	#NUM!	#NUM!	#NUM!	#NUM!	#NUM!	#NUM!	#NUM!	#NUM!	#NUM!	#NUM!	#NUM!	#NUM!	#NUM!	#NUM!	#NUM!	#NUM!	#NUM!	#NUM!
Q9NX24	H/ACA ribonucleoprotein complex subunit 2 OS=Homo sapiens OX=9606 GN=NHP2 PE=1 SV=1	#NUM!	#NUM!	#NUM!	#NUM!	#NUM!	#NUM!	#NUM!	#NUM!	#NUM!	#NUM!	#NUM!	#NUM!	#NUM!	#NUM!	#NUM!	#NUM!	#NUM!	#NUM!	#NUM!	#NUM!	#NUM!	#NUM!
P41252	Isoleucine--tRNA ligase, cytoplasmic OS=Homo sapiens OX=9606 GN=IARS1 PE=1 SV=2	#NUM!	17.5596	#NUM!	20.0691	19.7528	18.1613	18.0146	19.1453	#NUM!	19.5249	20.0278	#NUM!	#NUM!	19.3277	#NUM!	#NUM!	#NUM!	#NUM!	#NUM!	#NUM!	#NUM!	#NUM!
Q15382	GTP-binding protein Rheb OS=Homo sapiens OX=9606 GN=RHEB PE=1 SV=1	#NUM!	#NUM!	#NUM!	#NUM!	#NUM!	#NUM!	#NUM!	#NUM!	#NUM!	#NUM!	#NUM!	#NUM!	#NUM!	#NUM!	#NUM!	#NUM!	#NUM!	#NUM!	#NUM!	#NUM!	#NUM!	#NUM!
O76094	Signal recognition particle subunit SRP72 OS=Homo sapiens OX=9606 GN=SRP72 PE=1 SV=3	#NUM!	#NUM!	#NUM!	#NUM!	#NUM!	16.3196	#NUM!	#NUM!	#NUM!	17.7181	16.9564	#NUM!	#NUM!	#NUM!	#NUM!	#NUM!	#NUM!	#NUM!	#NUM!	#NUM!	#NUM!	#NUM!
Q06323	Proteasome activator complex subunit 1 OS=Homo sapiens OX=9606 GN=PSME1 PE=1 SV=1	#NUM!	#NUM!	16.2172	#NUM!	15.134	17.6436	#NUM!	#NUM!	#NUM!	16.4058	15.7198	16.278	#NUM!	#NUM!	#NUM!	16.1345	#NUM!	#NUM!	#NUM!	#NUM!	#NUM!	#NUM!
Q96AB3	Isochorismatase domain-containing protein 2 OS=Homo sapiens OX=9606 GN=ISOC2 PE=1 SV=1	#NUM!	#NUM!	#NUM!	#NUM!	#NUM!	#NUM!	#NUM!	#NUM!	#NUM!	#NUM!	#NUM!	#NUM!	#NUM!	#NUM!	#NUM!	#NUM!	#NUM!	#NUM!	#NUM!	#NUM!	#NUM!	#NUM!
Q96KP4	Cytosolic non-specific dipeptidase OS=Homo sapiens OX=9606 GN=CNDP2 PE=1 SV=2	#NUM!	#NUM!	#NUM!	18.211	17.8184	17.9436	19.898	20.1929	#NUM!	19.0984	19.6512	#NUM!	#NUM!	17.991	#NUM!	#NUM!	#NUM!	#NUM!	#NUM!	#NUM!	#NUM!	#NUM!
Q13643	Four and a half LIM domains protein 3 OS=Homo sapiens OX=9606 GN=FHL3 PE=1 SV=4	#NUM!	#NUM!	#NUM!	#NUM!	#NUM!	#NUM!	#NUM!	#NUM!	#NUM!	16.6337	15.7135	#NUM!	#NUM!	#NUM!	#NUM!	#NUM!	#NUM!	#NUM!	#NUM!	#NUM!	#NUM!	#NUM!
Q8N350	Voltage-dependent calcium channel beta subunit-associated regulatory protein OS=Homo sapiens OX=9606 GN=CBARP PE=1 SV=3	#NUM!	#NUM!	#NUM!	#NUM!	#NUM!	#NUM!	#NUM!	#NUM!	#NUM!	#NUM!	#NUM!	#NUM!	#NUM!	#NUM!	#NUM!	#NUM!	#NUM!	#NUM!	#NUM!	#NUM!	#NUM!	#NUM!
Q7L2J0	7SK snRNA methylphosphate capping enzyme OS=Homo sapiens OX=9606 GN=MEPCE PE=1 SV=1	#NUM!	#NUM!	#NUM!	#NUM!	#NUM!	#NUM!	#NUM!	#NUM!	#NUM!	#NUM!	#NUM!	#NUM!	#NUM!	#NUM!	#NUM!	#NUM!	#NUM!	#NUM!	#NUM!	#NUM!	#NUM!	#NUM!
Q12904	Aminoacyl tRNA synthase complex-interacting multifunctional protein 1 OS=Homo sapiens OX=9606 GN=AIMP1 PE=1 SV=2	#NUM!	#NUM!	#NUM!	18.4138	18.792	#NUM!	#NUM!	17.839	#NUM!	19.137	19.2536	#NUM!	#NUM!	#NUM!	#NUM!	#NUM!	#NUM!	#NUM!	#NUM!	#NUM!	#NUM!	#NUM!
Q02809	Procollagen-lysine,2-oxoglutarate 5-dioxygenase 1 OS=Homo sapiens OX=9606 GN=PLOD1 PE=1 SV=2	#NUM!	#NUM!	#NUM!	16.9372	16.9987	#NUM!	#NUM!	17.2575	#NUM!	16.2941	#NUM!	#NUM!	#NUM!	#NUM!	#NUM!	#NUM!	#NUM!	#NUM!	#NUM!	#NUM!	#NUM!	#NUM!
Q8N6R0	eEF1A lysine and N-terminal methyltransferase OS=Homo sapiens OX=9606 GN=EEF1AKNMT PE=1 SV=1	#NUM!	#NUM!	#NUM!	16.9395	17.4913	#NUM!	#NUM!	#NUM!	#NUM!	17.0186	17.9914	#NUM!	#NUM!	#NUM!	#NUM!	#NUM!	#NUM!	#NUM!	#NUM!	#NUM!	#NUM!	#NUM!
P26639	Threonine--tRNA ligase 1, cytoplasmic OS=Homo sapiens OX=9606 GN=TARS1 PE=1 SV=3	#NUM!	17.064	18.4837	19.9793	19.9385	18.5207	18.7141	19.0494	#NUM!	19.1221	19.6754	#NUM!	#NUM!	19.4795	#NUM!	#NUM!	#NUM!	#NUM!	#NUM!	#NUM!	#NUM!	#NUM!
Q99961	Endophilin-A2 OS=Homo sapiens OX=9606 GN=SH3GL1 PE=1 SV=1	#NUM!	#NUM!	#NUM!	18.5948	18.163	#NUM!	16.8629	17.8304	#NUM!	18.1794	18.3726	18.9328	#NUM!	#NUM!	#NUM!	18.495	#NUM!	#NUM!	#NUM!	#NUM!	#NUM!	#NUM!
P08243	Asparagine synthetase [glutamine-hydrolyzing] OS=Homo sapiens OX=9606 GN=ASNS PE=1 SV=4	#NUM!	#NUM!	#NUM!	#NUM!	#NUM!	#NUM!	#NUM!	#NUM!	#NUM!	#NUM!	#NUM!	#NUM!	#NUM!	#NUM!	#NUM!	#NUM!	#NUM!	#NUM!	#NUM!	#NUM!	#NUM!	#NUM!
P41091	Eukaryotic translation initiation factor 2 subunit 3 OS=Homo sapiens OX=9606 GN=EIF2S3 PE=1 SV=3	#NUM!	#NUM!	#NUM!	#NUM!	#NUM!	#NUM!	#NUM!	#NUM!	#NUM!	#NUM!	#NUM!	#NUM!	#NUM!	#NUM!	#NUM!	#NUM!	#NUM!	#NUM!	#NUM!	#NUM!	#NUM!	#NUM!
P49756	RNA-binding protein 25 OS=Homo sapiens OX=9606 GN=RBM25 PE=1 SV=3	#NUM!	#NUM!	#NUM!	20.7578	#NUM!	#NUM!	#NUM!	20.074	#NUM!	20.7456	21.6248	#NUM!	#NUM!	#NUM!	#NUM!	#NUM!	#NUM!	#NUM!	#NUM!	#NUM!	#NUM!	#NUM!
Q9UHG2	ProSAAS OS=Homo sapiens OX=9606 GN=PCSK1N PE=1 SV=1	#NUM!	17.8586	#NUM!	18.9509	19.2154	18.2605	18.1131	#NUM!	18.424	#NUM!	18.6191	19.1443	#NUM!	18.8089	#NUM!	#NUM!	#NUM!	#NUM!	#NUM!	#NUM!	#NUM!	#NUM!
O75976	Carboxypeptidase D OS=Homo sapiens OX=9606 GN=CPD PE=1 SV=2	#NUM!	#NUM!	#NUM!	#NUM!	#NUM!	#NUM!	#NUM!	#NUM!	#NUM!	#NUM!	#NUM!	#NUM!	#NUM!	#NUM!	#NUM!	#NUM!	#NUM!	#NUM!	#NUM!	#NUM!	#NUM!	#NUM!
Q14847	LIM and SH3 domain protein 1 OS=Homo sapiens OX=9606 GN=LASP1 PE=1 SV=2	#NUM!	#NUM!	#NUM!	19.5305	18.7014	#NUM!	#NUM!	18.9926	19.8895	#NUM!	#NUM!	18.7818	#NUM!	#NUM!	#NUM!	#NUM!	#NUM!	#NUM!	#NUM!	#NUM!	#NUM!	#NUM!
Q00534	Cyclin-dependent kinase 6 OS=Homo sapiens OX=9606 GN=CDK6 PE=1 SV=1	#NUM!	#NUM!	#NUM!	15.3378	15.8849	#NUM!	#NUM!	#NUM!	#NUM!	16.2974	16.5943	#NUM!	#NUM!	#NUM!	#NUM!	#NUM!	#NUM!	#NUM!	#NUM!	#NUM!	#NUM!	#NUM!
P14868	Aspartate--tRNA ligase, cytoplasmic OS=Homo sapiens OX=9606 GN=DARS1 PE=1 SV=2	#NUM!	#NUM!	#NUM!	19.5952	#NUM!	#NUM!	#NUM!	#NUM!	#NUM!	#NUM!	#NUM!	#NUM!	#NUM!	#NUM!	#NUM!	#NUM!	#NUM!	#NUM!	#NUM!	#NUM!	#NUM!	#NUM!
P51532	Transcription activator BRG1 OS=Homo sapiens OX=9606 GN=SMARCA4 PE=1 SV=2	#NUM!	#NUM!	#NUM!	#NUM!	#NUM!	#NUM!	#NUM!	#NUM!	#NUM!	#NUM!	#NUM!	#NUM!	#NUM!	#NUM!	#NUM!	#NUM!	#NUM!	#NUM!	#NUM!	#NUM!	#NUM!	#NUM!
Q13131	5'-AMP-activated protein kinase catalytic subunit alpha-1 OS=Homo sapiens OX=9606 GN=PRKAA1 PE=1 SV=4	#NUM!	#NUM!	#NUM!	#NUM!	#NUM!	#NUM!	#NUM!	#NUM!	#NUM!	#NUM!	#NUM!	#NUM!	#NUM!	#NUM!	#NUM!	#NUM!	#NUM!	#NUM!	#NUM!	#NUM!	#NUM!	#NUM!
Q8NE71	ATP-binding cassette sub-family F member 1 OS=Homo sapiens OX=9606 GN=ABCF1 PE=1 SV=2	#NUM!	#NUM!	#NUM!	18.8908	18.7006	#NUM!	17.9854	18.2843	#NUM!	16.3827	#NUM!	18.4621	#NUM!	#NUM!	#NUM!	#NUM!	#NUM!	#NUM!	#NUM!	#NUM!	#NUM!	#NUM!
Q7L5N7	Lysophosphatidylcholine acyltransferase 2 OS=Homo sapiens OX=9606 GN=LPCAT2 PE=1 SV=1	#NUM!	#NUM!	#NUM!	15.1742	15.8814	#NUM!	17.1437	#NUM!	#NUM!	#NUM!	#NUM!	#NUM!	#NUM!	#NUM!	#NUM!	#NUM!	#NUM!	#NUM!	#NUM!	#NUM!	#NUM!	#NUM!
Q15404	Ras suppressor protein 1 OS=Homo sapiens OX=9606 GN=RSU1 PE=1 SV=3	#NUM!	#NUM!	#NUM!	#NUM!	#NUM!	#NUM!	17.8153	18.3936	#NUM!	19.0164	18.7225	17.3686	#NUM!	#NUM!	#NUM!	18.3692	#NUM!	#NUM!	#NUM!	#NUM!	#NUM!	#NUM!
O43324	Eukaryotic translation elongation factor 1 epsilon-1 OS=Homo sapiens OX=9606 GN=EEF1E1 PE=1 SV=1	#NUM!	#NUM!	#NUM!	#NUM!	#NUM!	16.8003	#NUM!	#NUM!	#NUM!	18.6138	#NUM!	#NUM!	#NUM!	#NUM!	#NUM!	#NUM!	#NUM!	#NUM!	#NUM!	#NUM!	#NUM!	#NUM!
P36507	Dual specificity mitogen-activated protein kinase kinase 2 OS=Homo sapiens OX=9606 GN=MAP2K2 PE=1 SV=1	#NUM!	#NUM!	#NUM!	19.9115	19.0994	#NUM!	#NUM!	18.3906	#NUM!	19.1647	19.3342	#NUM!	#NUM!	#NUM!	#NUM!	#NUM!	#NUM!	#NUM!	#NUM!	#NUM!	#NUM!	#NUM!
Q16881	Thioredoxin reductase 1, cytoplasmic OS=Homo sapiens OX=9606 GN=TXNRD1 PE=1 SV=3	17.7078	#NUM!	17.6758	#NUM!	16.8164	19.3932	#NUM!	16.8721	18.0025	17.5374	#NUM!	#NUM!	#NUM!	#NUM!	#NUM!	#NUM!	#NUM!	#NUM!	#NUM!	#NUM!	#NUM!	#NUM!
Q9UBB4	Ataxin-10 OS=Homo sapiens OX=9606 GN=ATXN10 PE=1 SV=1	#NUM!	#NUM!	#NUM!	18.6381	#NUM!	#NUM!	#NUM!	18.5676	#NUM!	#NUM!	#NUM!	#NUM!	#NUM!	#NUM!	#NUM!	#NUM!	#NUM!	#NUM!	#NUM!	#NUM!	#NUM!	#NUM!
O75396	Vesicle-trafficking protein SEC22b OS=Homo sapiens OX=9606 GN=SEC22B PE=1 SV=4	#NUM!	#NUM!	#NUM!	18.8522	18.6229	#NUM!	#NUM!	#NUM!	#NUM!	#NUM!	#NUM!	#NUM!	#NUM!	#NUM!	#NUM!	#NUM!	#NUM!	#NUM!	#NUM!	#NUM!	#NUM!	#NUM!
P28072	Proteasome subunit beta type-6 OS=Homo sapiens OX=9606 GN=PSMB6 PE=1 SV=4	#NUM!	#NUM!	18.6185	20.3184	19.1753	19.9439	#NUM!	#NUM!	#NUM!	#NUM!	18.6405	#NUM!	#NUM!	19.8125	#NUM!	#NUM!	#NUM!	#NUM!	#NUM!	#NUM!	#NUM!	#NUM!
P40189	Interleukin-6 receptor subunit beta OS=Homo sapiens OX=9606 GN=IL6ST PE=1 SV=2	#NUM!	#NUM!	#NUM!	#NUM!	#NUM!	#NUM!	16.6354	17.2298	#NUM!	17.3089	17.2119	17.5199	#NUM!	#NUM!	#NUM!	17.3469	#NUM!	#NUM!	#NUM!	#NUM!	#NUM!	#NUM!
P46100	Transcriptional regulator ATRX OS=Homo sapiens OX=9606 GN=ATRX PE=1 SV=5	#NUM!	#NUM!	#NUM!	17.5097	#NUM!	#NUM!	18.8038	18.9939	#NUM!	18.1085	18.1138	#NUM!	#NUM!	#NUM!	#NUM!	#NUM!	#NUM!	#NUM!	#NUM!	#NUM!	#NUM!	#NUM!
P20042	Eukaryotic translation initiation factor 2 subunit 2 OS=Homo sapiens OX=9606 GN=EIF2S2 PE=1 SV=2	#NUM!	#NUM!	#NUM!	16.9123	16.3018	#NUM!	#NUM!	#NUM!	#NUM!	#NUM!	15.7046	#NUM!	#NUM!	#NUM!	#NUM!	#NUM!	#NUM!	#NUM!	#NUM!	#NUM!	#NUM!	#NUM!
Q9NRL2	Bromodomain adjacent to zinc finger domain protein 1A OS=Homo sapiens OX=9606 GN=BAZ1A PE=1 SV=2	#NUM!	#NUM!	#NUM!	#NUM!	#NUM!	#NUM!	#NUM!	#NUM!	#NUM!	#NUM!	#NUM!	#NUM!	#NUM!	#NUM!	#NUM!	#NUM!	#NUM!	#NUM!	#NUM!	#NUM!	#NUM!	#NUM!
P26885	Peptidyl-prolyl cis-trans isomerase FKBP2 OS=Homo sapiens OX=9606 GN=FKBP2 PE=1 SV=2	#NUM!	#NUM!	18.3729	20.4631	19.9056	19.427	#NUM!	#NUM!	#NUM!	#NUM!	#NUM!	#NUM!	#NUM!	19.9319	#NUM!	#NUM!	#NUM!	#NUM!	#NUM!	#NUM!	#NUM!	#NUM!
Q96EP5	DAZ-associated protein 1 OS=Homo sapiens OX=9606 GN=DAZAP1 PE=1 SV=1	#NUM!	#NUM!	#NUM!	19.4388	18.908	#NUM!	#NUM!	#NUM!	#NUM!	19.2439	18.8841	#NUM!	#NUM!	#NUM!	#NUM!	#NUM!	#NUM!	#NUM!	#NUM!	#NUM!	#NUM!	#NUM!
O43504	Ragulator complex protein LAMTOR5 OS=Homo sapiens OX=9606 GN=LAMTOR5 PE=1 SV=1	#NUM!	#NUM!	#NUM!	19.9015	18.8488	#NUM!	18.9745	19.5313	#NUM!	#NUM!	18.8064	#NUM!	#NUM!	#NUM!	#NUM!	#NUM!	#NUM!	#NUM!	#NUM!	#NUM!	#NUM!	#NUM!
Q8N5K1	CDGSH iron-sulfur domain-containing protein 2 OS=Homo sapiens OX=9606 GN=CISD2 PE=1 SV=1	#NUM!	#NUM!	#NUM!	18.8504	18.9438	17.9815	#NUM!	17.9112	19.161	17.5292	#NUM!	#NUM!	#NUM!	18.5919	#NUM!	#NUM!	#NUM!	#NUM!	#NUM!	#NUM!	#NUM!	#NUM!
P52306	Rap1 GTPase-GDP dissociation stimulator 1 OS=Homo sapiens OX=9606 GN=RAP1GDS1 PE=1 SV=3	#NUM!	#NUM!	17.7759	19.4907	#NUM!	18.5677	#NUM!	18.5878	#NUM!	18.3327	18.7225	18.2554	#NUM!	#NUM!	#NUM!	18.4369	#NUM!	#NUM!	#NUM!	#NUM!	#NUM!	#NUM!
Q9BX67	Junctional adhesion molecule C OS=Homo sapiens OX=9606 GN=JAM3 PE=1 SV=1	#NUM!	#NUM!	#NUM!	#NUM!	#NUM!	#NUM!	#NUM!	#NUM!	#NUM!	#NUM!	#NUM!	#NUM!	#NUM!	#NUM!	#NUM!	#NUM!	#NUM!	#NUM!	#NUM!	#NUM!	#NUM!	#NUM!
Q9NWU2	Glucose-induced degradation protein 8 homolog OS=Homo sapiens OX=9606 GN=GID8 PE=1 SV=1	#NUM!	#NUM!	#NUM!	17.2776	#NUM!	#NUM!	#NUM!	#NUM!	#NUM!	#NUM!	#NUM!	#NUM!	#NUM!	#NUM!	#NUM!	#NUM!	#NUM!	#NUM!	#NUM!	#NUM!	#NUM!	#NUM!
P55786	Puromycin-sensitive aminopeptidase OS=Homo sapiens OX=9606 GN=NPEPPS PE=1 SV=2	#NUM!	#NUM!	#NUM!	#NUM!	#NUM!	#NUM!	#NUM!	#NUM!	#NUM!	#NUM!	#NUM!	#NUM!	#NUM!	#NUM!	#NUM!	#NUM!	#NUM!	#NUM!	#NUM!	#NUM!	#NUM!	#NUM!
Q9Y224	RNA transcription, translation and transport factor protein OS=Homo sapiens OX=9606 GN=RTRAF PE=1 SV=1	#NUM!	#NUM!	#NUM!	#NUM!	#NUM!	#NUM!	#NUM!	#NUM!	#NUM!	#NUM!	#NUM!	#NUM!	#NUM!	#NUM!	#NUM!	#NUM!	#NUM!	#NUM!	#NUM!	#NUM!	#NUM!	#NUM!
Q9Y223	Bifunctional UDP-N-acetylglucosamine 2-epimerase/N-acetylmannosamine kinase OS=Homo sapiens OX=9606 GN=GNE PE=1 SV=1	#NUM!	#NUM!	#NUM!	17.8555	18.0925	#NUM!	18.7911	18.9602	#NUM!	18.3076	19.0207	#NUM!	#NUM!	#NUM!	#NUM!	#NUM!	#NUM!	#NUM!	#NUM!	#NUM!	#NUM!	#NUM!
P11234	Ras-related protein Ral-B OS=Homo sapiens OX=9606 GN=RALB PE=1 SV=1	#NUM!	#NUM!	19.2197	19.8325	19.1526	18.9046	18.7716	18.6843	18.753	18.6807	#NUM!	19.6792	#NUM!	19.2966	18.7363	#NUM!	#NUM!	#NUM!	#NUM!	#NUM!	#NUM!	#NUM!
Q9H0N0	Ras-related protein Rab-6C OS=Homo sapiens OX=9606 GN=RAB6C PE=1 SV=2	#NUM!	#NUM!	15.92	#NUM!	15.2149	#NUM!	15.659	16.9627	#NUM!	16.8622	16.9399	16.0986	#NUM!	#NUM!	#NUM!	16.6335	#NUM!	#NUM!	#NUM!	#NUM!	#NUM!	#NUM!
Q96FZ7	Charged multivesicular body protein 6 OS=Homo sapiens OX=9606 GN=CHMP6 PE=1 SV=3	#NUM!	18.7832	18.4763	18.3956	18.5711	18.2	18.2756	#NUM!	#NUM!	17.6767	#NUM!	18.5966	#NUM!	18.3889	#NUM!	#NUM!	#NUM!	#NUM!	#NUM!	#NUM!	#NUM!	#NUM!
P09622	Dihydrolipoyl dehydrogenase, mitochondrial OS=Homo sapiens OX=9606 GN=DLD PE=1 SV=2	#NUM!	#NUM!	19.3086	20.096	19.5076	19.588	#NUM!	#NUM!	#NUM!	17.2219	16.7813	#NUM!	#NUM!	19.7305	#NUM!	#NUM!	#NUM!	#NUM!	#NUM!	#NUM!	#NUM!	#NUM!
P51571	Translocon-associated protein subunit delta OS=Homo sapiens OX=9606 GN=SSR4 PE=1 SV=1	#NUM!	16.432	17.261	18.7879	18.2552	18.0529	#NUM!	#NUM!	#NUM!	#NUM!	#NUM!	#NUM!	#NUM!	18.3653	#NUM!	#NUM!	#NUM!	#NUM!	#NUM!	#NUM!	#NUM!	#NUM!
Q9GZZ1	N-alpha-acetyltransferase 50 OS=Homo sapiens OX=9606 GN=NAA50 PE=1 SV=1	#NUM!	#NUM!	18.3327	19.5353	19.0532	18.9348	#NUM!	18.5525	#NUM!	18.5149	18.9824	#NUM!	#NUM!	19.1745	#NUM!	#NUM!	#NUM!	#NUM!	#NUM!	#NUM!	#NUM!	#NUM!
Q96CS3	FAS-associated factor 2 OS=Homo sapiens OX=9606 GN=FAF2 PE=1 SV=2	#NUM!	#NUM!	#NUM!	#NUM!	#NUM!	#NUM!	#NUM!	#NUM!	#NUM!	#NUM!	#NUM!	#NUM!	#NUM!	#NUM!	#NUM!	#NUM!	#NUM!	#NUM!	#NUM!	#NUM!	#NUM!	#NUM!
O95983	Methyl-CpG-binding domain protein 3 OS=Homo sapiens OX=9606 GN=MBD3 PE=1 SV=1	#NUM!	#NUM!	#NUM!	#NUM!	#NUM!	#NUM!	#NUM!	#NUM!	#NUM!	#NUM!	#NUM!	#NUM!	#NUM!	#NUM!	#NUM!	#NUM!	#NUM!	#NUM!	#NUM!	#NUM!	#NUM!	#NUM!
P21579	Synaptotagmin-1 OS=Homo sapiens OX=9606 GN=SYT1 PE=1 SV=1	#NUM!	#NUM!	#NUM!	18.5756	#NUM!	#NUM!	#NUM!	#NUM!	#NUM!	18.5699	18.9963	#NUM!	#NUM!	#NUM!	#NUM!	#NUM!	#NUM!	#NUM!	#NUM!	#NUM!	#NUM!	#NUM!
Q86UU1	Pleckstrin homology-like domain family B member 1 OS=Homo sapiens OX=9606 GN=PHLDB1 PE=1 SV=1	#NUM!	#NUM!	#NUM!	#NUM!	#NUM!	#NUM!	#NUM!	#NUM!	#NUM!	#NUM!	#NUM!	#NUM!	#NUM!	#NUM!	#NUM!	#NUM!	#NUM!	#NUM!	#NUM!	#NUM!	#NUM!	#NUM!
O15212	Prefoldin subunit 6 OS=Homo sapiens OX=9606 GN=PFDN6 PE=1 SV=1	#NUM!	#NUM!	17.5999	18.4077	#NUM!	#NUM!	#NUM!	#NUM!	#NUM!	#NUM!	#NUM!	#NUM!	#NUM!	#NUM!	#NUM!	#NUM!	#NUM!	#NUM!	#NUM!	#NUM!	#NUM!	#NUM!
O14813	Paired mesoderm homeobox protein 2A OS=Homo sapiens OX=9606 GN=PHOX2A PE=1 SV=2	#NUM!	#NUM!	#NUM!	#NUM!	#NUM!	#NUM!	#NUM!	#NUM!	#NUM!	17.5224	15.5723	#NUM!	#NUM!	#NUM!	#NUM!	#NUM!	#NUM!	#NUM!	#NUM!	#NUM!	#NUM!	#NUM!
P61916	NPC intracellular cholesterol transporter 2 OS=Homo sapiens OX=9606 GN=NPC2 PE=1 SV=1	#NUM!	#NUM!	#NUM!	#NUM!	#NUM!	#NUM!	#NUM!	#NUM!	#NUM!	#NUM!	#NUM!	#NUM!	#NUM!	#NUM!	#NUM!	#NUM!	#NUM!	#NUM!	#NUM!	#NUM!	#NUM!	#NUM!
Q9NP79	Vacuolar protein sorting-associated protein VTA1 homolog OS=Homo sapiens OX=9606 GN=VTA1 PE=1 SV=1	#NUM!	#NUM!	#NUM!	18.5369	17.3824	#NUM!	18.918	19.4855	18.5328	19.1355	19.6622	#NUM!	#NUM!	#NUM!	18.9788	#NUM!	#NUM!	#NUM!	#NUM!	#NUM!	#NUM!	#NUM!
Q99988	Growth/differentiation factor 15 OS=Homo sapiens OX=9606 GN=GDF15 PE=1 SV=3	#NUM!	#NUM!	#NUM!	#NUM!	#NUM!	#NUM!	#NUM!	#NUM!	#NUM!	#NUM!	#NUM!	#NUM!	#NUM!	#NUM!	#NUM!	#NUM!	#NUM!	#NUM!	#NUM!	#NUM!	#NUM!	#NUM!
P43007	Neutral amino acid transporter A OS=Homo sapiens OX=9606 GN=SLC1A4 PE=1 SV=1	#NUM!	#NUM!	#NUM!	#NUM!	#NUM!	#NUM!	#NUM!	#NUM!	#NUM!	#NUM!	#NUM!	#NUM!	#NUM!	#NUM!	#NUM!	#NUM!	#NUM!	#NUM!	#NUM!	#NUM!	#NUM!	#NUM!
Q9BV19	Uncharacterized protein C1orf50 OS=Homo sapiens OX=9606 GN=C1orf50 PE=1 SV=2	#NUM!	#NUM!	#NUM!	#NUM!	#NUM!	#NUM!	15.4867	15.4688	#NUM!	15.0435	#NUM!	#NUM!	#NUM!	#NUM!	#NUM!	#NUM!	#NUM!	#NUM!	#NUM!	#NUM!	#NUM!	#NUM!
P23588	Eukaryotic translation initiation factor 4B OS=Homo sapiens OX=9606 GN=EIF4B PE=1 SV=2	#NUM!	#NUM!	#NUM!	17.5035	#NUM!	#NUM!	#NUM!	#NUM!	#NUM!	#NUM!	#NUM!	#NUM!	#NUM!	#NUM!	#NUM!	#NUM!	#NUM!	#NUM!	#NUM!	#NUM!	#NUM!	#NUM!
Q6ZUX7	LHFPL tetraspan subfamily member 2 protein OS=Homo sapiens OX=9606 GN=LHFPL2 PE=1 SV=2	#NUM!	#NUM!	18.1535	18.6467	19.1385	#NUM!	#NUM!	17.9279	#NUM!	19.5376	19.9966	20.2759	#NUM!	#NUM!	#NUM!	19.9367	#NUM!	#NUM!	#NUM!	#NUM!	#NUM!	#NUM!
Q14376	UDP-glucose 4-epimerase OS=Homo sapiens OX=9606 GN=GALE PE=1 SV=2	#NUM!	#NUM!	#NUM!	18.8375	19.3216	#NUM!	18.3727	18.1947	#NUM!	18.9627	19.0969	18.1211	#NUM!	#NUM!	#NUM!	18.7269	#NUM!	#NUM!	#NUM!	#NUM!	#NUM!	#NUM!
Q8WWU7	Intelectin-2 OS=Homo sapiens OX=9606 GN=ITLN2 PE=2 SV=1	#NUM!	#NUM!	#NUM!	#NUM!	16.8665	#NUM!	#NUM!	#NUM!	17.2253	18.5584	19.1036	19.6372	#NUM!	#NUM!	#NUM!	19.0997	#NUM!	#NUM!	#NUM!	#NUM!	#NUM!	#NUM!
Q9H0Q3	FXYD domain-containing ion transport regulator 6 OS=Homo sapiens OX=9606 GN=FXYD6 PE=1 SV=1	#NUM!	#NUM!	#NUM!	17.7336	17.956	#NUM!	16.8709	#NUM!	#NUM!	#NUM!	18.0212	#NUM!	#NUM!	#NUM!	#NUM!	#NUM!	#NUM!	#NUM!	#NUM!	#NUM!	#NUM!	#NUM!
P61201	COP9 signalosome complex subunit 2 OS=Homo sapiens OX=9606 GN=COPS2 PE=1 SV=1	#NUM!	#NUM!	#NUM!	#NUM!	17.9336	17.9335	17.2404	17.7319	#NUM!	17.5071	17.6773	18.5504	#NUM!	#NUM!	#NUM!	17.9116	#NUM!	#NUM!	#NUM!	#NUM!	#NUM!	#NUM!
P38159	RNA-binding motif protein, X chromosome OS=Homo sapiens OX=9606 GN=RBMX PE=1 SV=3	#NUM!	16.1607	#NUM!	17.8857	17.109	#NUM!	#NUM!	#NUM!	#NUM!	17.187	17.3142	#NUM!	#NUM!	#NUM!	#NUM!	#NUM!	#NUM!	#NUM!	#NUM!	#NUM!	#NUM!	#NUM!
Q92544	Transmembrane 9 superfamily member 4 OS=Homo sapiens OX=9606 GN=TM9SF4 PE=1 SV=2	#NUM!	#NUM!	#NUM!	#NUM!	#NUM!	#NUM!	#NUM!	#NUM!	#NUM!	18.0827	17.5124	#NUM!	#NUM!	#NUM!	#NUM!	#NUM!	#NUM!	#NUM!	#NUM!	#NUM!	#NUM!	#NUM!
Q13427	Peptidyl-prolyl cis-trans isomerase G OS=Homo sapiens OX=9606 GN=PPIG PE=1 SV=2	#NUM!	#NUM!	#NUM!	#NUM!	18.171	#NUM!	#NUM!	16.0896	#NUM!	#NUM!	17.6318	17.5185	#NUM!	#NUM!	#NUM!	#NUM!	#NUM!	#NUM!	#NUM!	#NUM!	#NUM!	#NUM!
P31942	Heterogeneous nuclear ribonucleoprotein H3 OS=Homo sapiens OX=9606 GN=HNRNPH3 PE=1 SV=2	#NUM!	#NUM!	21.7172	20.4215	18.9765	20.9103	#NUM!	#NUM!	#NUM!	19.9509	19.575	#NUM!	#NUM!	20.1028	#NUM!	#NUM!	#NUM!	#NUM!	#NUM!	#NUM!	#NUM!	#NUM!
P49736	DNA replication licensing factor MCM2 OS=Homo sapiens OX=9606 GN=MCM2 PE=1 SV=4	#NUM!	#NUM!	#NUM!	19.2498	#NUM!	#NUM!	#NUM!	#NUM!	#NUM!	18.613	18.9693	#NUM!	#NUM!	#NUM!	#NUM!	#NUM!	#NUM!	#NUM!	#NUM!	#NUM!	#NUM!	#NUM!
P14927	Cytochrome b-c1 complex subunit 7 OS=Homo sapiens OX=9606 GN=UQCRB PE=1 SV=2	#NUM!	#NUM!	#NUM!	#NUM!	#NUM!	#NUM!	#NUM!	#NUM!	#NUM!	#NUM!	#NUM!	#NUM!	#NUM!	#NUM!	#NUM!	#NUM!	#NUM!	#NUM!	#NUM!	#NUM!	#NUM!	#NUM!
Q5BKZ1	DBIRD complex subunit ZNF326 OS=Homo sapiens OX=9606 GN=ZNF326 PE=1 SV=2	#NUM!	#NUM!	#NUM!	16.7688	17.2071	#NUM!	#NUM!	#NUM!	#NUM!	17.2997	17.8098	#NUM!	#NUM!	#NUM!	#NUM!	#NUM!	#NUM!	#NUM!	#NUM!	#NUM!	#NUM!	#NUM!
P38117	Electron transfer flavoprotein subunit beta OS=Homo sapiens OX=9606 GN=ETFB PE=1 SV=3	#NUM!	#NUM!	#NUM!	18.0432	17.9765	#NUM!	#NUM!	#NUM!	#NUM!	18.3863	18.2453	#NUM!	#NUM!	#NUM!	#NUM!	#NUM!	#NUM!	#NUM!	#NUM!	#NUM!	#NUM!	#NUM!
Q9Y371	Endophilin-B1 OS=Homo sapiens OX=9606 GN=SH3GLB1 PE=1 SV=1	#NUM!	#NUM!	15.6967	#NUM!	15.7064	16.1301	16.7532	17.7008	#NUM!	17.8424	18.0309	16.3308	#NUM!	#NUM!	#NUM!	17.4014	#NUM!	#NUM!	#NUM!	#NUM!	#NUM!	#NUM!
P30520	Adenylosuccinate synthetase isozyme 2 OS=Homo sapiens OX=9606 GN=ADSS2 PE=1 SV=3	#NUM!	#NUM!	#NUM!	#NUM!	#NUM!	#NUM!	#NUM!	#NUM!	#NUM!	#NUM!	#NUM!	#NUM!	#NUM!	#NUM!	#NUM!	#NUM!	#NUM!	#NUM!	#NUM!	#NUM!	#NUM!	#NUM!
Q9BZF9	Uveal autoantigen with coiled-coil domains and ankyrin repeats OS=Homo sapiens OX=9606 GN=UACA PE=1 SV=2	#NUM!	#NUM!	#NUM!	#NUM!	#NUM!	#NUM!	#NUM!	#NUM!	#NUM!	15.7028	16.0609	#NUM!	#NUM!	#NUM!	#NUM!	#NUM!	#NUM!	#NUM!	#NUM!	#NUM!	#NUM!	#NUM!
Q14566	DNA replication licensing factor MCM6 OS=Homo sapiens OX=9606 GN=MCM6 PE=1 SV=1	#NUM!	#NUM!	#NUM!	18.5428	18.5337	#NUM!	18.0112	#NUM!	#NUM!	#NUM!	#NUM!	#NUM!	#NUM!	#NUM!	#NUM!	#NUM!	#NUM!	#NUM!	#NUM!	#NUM!	#NUM!	#NUM!
Q9Y289	Sodium-dependent multivitamin transporter OS=Homo sapiens OX=9606 GN=SLC5A6 PE=2 SV=2	#NUM!	#NUM!	#NUM!	18.2592	17.9714	#NUM!	17.0799	#NUM!	#NUM!	17.8226	18.1016	17.8688	#NUM!	#NUM!	#NUM!	17.931	#NUM!	#NUM!	#NUM!	#NUM!	#NUM!	#NUM!
Q9BQB6	Vitamin K epoxide reductase complex subunit 1 OS=Homo sapiens OX=9606 GN=VKORC1 PE=1 SV=1	#NUM!	#NUM!	17.6344	19.7799	19.9022	18.4375	#NUM!	19.2848	#NUM!	#NUM!	18.1562	#NUM!	#NUM!	19.3732	#NUM!	#NUM!	#NUM!	#NUM!	#NUM!	#NUM!	#NUM!	#NUM!
P25325	3-mercaptopyruvate sulfurtransferase OS=Homo sapiens OX=9606 GN=MPST PE=1 SV=3	#NUM!	#NUM!	#NUM!	#NUM!	16.3096	#NUM!	#NUM!	17.2542	#NUM!	17.2184	17.0262	#NUM!	#NUM!	#NUM!	#NUM!	#NUM!	#NUM!	#NUM!	#NUM!	#NUM!	#NUM!	#NUM!
P01344	Insulin-like growth factor II OS=Homo sapiens OX=9606 GN=IGF2 PE=1 SV=1	17.5563	18.4418	#NUM!	18.2654	18.8215	#NUM!	18.6328	18.0285	#NUM!	17.1704	18.1968	#NUM!	#NUM!	#NUM!	#NUM!	#NUM!	#NUM!	#NUM!	#NUM!	#NUM!	#NUM!	#NUM!
Q32P28	Prolyl 3-hydroxylase 1 OS=Homo sapiens OX=9606 GN=P3H1 PE=1 SV=2	#NUM!	#NUM!	#NUM!	18.4465	#NUM!	17.6422	#NUM!	#NUM!	#NUM!	#NUM!	#NUM!	#NUM!	#NUM!	#NUM!	#NUM!	#NUM!	#NUM!	#NUM!	#NUM!	#NUM!	#NUM!	#NUM!
O14713	Integrin beta-1-binding protein 1 OS=Homo sapiens OX=9606 GN=ITGB1BP1 PE=1 SV=1	#NUM!	#NUM!	18.834	19.1134	21.2205	18.6925	#NUM!	19.329	23.1768	19.3092	#NUM!	21.9742	#NUM!	19.6755	#NUM!	#NUM!	#NUM!	#NUM!	#NUM!	#NUM!	#NUM!	#NUM!
Q9Y2X3	Nucleolar protein 58 OS=Homo sapiens OX=9606 GN=NOP58 PE=1 SV=1	#NUM!	#NUM!	#NUM!	18.4546	18.828	#NUM!	#NUM!	18.2297	#NUM!	19.1796	19.3254	#NUM!	#NUM!	#NUM!	#NUM!	#NUM!	#NUM!	#NUM!	#NUM!	#NUM!	#NUM!	#NUM!
Q8N1B4	Vacuolar protein sorting-associated protein 52 homolog OS=Homo sapiens OX=9606 GN=VPS52 PE=1 SV=1	#NUM!	#NUM!	#NUM!	17.7537	17.1416	#NUM!	#NUM!	#NUM!	#NUM!	#NUM!	#NUM!	#NUM!	#NUM!	#NUM!	#NUM!	#NUM!	#NUM!	#NUM!	#NUM!	#NUM!	#NUM!	#NUM!
Q9BUQ8	Probable ATP-dependent RNA helicase DDX23 OS=Homo sapiens OX=9606 GN=DDX23 PE=1 SV=3	16.3597	17.7908	16.6208	18.406	19.6912	#NUM!	19.2336	19.5973	#NUM!	18.2963	20.0178	18.0872	16.9238	#NUM!	#NUM!	18.8004	#NUM!	#NUM!	#NUM!	#NUM!	#NUM!	#NUM!
P01282	VIP peptides OS=Homo sapiens OX=9606 GN=VIP PE=1 SV=1	18.3912	18.7628	19.5269	19.2544	#NUM!	#NUM!	#NUM!	#NUM!	#NUM!	#NUM!	#NUM!	#NUM!	18.8936	#NUM!	#NUM!	#NUM!	#NUM!	#NUM!	#NUM!	#NUM!	#NUM!	#NUM!
A6NLP5	Tetratricopeptide repeat protein 36 OS=Homo sapiens OX=9606 GN=TTC36 PE=1 SV=1	#NUM!	#NUM!	#NUM!	#NUM!	#NUM!	#NUM!	17.8403	18.0643	#NUM!	17.1453	17.5662	17.982	#NUM!	#NUM!	#NUM!	17.5645	#NUM!	#NUM!	#NUM!	#NUM!	#NUM!	#NUM!
Q9NV70	Exocyst complex component 1 OS=Homo sapiens OX=9606 GN=EXOC1 PE=1 SV=4	#NUM!	#NUM!	#NUM!	19.5673	18.5924	18.4192	#NUM!	18.5313	#NUM!	18.7958	18.631	#NUM!	#NUM!	18.8597	#NUM!	#NUM!	#NUM!	#NUM!	#NUM!	#NUM!	#NUM!	#NUM!
P49915	GMP synthase [glutamine-hydrolyzing] OS=Homo sapiens OX=9606 GN=GMPS PE=1 SV=1	#NUM!	#NUM!	#NUM!	#NUM!	18.446	#NUM!	#NUM!	19.0121	#NUM!	19.1532	19.8759	18.5433	#NUM!	#NUM!	#NUM!	19.1908	#NUM!	#NUM!	#NUM!	#NUM!	#NUM!	#NUM!
Q9UMR2	ATP-dependent RNA helicase DDX19B OS=Homo sapiens OX=9606 GN=DDX19B PE=1 SV=1	#NUM!	#NUM!	#NUM!	18.4096	17.8994	#NUM!	#NUM!	#NUM!	#NUM!	#NUM!	#NUM!	#NUM!	#NUM!	#NUM!	#NUM!	#NUM!	#NUM!	#NUM!	#NUM!	#NUM!	#NUM!	#NUM!
P78310	Coxsackievirus and adenovirus receptor OS=Homo sapiens OX=9606 GN=CXADR PE=1 SV=1	#NUM!	#NUM!	#NUM!	#NUM!	18.587	#NUM!	17.5439	#NUM!	18.3648	19.8326	#NUM!	19.5858	#NUM!	#NUM!	#NUM!	#NUM!	#NUM!	#NUM!	#NUM!	#NUM!	#NUM!	#NUM!
Q9Y3I0	RNA-splicing ligase RtcB homolog OS=Homo sapiens OX=9606 GN=RTCB PE=1 SV=1	#NUM!	17.1539	#NUM!	19.3062	18.7838	#NUM!	18.3669	18.7712	#NUM!	19.0448	19.3766	#NUM!	#NUM!	#NUM!	#NUM!	#NUM!	#NUM!	#NUM!	#NUM!	#NUM!	#NUM!	#NUM!
Q13177	Serine/threonine-protein kinase PAK 2 OS=Homo sapiens OX=9606 GN=PAK2 PE=1 SV=3	#NUM!	#NUM!	19.0201	19.8626	19.6856	18.916	#NUM!	#NUM!	#NUM!	17.8712	#NUM!	#NUM!	#NUM!	19.4881	#NUM!	#NUM!	#NUM!	#NUM!	#NUM!	#NUM!	#NUM!	#NUM!
P61011	Signal recognition particle 54 kDa protein OS=Homo sapiens OX=9606 GN=SRP54 PE=1 SV=1	#NUM!	15.9813	#NUM!	19.1053	18.9395	#NUM!	#NUM!	18.326	17.0622	18.7086	18.7594	17.4838	#NUM!	#NUM!	#NUM!	18.3173	#NUM!	#NUM!	#NUM!	#NUM!	#NUM!	#NUM!
Q00796	Sorbitol dehydrogenase OS=Homo sapiens OX=9606 GN=SORD PE=1 SV=4	#NUM!	#NUM!	#NUM!	#NUM!	#NUM!	#NUM!	#NUM!	#NUM!	#NUM!	#NUM!	#NUM!	#NUM!	#NUM!	#NUM!	#NUM!	#NUM!	#NUM!	#NUM!	#NUM!	#NUM!	#NUM!	#NUM!
O00487	26S proteasome non-ATPase regulatory subunit 14 OS=Homo sapiens OX=9606 GN=PSMD14 PE=1 SV=1	#NUM!	#NUM!	#NUM!	#NUM!	#NUM!	#NUM!	#NUM!	#NUM!	#NUM!	#NUM!	#NUM!	#NUM!	#NUM!	#NUM!	#NUM!	#NUM!	#NUM!	#NUM!	#NUM!	#NUM!	#NUM!	#NUM!
P31930	Cytochrome b-c1 complex subunit 1, mitochondrial OS=Homo sapiens OX=9606 GN=UQCRC1 PE=1 SV=3	#NUM!	#NUM!	#NUM!	#NUM!	#NUM!	#NUM!	#NUM!	#NUM!	#NUM!	#NUM!	#NUM!	#NUM!	#NUM!	#NUM!	#NUM!	#NUM!	#NUM!	#NUM!	#NUM!	#NUM!	#NUM!	#NUM!
Q16401	26S proteasome non-ATPase regulatory subunit 5 OS=Homo sapiens OX=9606 GN=PSMD5 PE=1 SV=3	#NUM!	#NUM!	#NUM!	#NUM!	#NUM!	#NUM!	#NUM!	#NUM!	#NUM!	#NUM!	#NUM!	#NUM!	#NUM!	#NUM!	#NUM!	#NUM!	#NUM!	#NUM!	#NUM!	#NUM!	#NUM!	#NUM!
Q99747	Gamma-soluble NSF attachment protein OS=Homo sapiens OX=9606 GN=NAPG PE=1 SV=1	#NUM!	#NUM!	#NUM!	#NUM!	#NUM!	#NUM!	#NUM!	#NUM!	#NUM!	#NUM!	#NUM!	#NUM!	#NUM!	#NUM!	#NUM!	#NUM!	#NUM!	#NUM!	#NUM!	#NUM!	#NUM!	#NUM!
Q9Y678	Coatomer subunit gamma-1 OS=Homo sapiens OX=9606 GN=COPG1 PE=1 SV=1	#NUM!	#NUM!	#NUM!	#NUM!	#NUM!	#NUM!	#NUM!	#NUM!	#NUM!	15.5823	15.0957	#NUM!	#NUM!	#NUM!	#NUM!	#NUM!	#NUM!	#NUM!	#NUM!	#NUM!	#NUM!	#NUM!
O75954	Tetraspanin-9 OS=Homo sapiens OX=9606 GN=TSPAN9 PE=1 SV=1	#NUM!	#NUM!	#NUM!	#NUM!	#NUM!	#NUM!	16.5554	17.5277	#NUM!	18.238	17.8662	#NUM!	#NUM!	#NUM!	#NUM!	#NUM!	#NUM!	#NUM!	#NUM!	#NUM!	#NUM!	#NUM!
Q9Y696	Chloride intracellular channel protein 4 OS=Homo sapiens OX=9606 GN=CLIC4 PE=1 SV=4	#NUM!	#NUM!	#NUM!	18.0206	#NUM!	#NUM!	#NUM!	#NUM!	#NUM!	#NUM!	#NUM!	#NUM!	#NUM!	#NUM!	#NUM!	#NUM!	#NUM!	#NUM!	#NUM!	#NUM!	#NUM!	#NUM!
Q9BVI4	Nucleolar complex protein 4 homolog OS=Homo sapiens OX=9606 GN=NOC4L PE=1 SV=1	#NUM!	#NUM!	#NUM!	#NUM!	#NUM!	#NUM!	#NUM!	#NUM!	#NUM!	#NUM!	#NUM!	#NUM!	#NUM!	#NUM!	#NUM!	#NUM!	#NUM!	#NUM!	#NUM!	#NUM!	#NUM!	#NUM!
Q96CT7	Coiled-coil domain-containing protein 124 OS=Homo sapiens OX=9606 GN=CCDC124 PE=1 SV=1	#NUM!	#NUM!	#NUM!	#NUM!	#NUM!	#NUM!	#NUM!	#NUM!	#NUM!	#NUM!	#NUM!	#NUM!	#NUM!	#NUM!	#NUM!	#NUM!	#NUM!	#NUM!	#NUM!	#NUM!	#NUM!	#NUM!
P28799	Progranulin OS=Homo sapiens OX=9606 GN=GRN PE=1 SV=2	17.2748	#NUM!	#NUM!	20.0961	16.5635	15.9163	#NUM!	#NUM!	#NUM!	#NUM!	#NUM!	#NUM!	#NUM!	17.5253	#NUM!	#NUM!	#NUM!	#NUM!	#NUM!	#NUM!	#NUM!	#NUM!
P35606	Coatomer subunit beta' OS=Homo sapiens OX=9606 GN=COPB2 PE=1 SV=2	#NUM!	#NUM!	16.514	#NUM!	16.0017	#NUM!	#NUM!	#NUM!	#NUM!	16.475	16.1866	#NUM!	#NUM!	#NUM!	#NUM!	#NUM!	#NUM!	#NUM!	#NUM!	#NUM!	#NUM!	#NUM!
Q8WXF1	Paraspeckle component 1 OS=Homo sapiens OX=9606 GN=PSPC1 PE=1 SV=1	#NUM!	#NUM!	#NUM!	#NUM!	#NUM!	#NUM!	#NUM!	#NUM!	#NUM!	15.8171	#NUM!	#NUM!	#NUM!	#NUM!	#NUM!	#NUM!	#NUM!	#NUM!	#NUM!	#NUM!	#NUM!	#NUM!
Q96N67	Dedicator of cytokinesis protein 7 OS=Homo sapiens OX=9606 GN=DOCK7 PE=1 SV=4	#NUM!	#NUM!	#NUM!	19.2871	18.1542	#NUM!	#NUM!	#NUM!	#NUM!	18.8759	19.0598	18.146	#NUM!	#NUM!	#NUM!	18.6939	#NUM!	#NUM!	#NUM!	#NUM!	#NUM!	#NUM!
Q01973	Inactive tyrosine-protein kinase transmembrane receptor ROR1 OS=Homo sapiens OX=9606 GN=ROR1 PE=1 SV=2	#NUM!	#NUM!	#NUM!	#NUM!	#NUM!	#NUM!	#NUM!	#NUM!	#NUM!	19.0338	20.0263	#NUM!	#NUM!	#NUM!	#NUM!	#NUM!	#NUM!	#NUM!	#NUM!	#NUM!	#NUM!	#NUM!
Q15785	Mitochondrial import receptor subunit TOM34 OS=Homo sapiens OX=9606 GN=TOMM34 PE=1 SV=2	#NUM!	#NUM!	#NUM!	#NUM!	#NUM!	#NUM!	#NUM!	#NUM!	#NUM!	#NUM!	#NUM!	#NUM!	#NUM!	#NUM!	#NUM!	#NUM!	#NUM!	#NUM!	#NUM!	#NUM!	#NUM!	#NUM!
O75477	Erlin-1 OS=Homo sapiens OX=9606 GN=ERLIN1 PE=1 SV=2	#NUM!	18.9302	#NUM!	18.2726	18.8909	#NUM!	#NUM!	#NUM!	20.5364	#NUM!	#NUM!	18.591	#NUM!	#NUM!	#NUM!	#NUM!	#NUM!	#NUM!	#NUM!	#NUM!	#NUM!	#NUM!
Q9P2X0	Dolichol-phosphate mannosyltransferase subunit 3 OS=Homo sapiens OX=9606 GN=DPM3 PE=1 SV=2	#NUM!	#NUM!	#NUM!	20.218	20.097	19.4061	18.2836	18.3775	#NUM!	18.5624	18.7602	#NUM!	#NUM!	19.907	#NUM!	#NUM!	#NUM!	#NUM!	#NUM!	#NUM!	#NUM!	#NUM!
Q92974	Rho guanine nucleotide exchange factor 2 OS=Homo sapiens OX=9606 GN=ARHGEF2 PE=1 SV=4	#NUM!	#NUM!	#NUM!	#NUM!	#NUM!	#NUM!	#NUM!	#NUM!	#NUM!	#NUM!	#NUM!	#NUM!	#NUM!	#NUM!	#NUM!	#NUM!	#NUM!	#NUM!	#NUM!	#NUM!	#NUM!	#NUM!
Q9H0X4	Protein FAM234A OS=Homo sapiens OX=9606 GN=FAM234A PE=1 SV=1	#NUM!	#NUM!	#NUM!	#NUM!	#NUM!	17.858	#NUM!	#NUM!	#NUM!	18.0741	#NUM!	18.4994	#NUM!	#NUM!	#NUM!	#NUM!	#NUM!	#NUM!	#NUM!	#NUM!	#NUM!	#NUM!
Q9Y263	Phospholipase A-2-activating protein OS=Homo sapiens OX=9606 GN=PLAA PE=1 SV=2	#NUM!	#NUM!	#NUM!	#NUM!	#NUM!	#NUM!	#NUM!	#NUM!	#NUM!	#NUM!	#NUM!	#NUM!	#NUM!	#NUM!	#NUM!	#NUM!	#NUM!	#NUM!	#NUM!	#NUM!	#NUM!	#NUM!
P21589	5'-nucleotidase OS=Homo sapiens OX=9606 GN=NT5E PE=1 SV=1	#NUM!	#NUM!	#NUM!	#NUM!	#NUM!	#NUM!	#NUM!	#NUM!	#NUM!	18.3059	18.6957	#NUM!	#NUM!	#NUM!	#NUM!	#NUM!	#NUM!	#NUM!	#NUM!	#NUM!	#NUM!	#NUM!
Q9BWD1	Acetyl-CoA acetyltransferase, cytosolic OS=Homo sapiens OX=9606 GN=ACAT2 PE=1 SV=2	#NUM!	#NUM!	#NUM!	#NUM!	#NUM!	#NUM!	#NUM!	#NUM!	#NUM!	#NUM!	#NUM!	#NUM!	#NUM!	#NUM!	#NUM!	#NUM!	#NUM!	#NUM!	#NUM!	#NUM!	#NUM!	#NUM!
Q9HC07	Transmembrane protein 165 OS=Homo sapiens OX=9606 GN=TMEM165 PE=1 SV=1	#NUM!	#NUM!	#NUM!	19.9075	22.6494	#NUM!	#NUM!	18.266	#NUM!	#NUM!	#NUM!	#NUM!	#NUM!	#NUM!	#NUM!	#NUM!	#NUM!	#NUM!	#NUM!	#NUM!	#NUM!	#NUM!
P22307	Non-specific lipid-transfer protein OS=Homo sapiens OX=9606 GN=SCP2 PE=1 SV=2	#NUM!	#NUM!	#NUM!	18.8064	#NUM!	#NUM!	#NUM!	#NUM!	#NUM!	#NUM!	#NUM!	#NUM!	#NUM!	#NUM!	#NUM!	#NUM!	#NUM!	#NUM!	#NUM!	#NUM!	#NUM!	#NUM!
Q9C0H2	Protein tweety homolog 3 OS=Homo sapiens OX=9606 GN=TTYH3 PE=1 SV=3	#NUM!	#NUM!	#NUM!	#NUM!	#NUM!	#NUM!	#NUM!	#NUM!	#NUM!	#NUM!	#NUM!	#NUM!	#NUM!	#NUM!	#NUM!	#NUM!	#NUM!	#NUM!	#NUM!	#NUM!	#NUM!	#NUM!
Q9BUJ2	Heterogeneous nuclear ribonucleoprotein U-like protein 1 OS=Homo sapiens OX=9606 GN=HNRNPUL1 PE=1 SV=2	#NUM!	#NUM!	17.9914	#NUM!	19.1761	17.7095	#NUM!	17.7106	#NUM!	18.7864	19.0185	#NUM!	#NUM!	#NUM!	#NUM!	#NUM!	#NUM!	#NUM!	#NUM!	#NUM!	#NUM!	#NUM!
Q8N128	Protein FAM177A1 OS=Homo sapiens OX=9606 GN=FAM177A1 PE=1 SV=1	#NUM!	#NUM!	17.1564	17.4971	17.5964	17.6364	#NUM!	18.5428	#NUM!	#NUM!	18.4475	#NUM!	#NUM!	17.5766	#NUM!	#NUM!	#NUM!	#NUM!	#NUM!	#NUM!	#NUM!	#NUM!
O15371	Eukaryotic translation initiation factor 3 subunit D OS=Homo sapiens OX=9606 GN=EIF3D PE=1 SV=1	#NUM!	#NUM!	#NUM!	#NUM!	#NUM!	#NUM!	#NUM!	#NUM!	#NUM!	#NUM!	#NUM!	#NUM!	#NUM!	#NUM!	#NUM!	#NUM!	#NUM!	#NUM!	#NUM!	#NUM!	#NUM!	#NUM!
Q16637	Survival motor neuron protein OS=Homo sapiens OX=9606 GN=SMN1 PE=1 SV=1	#NUM!	#NUM!	#NUM!	#NUM!	#NUM!	#NUM!	#NUM!	#NUM!	#NUM!	#NUM!	#NUM!	#NUM!	#NUM!	#NUM!	#NUM!	#NUM!	#NUM!	#NUM!	#NUM!	#NUM!	#NUM!	#NUM!
P33908	Mannosyl-oligosaccharide 1,2-alpha-mannosidase IA OS=Homo sapiens OX=9606 GN=MAN1A1 PE=1 SV=3	#NUM!	#NUM!	#NUM!	18.5752	#NUM!	17.3593	19.4232	19.7089	#NUM!	19.5706	19.8334	18.4453	#NUM!	#NUM!	#NUM!	19.2831	#NUM!	#NUM!	#NUM!	#NUM!	#NUM!	#NUM!
P58335	Anthrax toxin receptor 2 OS=Homo sapiens OX=9606 GN=ANTXR2 PE=1 SV=5	#NUM!	#NUM!	#NUM!	#NUM!	#NUM!	15.548	#NUM!	#NUM!	#NUM!	16.027	16.1471	#NUM!	#NUM!	#NUM!	#NUM!	#NUM!	#NUM!	#NUM!	#NUM!	#NUM!	#NUM!	#NUM!
Q1L5Z9	LON peptidase N-terminal domain and RING finger protein 2 OS=Homo sapiens OX=9606 GN=LONRF2 PE=2 SV=3	#NUM!	#NUM!	#NUM!	#NUM!	#NUM!	#NUM!	#NUM!	#NUM!	#NUM!	#NUM!	#NUM!	#NUM!	#NUM!	#NUM!	#NUM!	#NUM!	#NUM!	#NUM!	#NUM!	#NUM!	#NUM!	#NUM!
Q6FI81	Anamorsin OS=Homo sapiens OX=9606 GN=CIAPIN1 PE=1 SV=2	#NUM!	#NUM!	#NUM!	#NUM!	#NUM!	#NUM!	#NUM!	#NUM!	#NUM!	#NUM!	#NUM!	#NUM!	#NUM!	#NUM!	#NUM!	#NUM!	#NUM!	#NUM!	#NUM!	#NUM!	#NUM!	#NUM!
P11766	Alcohol dehydrogenase class-3 OS=Homo sapiens OX=9606 GN=ADH5 PE=1 SV=4	#NUM!	#NUM!	#NUM!	17.8943	17.0585	#NUM!	18.5722	18.6724	#NUM!	18.3574	18.678	#NUM!	#NUM!	#NUM!	#NUM!	#NUM!	#NUM!	#NUM!	#NUM!	#NUM!	#NUM!	#NUM!
Q9BRA2	Thioredoxin domain-containing protein 17 OS=Homo sapiens OX=9606 GN=TXNDC17 PE=1 SV=1	#NUM!	#NUM!	#NUM!	19.7534	18.3508	#NUM!	#NUM!	#NUM!	#NUM!	#NUM!	#NUM!	#NUM!	#NUM!	#NUM!	#NUM!	#NUM!	#NUM!	#NUM!	#NUM!	#NUM!	#NUM!	#NUM!
Q5RI15	Cytochrome c oxidase assembly protein COX20, mitochondrial OS=Homo sapiens OX=9606 GN=COX20 PE=1 SV=2	#NUM!	#NUM!	#NUM!	#NUM!	#NUM!	#NUM!	#NUM!	#NUM!	#NUM!	#NUM!	#NUM!	#NUM!	#NUM!	#NUM!	#NUM!	#NUM!	#NUM!	#NUM!	#NUM!	#NUM!	#NUM!	#NUM!
Q66PJ3	ADP-ribosylation factor-like protein 6-interacting protein 4 OS=Homo sapiens OX=9606 GN=ARL6IP4 PE=1 SV=2	#NUM!	#NUM!	#NUM!	#NUM!	#NUM!	#NUM!	#NUM!	#NUM!	#NUM!	#NUM!	#NUM!	#NUM!	#NUM!	#NUM!	#NUM!	#NUM!	#NUM!	#NUM!	#NUM!	#NUM!	#NUM!	#NUM!
Q9UQM7	Calcium/calmodulin-dependent protein kinase type II subunit alpha OS=Homo sapiens OX=9606 GN=CAMK2A PE=1 SV=2	#NUM!	#NUM!	#NUM!	#NUM!	#NUM!	#NUM!	#NUM!	#NUM!	#NUM!	#NUM!	#NUM!	#NUM!	#NUM!	#NUM!	#NUM!	#NUM!	#NUM!	#NUM!	#NUM!	#NUM!	#NUM!	#NUM!
Q92954	Proteoglycan 4 OS=Homo sapiens OX=9606 GN=PRG4 PE=1 SV=3	#NUM!	#NUM!	#NUM!	#NUM!	#NUM!	#NUM!	16.9719	17.6204	#NUM!	17.7743	17.1322	#NUM!	#NUM!	#NUM!	#NUM!	#NUM!	#NUM!	#NUM!	#NUM!	#NUM!	#NUM!	#NUM!
P02810	Salivary acidic proline-rich phosphoprotein 1/2 OS=Homo sapiens OX=9606 GN=PRH1 PE=1 SV=2	#NUM!	#NUM!	#NUM!	#NUM!	#NUM!	#NUM!	20.5812	#NUM!	#NUM!	21.9934	#NUM!	#NUM!	#NUM!	#NUM!	#NUM!	#NUM!	#NUM!	#NUM!	#NUM!	#NUM!	#NUM!	#NUM!
Q99828	Calcium and integrin-binding protein 1 OS=Homo sapiens OX=9606 GN=CIB1 PE=1 SV=4	#NUM!	#NUM!	#NUM!	#NUM!	#NUM!	#NUM!	#NUM!	#NUM!	#NUM!	#NUM!	#NUM!	#NUM!	#NUM!	#NUM!	#NUM!	#NUM!	#NUM!	#NUM!	#NUM!	#NUM!	#NUM!	#NUM!
P61962	DDB1- and CUL4-associated factor 7 OS=Homo sapiens OX=9606 GN=DCAF7 PE=1 SV=1	#NUM!	#NUM!	#NUM!	16.6271	16.4975	#NUM!	#NUM!	16.7513	#NUM!	#NUM!	17.1553	#NUM!	#NUM!	#NUM!	#NUM!	#NUM!	#NUM!	#NUM!	#NUM!	#NUM!	#NUM!	#NUM!
Q15008	26S proteasome non-ATPase regulatory subunit 6 OS=Homo sapiens OX=9606 GN=PSMD6 PE=1 SV=1	#NUM!	#NUM!	#NUM!	#NUM!	#NUM!	#NUM!	#NUM!	#NUM!	#NUM!	17.6469	18.932	#NUM!	#NUM!	#NUM!	#NUM!	#NUM!	#NUM!	#NUM!	#NUM!	#NUM!	#NUM!	#NUM!
Q00325	Phosphate carrier protein, mitochondrial OS=Homo sapiens OX=9606 GN=SLC25A3 PE=1 SV=2	17.5922	#NUM!	19.0278	20.7383	19.8706	20.4478	#NUM!	#NUM!	#NUM!	#NUM!	#NUM!	#NUM!	#NUM!	20.3522	#NUM!	#NUM!	#NUM!	#NUM!	#NUM!	#NUM!	#NUM!	#NUM!
Q9Y5P6	Mannose-1-phosphate guanyltransferase beta OS=Homo sapiens OX=9606 GN=GMPPB PE=1 SV=2	#NUM!	#NUM!	#NUM!	#NUM!	#NUM!	#NUM!	#NUM!	#NUM!	#NUM!	#NUM!	#NUM!	#NUM!	#NUM!	#NUM!	#NUM!	#NUM!	#NUM!	#NUM!	#NUM!	#NUM!	#NUM!	#NUM!
P35658	Nuclear pore complex protein Nup214 OS=Homo sapiens OX=9606 GN=NUP214 PE=1 SV=2	#NUM!	#NUM!	#NUM!	16.1932	#NUM!	#NUM!	18.3967	18.9589	#NUM!	17.959	19.0394	18.3259	#NUM!	#NUM!	#NUM!	18.4414	#NUM!	#NUM!	#NUM!	#NUM!	#NUM!	#NUM!
P51648	Aldehyde dehydrogenase family 3 member A2 OS=Homo sapiens OX=9606 GN=ALDH3A2 PE=1 SV=1	#NUM!	#NUM!	#NUM!	#NUM!	#NUM!	#NUM!	#NUM!	#NUM!	#NUM!	#NUM!	#NUM!	#NUM!	#NUM!	#NUM!	#NUM!	#NUM!	#NUM!	#NUM!	#NUM!	#NUM!	#NUM!	#NUM!
Q53GQ0	Very-long-chain 3-oxoacyl-CoA reductase OS=Homo sapiens OX=9606 GN=HSD17B12 PE=1 SV=2	#NUM!	#NUM!	#NUM!	20.4689	19.8796	18.5287	#NUM!	#NUM!	#NUM!	#NUM!	#NUM!	#NUM!	#NUM!	19.6257	#NUM!	#NUM!	#NUM!	#NUM!	#NUM!	#NUM!	#NUM!	#NUM!
P30566	Adenylosuccinate lyase OS=Homo sapiens OX=9606 GN=ADSL PE=1 SV=2	#NUM!	#NUM!	#NUM!	#NUM!	#NUM!	#NUM!	18.7865	19.4368	#NUM!	18.8733	19.2405	#NUM!	#NUM!	#NUM!	#NUM!	#NUM!	#NUM!	#NUM!	#NUM!	#NUM!	#NUM!	#NUM!
Q07157	Tight junction protein ZO-1 OS=Homo sapiens OX=9606 GN=TJP1 PE=1 SV=3	#NUM!	#NUM!	16.7701	#NUM!	16.6053	#NUM!	16.3835	16.5782	#NUM!	16.9951	16.9398	16.6788	#NUM!	#NUM!	#NUM!	16.8712	#NUM!	#NUM!	#NUM!	#NUM!	#NUM!	#NUM!
O95573	Long-chain-fatty-acid--CoA ligase 3 OS=Homo sapiens OX=9606 GN=ACSL3 PE=1 SV=3	#NUM!	#NUM!	#NUM!	#NUM!	#NUM!	#NUM!	#NUM!	#NUM!	#NUM!	#NUM!	#NUM!	#NUM!	#NUM!	#NUM!	#NUM!	#NUM!	#NUM!	#NUM!	#NUM!	#NUM!	#NUM!	#NUM!
O15027	Protein transport protein Sec16A OS=Homo sapiens OX=9606 GN=SEC16A PE=1 SV=4	#NUM!	#NUM!	#NUM!	#NUM!	#NUM!	#NUM!	#NUM!	#NUM!	#NUM!	16.2784	16.7143	#NUM!	#NUM!	#NUM!	#NUM!	#NUM!	#NUM!	#NUM!	#NUM!	#NUM!	#NUM!	#NUM!
Q6ZNJ1	Neurobeachin-like protein 2 OS=Homo sapiens OX=9606 GN=NBEAL2 PE=1 SV=2	#NUM!	#NUM!	#NUM!	#NUM!	#NUM!	#NUM!	17.0008	17.8872	#NUM!	17.3735	17.6155	#NUM!	#NUM!	#NUM!	#NUM!	#NUM!	#NUM!	#NUM!	#NUM!	#NUM!	#NUM!	#NUM!
P10768	S-formylglutathione hydrolase OS=Homo sapiens OX=9606 GN=ESD PE=1 SV=2	#NUM!	#NUM!	17.0882	16.8005	16.4139	#NUM!	#NUM!	#NUM!	18.4536	16.7368	#NUM!	17.8059	#NUM!	#NUM!	#NUM!	#NUM!	#NUM!	#NUM!	#NUM!	#NUM!	#NUM!	#NUM!
P35052	Glypican-1 OS=Homo sapiens OX=9606 GN=GPC1 PE=1 SV=2	#NUM!	#NUM!	#NUM!	#NUM!	#NUM!	#NUM!	#NUM!	#NUM!	#NUM!	16.6248	16.0591	#NUM!	#NUM!	#NUM!	#NUM!	#NUM!	#NUM!	#NUM!	#NUM!	#NUM!	#NUM!	#NUM!
Q14112	Nidogen-2 OS=Homo sapiens OX=9606 GN=NID2 PE=1 SV=3	#NUM!	17.7165	#NUM!	18.2123	#NUM!	#NUM!	20.6192	21.3572	#NUM!	20.0867	20.6656	#NUM!	#NUM!	#NUM!	#NUM!	#NUM!	#NUM!	#NUM!	#NUM!	#NUM!	#NUM!	#NUM!
Q92979	Ribosomal RNA small subunit methyltransferase NEP1 OS=Homo sapiens OX=9606 GN=EMG1 PE=1 SV=4	#NUM!	#NUM!	#NUM!	#NUM!	#NUM!	#NUM!	#NUM!	#NUM!	#NUM!	#NUM!	#NUM!	#NUM!	#NUM!	#NUM!	#NUM!	#NUM!	#NUM!	#NUM!	#NUM!	#NUM!	#NUM!	#NUM!
P26368	Splicing factor U2AF 65 kDa subunit OS=Homo sapiens OX=9606 GN=U2AF2 PE=1 SV=4	#NUM!	#NUM!	#NUM!	#NUM!	#NUM!	#NUM!	#NUM!	16.5668	#NUM!	17.1546	16.4447	#NUM!	#NUM!	#NUM!	#NUM!	#NUM!	#NUM!	#NUM!	#NUM!	#NUM!	#NUM!	#NUM!
Q9HC35	Echinoderm microtubule-associated protein-like 4 OS=Homo sapiens OX=9606 GN=EML4 PE=1 SV=3	#NUM!	#NUM!	18.0339	19.8738	19.4078	18.6855	17.683	17.7619	#NUM!	18.916	18.8979	#NUM!	#NUM!	19.3224	#NUM!	#NUM!	#NUM!	#NUM!	#NUM!	#NUM!	#NUM!	#NUM!
Q6IBS0	Twinfilin-2 OS=Homo sapiens OX=9606 GN=TWF2 PE=1 SV=2	#NUM!	#NUM!	#NUM!	18.7239	18.5759	#NUM!	18.4067	19.131	#NUM!	18.5675	18.4429	#NUM!	#NUM!	#NUM!	#NUM!	#NUM!	#NUM!	#NUM!	#NUM!	#NUM!	#NUM!	#NUM!
Q6PJF5	Inactive rhomboid protein 2 OS=Homo sapiens OX=9606 GN=RHBDF2 PE=1 SV=2	#NUM!	#NUM!	#NUM!	#NUM!	#NUM!	#NUM!	#NUM!	#NUM!	#NUM!	#NUM!	#NUM!	#NUM!	#NUM!	#NUM!	#NUM!	#NUM!	#NUM!	#NUM!	#NUM!	#NUM!	#NUM!	#NUM!
Q04721	Neurogenic locus notch homolog protein 2 OS=Homo sapiens OX=9606 GN=NOTCH2 PE=1 SV=3	#NUM!	#NUM!	#NUM!	#NUM!	#NUM!	#NUM!	#NUM!	#NUM!	#NUM!	16.7671	16.7653	#NUM!	#NUM!	#NUM!	#NUM!	#NUM!	#NUM!	#NUM!	#NUM!	#NUM!	#NUM!	#NUM!
P53041	Serine/threonine-protein phosphatase 5 OS=Homo sapiens OX=9606 GN=PPP5C PE=1 SV=1	#NUM!	#NUM!	#NUM!	#NUM!	18.7369	#NUM!	15.7982	18.8175	#NUM!	#NUM!	17.2754	#NUM!	#NUM!	#NUM!	#NUM!	#NUM!	#NUM!	#NUM!	#NUM!	#NUM!	#NUM!	#NUM!
Q9P1Z2	Calcium-binding and coiled-coil domain-containing protein 1 OS=Homo sapiens OX=9606 GN=CALCOCO1 PE=1 SV=2	#NUM!	#NUM!	#NUM!	#NUM!	#NUM!	#NUM!	#NUM!	#NUM!	#NUM!	#NUM!	#NUM!	#NUM!	#NUM!	#NUM!	#NUM!	#NUM!	#NUM!	#NUM!	#NUM!	#NUM!	#NUM!	#NUM!
P43246	DNA mismatch repair protein Msh2 OS=Homo sapiens OX=9606 GN=MSH2 PE=1 SV=1	#NUM!	#NUM!	#NUM!	18.8233	18.2191	#NUM!	#NUM!	#NUM!	#NUM!	18.7114	19.2044	#NUM!	#NUM!	#NUM!	#NUM!	#NUM!	#NUM!	#NUM!	#NUM!	#NUM!	#NUM!	#NUM!
P11279	Lysosome-associated membrane glycoprotein 1 OS=Homo sapiens OX=9606 GN=LAMP1 PE=1 SV=3	#NUM!	#NUM!	19.4793	20.504	19.9497	20.2363	#NUM!	19.595	#NUM!	19.3497	19.6484	#NUM!	#NUM!	20.23	#NUM!	#NUM!	#NUM!	#NUM!	#NUM!	#NUM!	#NUM!	#NUM!
Q9UIA9	Exportin-7 OS=Homo sapiens OX=9606 GN=XPO7 PE=1 SV=3	#NUM!	#NUM!	#NUM!	#NUM!	#NUM!	#NUM!	#NUM!	#NUM!	#NUM!	#NUM!	#NUM!	#NUM!	#NUM!	#NUM!	#NUM!	#NUM!	#NUM!	#NUM!	#NUM!	#NUM!	#NUM!	#NUM!
O15160	DNA-directed RNA polymerases I and III subunit RPAC1 OS=Homo sapiens OX=9606 GN=POLR1C PE=1 SV=1	#NUM!	#NUM!	#NUM!	#NUM!	#NUM!	#NUM!	#NUM!	#NUM!	#NUM!	15.8087	14.6616	#NUM!	#NUM!	#NUM!	#NUM!	#NUM!	#NUM!	#NUM!	#NUM!	#NUM!	#NUM!	#NUM!
Q9Y625	Glypican-6 OS=Homo sapiens OX=9606 GN=GPC6 PE=1 SV=1	#NUM!	#NUM!	#NUM!	#NUM!	#NUM!	#NUM!	#NUM!	#NUM!	#NUM!	#NUM!	#NUM!	#NUM!	#NUM!	#NUM!	#NUM!	#NUM!	#NUM!	#NUM!	#NUM!	#NUM!	#NUM!	#NUM!
Q9Y5F9	Protocadherin gamma-B6 OS=Homo sapiens OX=9606 GN=PCDHGB6 PE=2 SV=1	#NUM!	#NUM!	#NUM!	19.435	18.1565	#NUM!	18.0458	18.6942	#NUM!	19.5533	20.2551	19.6535	#NUM!	#NUM!	#NUM!	19.8207	#NUM!	#NUM!	#NUM!	#NUM!	#NUM!	#NUM!
Q96RS6	NudC domain-containing protein 1 OS=Homo sapiens OX=9606 GN=NUDCD1 PE=1 SV=2	#NUM!	17.4563	#NUM!	18.185	19.5894	#NUM!	#NUM!	#NUM!	18.031	17.9086	17.8756	#NUM!	#NUM!	#NUM!	#NUM!	#NUM!	#NUM!	#NUM!	#NUM!	#NUM!	#NUM!	#NUM!
Q9GZT9	Egl nine homolog 1 OS=Homo sapiens OX=9606 GN=EGLN1 PE=1 SV=1	#NUM!	#NUM!	#NUM!	#NUM!	#NUM!	#NUM!	#NUM!	#NUM!	#NUM!	#NUM!	#NUM!	#NUM!	#NUM!	#NUM!	#NUM!	#NUM!	#NUM!	#NUM!	#NUM!	#NUM!	#NUM!	#NUM!
P14678	Small nuclear ribonucleoprotein-associated proteins B and B' OS=Homo sapiens OX=9606 GN=SNRPB PE=1 SV=2	#NUM!	15.6999	#NUM!	17.6254	17.5926	#NUM!	16.5227	17.3903	#NUM!	18.1464	18.4127	#NUM!	#NUM!	#NUM!	#NUM!	#NUM!	#NUM!	#NUM!	#NUM!	#NUM!	#NUM!	#NUM!
Q9Y5Q8	General transcription factor 3C polypeptide 5 OS=Homo sapiens OX=9606 GN=GTF3C5 PE=1 SV=2	#NUM!	#NUM!	#NUM!	#NUM!	#NUM!	#NUM!	#NUM!	#NUM!	#NUM!	#NUM!	#NUM!	#NUM!	#NUM!	#NUM!	#NUM!	#NUM!	#NUM!	#NUM!	#NUM!	#NUM!	#NUM!	#NUM!
P08603	Complement factor H OS=Homo sapiens OX=9606 GN=CFH PE=1 SV=4	#NUM!	#NUM!	#NUM!	#NUM!	#NUM!	#NUM!	18.0553	18.1645	#NUM!	#NUM!	17.6891	#NUM!	#NUM!	#NUM!	#NUM!	#NUM!	#NUM!	#NUM!	#NUM!	#NUM!	#NUM!	#NUM!
Q05193	Dynamin-1 OS=Homo sapiens OX=9606 GN=DNM1 PE=1 SV=2	#NUM!	#NUM!	#NUM!	#NUM!	#NUM!	#NUM!	#NUM!	#NUM!	#NUM!	#NUM!	#NUM!	#NUM!	#NUM!	#NUM!	#NUM!	#NUM!	#NUM!	#NUM!	#NUM!	#NUM!	#NUM!	#NUM!
Q9BYG3	MKI67 FHA domain-interacting nucleolar phosphoprotein OS=Homo sapiens OX=9606 GN=NIFK PE=1 SV=1	#NUM!	#NUM!	#NUM!	#NUM!	15.9949	#NUM!	#NUM!	#NUM!	#NUM!	16.7682	16.9008	#NUM!	#NUM!	#NUM!	#NUM!	#NUM!	#NUM!	#NUM!	#NUM!	#NUM!	#NUM!	#NUM!
O95819	Mitogen-activated protein kinase kinase kinase kinase 4 OS=Homo sapiens OX=9606 GN=MAP4K4 PE=1 SV=2	#NUM!	#NUM!	#NUM!	19.1208	#NUM!	18.0002	#NUM!	#NUM!	#NUM!	17.9735	18.5077	#NUM!	#NUM!	#NUM!	#NUM!	#NUM!	#NUM!	#NUM!	#NUM!	#NUM!	#NUM!	#NUM!
P31323	cAMP-dependent protein kinase type II-beta regulatory subunit OS=Homo sapiens OX=9606 GN=PRKAR2B PE=1 SV=3	#NUM!	#NUM!	#NUM!	#NUM!	#NUM!	#NUM!	#NUM!	#NUM!	#NUM!	#NUM!	#NUM!	#NUM!	#NUM!	#NUM!	#NUM!	#NUM!	#NUM!	#NUM!	#NUM!	#NUM!	#NUM!	#NUM!
P34897	Serine hydroxymethyltransferase, mitochondrial OS=Homo sapiens OX=9606 GN=SHMT2 PE=1 SV=3	#NUM!	#NUM!	#NUM!	#NUM!	#NUM!	#NUM!	#NUM!	#NUM!	#NUM!	#NUM!	#NUM!	#NUM!	#NUM!	#NUM!	#NUM!	#NUM!	#NUM!	#NUM!	#NUM!	#NUM!	#NUM!	#NUM!
Q9H2B2	Synaptotagmin-4 OS=Homo sapiens OX=9606 GN=SYT4 PE=1 SV=1	#NUM!	#NUM!	#NUM!	#NUM!	#NUM!	#NUM!	#NUM!	#NUM!	#NUM!	#NUM!	#NUM!	#NUM!	#NUM!	#NUM!	#NUM!	#NUM!	#NUM!	#NUM!	#NUM!	#NUM!	#NUM!	#NUM!
P17174	Aspartate aminotransferase, cytoplasmic OS=Homo sapiens OX=9606 GN=GOT1 PE=1 SV=3	#NUM!	#NUM!	#NUM!	17.7555	#NUM!	#NUM!	#NUM!	#NUM!	#NUM!	#NUM!	16.7501	#NUM!	#NUM!	#NUM!	#NUM!	#NUM!	#NUM!	#NUM!	#NUM!	#NUM!	#NUM!	#NUM!
P20700	Lamin-B1 OS=Homo sapiens OX=9606 GN=LMNB1 PE=1 SV=2	#NUM!	#NUM!	#NUM!	18.5094	#NUM!	#NUM!	#NUM!	#NUM!	#NUM!	#NUM!	17.4916	#NUM!	#NUM!	#NUM!	#NUM!	#NUM!	#NUM!	#NUM!	#NUM!	#NUM!	#NUM!	#NUM!
P51452	Dual specificity protein phosphatase 3 OS=Homo sapiens OX=9606 GN=DUSP3 PE=1 SV=1	15.428	#NUM!	#NUM!	#NUM!	#NUM!	#NUM!	#NUM!	16.3507	16.4896	16.4353	16.2135	#NUM!	#NUM!	#NUM!	#NUM!	#NUM!	#NUM!	#NUM!	#NUM!	#NUM!	#NUM!	#NUM!
O43556	Epsilon-sarcoglycan OS=Homo sapiens OX=9606 GN=SGCE PE=1 SV=6	#NUM!	#NUM!	#NUM!	#NUM!	#NUM!	#NUM!	19.2413	18.955	17.7943	18.757	19.2808	#NUM!	#NUM!	#NUM!	18.6636	#NUM!	#NUM!	#NUM!	#NUM!	#NUM!	#NUM!	#NUM!
P10586	Receptor-type tyrosine-protein phosphatase F OS=Homo sapiens OX=9606 GN=PTPRF PE=1 SV=2	#NUM!	#NUM!	#NUM!	#NUM!	#NUM!	#NUM!	#NUM!	#NUM!	#NUM!	#NUM!	#NUM!	#NUM!	#NUM!	#NUM!	#NUM!	#NUM!	#NUM!	#NUM!	#NUM!	#NUM!	#NUM!	#NUM!
Q9BPU6	Dihydropyrimidinase-related protein 5 OS=Homo sapiens OX=9606 GN=DPYSL5 PE=1 SV=1	#NUM!	#NUM!	#NUM!	16.7993	17.1682	#NUM!	#NUM!	17.1389	#NUM!	16.9659	#NUM!	#NUM!	#NUM!	#NUM!	#NUM!	#NUM!	#NUM!	#NUM!	#NUM!	#NUM!	#NUM!	#NUM!
P55010	Eukaryotic translation initiation factor 5 OS=Homo sapiens OX=9606 GN=EIF5 PE=1 SV=2	#NUM!	#NUM!	#NUM!	18.8617	18.7366	17.6148	18.5327	18.6142	#NUM!	18.647	18.8452	#NUM!	#NUM!	18.4044	#NUM!	#NUM!	#NUM!	#NUM!	#NUM!	#NUM!	#NUM!	#NUM!
P06744	Glucose-6-phosphate isomerase OS=Homo sapiens OX=9606 GN=GPI PE=1 SV=4	#NUM!	#NUM!	#NUM!	#NUM!	#NUM!	#NUM!	#NUM!	#NUM!	#NUM!	#NUM!	#NUM!	#NUM!	#NUM!	#NUM!	#NUM!	#NUM!	#NUM!	#NUM!	#NUM!	#NUM!	#NUM!	#NUM!
O95747	Serine/threonine-protein kinase OSR1 OS=Homo sapiens OX=9606 GN=OXSR1 PE=1 SV=1	#NUM!	#NUM!	#NUM!	15.9024	#NUM!	#NUM!	#NUM!	#NUM!	#NUM!	#NUM!	16.7723	#NUM!	#NUM!	#NUM!	#NUM!	#NUM!	#NUM!	#NUM!	#NUM!	#NUM!	#NUM!	#NUM!
O15127	Secretory carrier-associated membrane protein 2 OS=Homo sapiens OX=9606 GN=SCAMP2 PE=1 SV=2	#NUM!	#NUM!	#NUM!	16.0118	16.1338	#NUM!	17.0154	18.4104	#NUM!	17.8001	18.2765	17.1744	#NUM!	#NUM!	#NUM!	17.7504	#NUM!	#NUM!	#NUM!	#NUM!	#NUM!	#NUM!
P62070	Ras-related protein R-Ras2 OS=Homo sapiens OX=9606 GN=RRAS2 PE=1 SV=1	#NUM!	#NUM!	#NUM!	18.603	#NUM!	#NUM!	#NUM!	#NUM!	#NUM!	18.1168	17.8044	#NUM!	#NUM!	#NUM!	#NUM!	#NUM!	#NUM!	#NUM!	#NUM!	#NUM!	#NUM!	#NUM!
Q13523	Serine/threonine-protein kinase PRP4 homolog OS=Homo sapiens OX=9606 GN=PRPF4B PE=1 SV=3	#NUM!	15.4877	#NUM!	#NUM!	17.7646	#NUM!	17.3646	18.3196	#NUM!	17.2062	18.1248	#NUM!	#NUM!	#NUM!	#NUM!	#NUM!	#NUM!	#NUM!	#NUM!	#NUM!	#NUM!	#NUM!
Q04206	Transcription factor p65 OS=Homo sapiens OX=9606 GN=RELA PE=1 SV=2	#NUM!	#NUM!	#NUM!	18.6657	#NUM!	#NUM!	#NUM!	#NUM!	#NUM!	17.4358	18.6336	#NUM!	#NUM!	#NUM!	#NUM!	#NUM!	#NUM!	#NUM!	#NUM!	#NUM!	#NUM!	#NUM!
Q9NQX7	Integral membrane protein 2C OS=Homo sapiens OX=9606 GN=ITM2C PE=1 SV=1	#NUM!	#NUM!	#NUM!	#NUM!	#NUM!	#NUM!	#NUM!	#NUM!	#NUM!	#NUM!	#NUM!	#NUM!	#NUM!	#NUM!	#NUM!	#NUM!	#NUM!	#NUM!	#NUM!	#NUM!	#NUM!	#NUM!
Q16527	Cysteine and glycine-rich protein 2 OS=Homo sapiens OX=9606 GN=CSRP2 PE=1 SV=3	#NUM!	#NUM!	#NUM!	18.2122	#NUM!	#NUM!	#NUM!	#NUM!	#NUM!	16.6356	16.6181	#NUM!	#NUM!	#NUM!	#NUM!	#NUM!	#NUM!	#NUM!	#NUM!	#NUM!	#NUM!	#NUM!
Q5JTV8	Torsin-1A-interacting protein 1 OS=Homo sapiens OX=9606 GN=TOR1AIP1 PE=1 SV=2	#NUM!	#NUM!	#NUM!	18.5402	17.7099	17.5642	#NUM!	#NUM!	#NUM!	#NUM!	#NUM!	#NUM!	#NUM!	17.9381	#NUM!	#NUM!	#NUM!	#NUM!	#NUM!	#NUM!	#NUM!	#NUM!
O75473	Leucine-rich repeat-containing G-protein coupled receptor 5 OS=Homo sapiens OX=9606 GN=LGR5 PE=1 SV=1	#NUM!	#NUM!	#NUM!	18.0711	#NUM!	17.5151	#NUM!	17.4794	#NUM!	19.6067	19.9959	19.2957	#NUM!	#NUM!	#NUM!	19.6328	#NUM!	#NUM!	#NUM!	#NUM!	#NUM!	#NUM!
O95630	STAM-binding protein OS=Homo sapiens OX=9606 GN=STAMBP PE=1 SV=1	#NUM!	#NUM!	#NUM!	#NUM!	#NUM!	#NUM!	#NUM!	#NUM!	#NUM!	#NUM!	#NUM!	#NUM!	#NUM!	#NUM!	#NUM!	#NUM!	#NUM!	#NUM!	#NUM!	#NUM!	#NUM!	#NUM!
O60443	Gasdermin-E OS=Homo sapiens OX=9606 GN=GSDME PE=1 SV=2	#NUM!	#NUM!	#NUM!	#NUM!	#NUM!	#NUM!	#NUM!	#NUM!	#NUM!	#NUM!	#NUM!	#NUM!	#NUM!	#NUM!	#NUM!	#NUM!	#NUM!	#NUM!	#NUM!	#NUM!	#NUM!	#NUM!
P10155	60 kDa SS-A/Ro ribonucleoprotein OS=Homo sapiens OX=9606 GN=RO60 PE=1 SV=2	#NUM!	#NUM!	#NUM!	18.8399	18.3316	#NUM!	#NUM!	17.8787	#NUM!	17.9396	18.4927	#NUM!	#NUM!	#NUM!	#NUM!	#NUM!	#NUM!	#NUM!	#NUM!	#NUM!	#NUM!	#NUM!
O15143	Actin-related protein 2/3 complex subunit 1B OS=Homo sapiens OX=9606 GN=ARPC1B PE=1 SV=3	#NUM!	#NUM!	#NUM!	#NUM!	#NUM!	#NUM!	#NUM!	#NUM!	#NUM!	#NUM!	#NUM!	#NUM!	#NUM!	#NUM!	#NUM!	#NUM!	#NUM!	#NUM!	#NUM!	#NUM!	#NUM!	#NUM!
P56270	Myc-associated zinc finger protein OS=Homo sapiens OX=9606 GN=MAZ PE=1 SV=1	18.1599	#NUM!	20.6073	#NUM!	#NUM!	20.4806	#NUM!	#NUM!	25.7278	17.7734	20.4403	24.1645	#NUM!	#NUM!	#NUM!	20.7927	#NUM!	#NUM!	#NUM!	#NUM!	#NUM!	#NUM!
P15586	N-acetylglucosamine-6-sulfatase OS=Homo sapiens OX=9606 GN=GNS PE=1 SV=3	#NUM!	#NUM!	#NUM!	18.5981	18.8597	17.8248	#NUM!	#NUM!	#NUM!	#NUM!	#NUM!	#NUM!	#NUM!	18.4275	#NUM!	#NUM!	#NUM!	#NUM!	#NUM!	#NUM!	#NUM!	#NUM!
Q9H5N1	Rab GTPase-binding effector protein 2 OS=Homo sapiens OX=9606 GN=RABEP2 PE=1 SV=2	#NUM!	#NUM!	#NUM!	#NUM!	#NUM!	#NUM!	#NUM!	#NUM!	#NUM!	#NUM!	#NUM!	#NUM!	#NUM!	#NUM!	#NUM!	#NUM!	#NUM!	#NUM!	#NUM!	#NUM!	#NUM!	#NUM!
Q68E01	Integrator complex subunit 3 OS=Homo sapiens OX=9606 GN=INTS3 PE=1 SV=1	#NUM!	#NUM!	#NUM!	#NUM!	#NUM!	#NUM!	#NUM!	#NUM!	#NUM!	#NUM!	#NUM!	#NUM!	#NUM!	#NUM!	#NUM!	#NUM!	#NUM!	#NUM!	#NUM!	#NUM!	#NUM!	#NUM!
O94776	Metastasis-associated protein MTA2 OS=Homo sapiens OX=9606 GN=MTA2 PE=1 SV=1	#NUM!	#NUM!	#NUM!	#NUM!	#NUM!	#NUM!	#NUM!	#NUM!	#NUM!	#NUM!	#NUM!	#NUM!	#NUM!	#NUM!	#NUM!	#NUM!	#NUM!	#NUM!	#NUM!	#NUM!	#NUM!	#NUM!
P47897	Glutamine--tRNA ligase OS=Homo sapiens OX=9606 GN=QARS1 PE=1 SV=1	#NUM!	#NUM!	#NUM!	19.4791	19.0947	#NUM!	#NUM!	#NUM!	#NUM!	18.807	19.0343	#NUM!	#NUM!	#NUM!	#NUM!	#NUM!	#NUM!	#NUM!	#NUM!	#NUM!	#NUM!	#NUM!
Q9BPW8	Protein NipSnap homolog 1 OS=Homo sapiens OX=9606 GN=NIPSNAP1 PE=1 SV=1	#NUM!	#NUM!	#NUM!	16.1428	17.024	#NUM!	#NUM!	#NUM!	#NUM!	#NUM!	#NUM!	#NUM!	#NUM!	#NUM!	#NUM!	#NUM!	#NUM!	#NUM!	#NUM!	#NUM!	#NUM!	#NUM!
Q6P1Q9	tRNA N(3)-methylcytidine methyltransferase METTL2B OS=Homo sapiens OX=9606 GN=METTL2B PE=1 SV=3	#NUM!	#NUM!	#NUM!	#NUM!	#NUM!	#NUM!	#NUM!	#NUM!	#NUM!	#NUM!	#NUM!	#NUM!	#NUM!	#NUM!	#NUM!	#NUM!	#NUM!	#NUM!	#NUM!	#NUM!	#NUM!	#NUM!
Q9P258	Protein RCC2 OS=Homo sapiens OX=9606 GN=RCC2 PE=1 SV=2	#NUM!	#NUM!	17.895	17.5495	18.4769	#NUM!	17.2298	17.708	#NUM!	17.9634	18.0485	#NUM!	#NUM!	#NUM!	#NUM!	#NUM!	#NUM!	#NUM!	#NUM!	#NUM!	#NUM!	#NUM!
P29350	Tyrosine-protein phosphatase non-receptor type 6 OS=Homo sapiens OX=9606 GN=PTPN6 PE=1 SV=1	#NUM!	#NUM!	#NUM!	#NUM!	#NUM!	#NUM!	#NUM!	#NUM!	#NUM!	#NUM!	#NUM!	#NUM!	#NUM!	#NUM!	#NUM!	#NUM!	#NUM!	#NUM!	#NUM!	#NUM!	#NUM!	#NUM!
P55769	NHP2-like protein 1 OS=Homo sapiens OX=9606 GN=SNU13 PE=1 SV=3	#NUM!	#NUM!	#NUM!	#NUM!	#NUM!	#NUM!	#NUM!	#NUM!	#NUM!	#NUM!	#NUM!	#NUM!	#NUM!	#NUM!	#NUM!	#NUM!	#NUM!	#NUM!	#NUM!	#NUM!	#NUM!	#NUM!
P09110	3-ketoacyl-CoA thiolase, peroxisomal OS=Homo sapiens OX=9606 GN=ACAA1 PE=1 SV=2	#NUM!	#NUM!	#NUM!	#NUM!	#NUM!	#NUM!	#NUM!	#NUM!	#NUM!	#NUM!	#NUM!	#NUM!	#NUM!	#NUM!	#NUM!	#NUM!	#NUM!	#NUM!	#NUM!	#NUM!	#NUM!	#NUM!
P62166	Neuronal calcium sensor 1 OS=Homo sapiens OX=9606 GN=NCS1 PE=1 SV=2	#NUM!	#NUM!	#NUM!	#NUM!	#NUM!	#NUM!	#NUM!	#NUM!	#NUM!	#NUM!	#NUM!	#NUM!	#NUM!	#NUM!	#NUM!	#NUM!	#NUM!	#NUM!	#NUM!	#NUM!	#NUM!	#NUM!
P26599	Polypyrimidine tract-binding protein 1 OS=Homo sapiens OX=9606 GN=PTBP1 PE=1 SV=1	#NUM!	#NUM!	#NUM!	#NUM!	#NUM!	#NUM!	#NUM!	#NUM!	#NUM!	#NUM!	#NUM!	#NUM!	#NUM!	#NUM!	#NUM!	#NUM!	#NUM!	#NUM!	#NUM!	#NUM!	#NUM!	#NUM!
P48634	Protein PRRC2A OS=Homo sapiens OX=9606 GN=PRRC2A PE=1 SV=3	#NUM!	#NUM!	#NUM!	#NUM!	#NUM!	#NUM!	#NUM!	#NUM!	#NUM!	#NUM!	#NUM!	#NUM!	#NUM!	#NUM!	#NUM!	#NUM!	#NUM!	#NUM!	#NUM!	#NUM!	#NUM!	#NUM!
Q13347	Eukaryotic translation initiation factor 3 subunit I OS=Homo sapiens OX=9606 GN=EIF3I PE=1 SV=1	#NUM!	#NUM!	18.0538	19.4814	17.9705	18.3856	#NUM!	17.6895	#NUM!	18.2258	18.4994	#NUM!	#NUM!	18.6125	#NUM!	#NUM!	#NUM!	#NUM!	#NUM!	#NUM!	#NUM!	#NUM!
Q9NQP4	Prefoldin subunit 4 OS=Homo sapiens OX=9606 GN=PFDN4 PE=1 SV=1	#NUM!	#NUM!	17.5796	18.4328	18.0865	#NUM!	#NUM!	#NUM!	#NUM!	#NUM!	#NUM!	#NUM!	#NUM!	#NUM!	#NUM!	#NUM!	#NUM!	#NUM!	#NUM!	#NUM!	#NUM!	#NUM!
O75821	Eukaryotic translation initiation factor 3 subunit G OS=Homo sapiens OX=9606 GN=EIF3G PE=1 SV=2	#NUM!	#NUM!	#NUM!	#NUM!	17.283	#NUM!	#NUM!	#NUM!	#NUM!	#NUM!	#NUM!	#NUM!	#NUM!	#NUM!	#NUM!	#NUM!	#NUM!	#NUM!	#NUM!	#NUM!	#NUM!	#NUM!
Q16891	MICOS complex subunit MIC60 OS=Homo sapiens OX=9606 GN=IMMT PE=1 SV=1	#NUM!	#NUM!	16.858	17.1217	16.7583	#NUM!	16.1328	#NUM!	#NUM!	16.6695	#NUM!	#NUM!	#NUM!	#NUM!	#NUM!	#NUM!	#NUM!	#NUM!	#NUM!	#NUM!	#NUM!	#NUM!
Q9UNP9	Peptidyl-prolyl cis-trans isomerase E OS=Homo sapiens OX=9606 GN=PPIE PE=1 SV=1	#NUM!	17.1721	#NUM!	17.9832	17.6388	#NUM!	19.7615	20.4478	#NUM!	19.8924	20.065	#NUM!	#NUM!	#NUM!	#NUM!	#NUM!	#NUM!	#NUM!	#NUM!	#NUM!	#NUM!	#NUM!
P54727	UV excision repair protein RAD23 homolog B OS=Homo sapiens OX=9606 GN=RAD23B PE=1 SV=1	#NUM!	#NUM!	#NUM!	19.3576	#NUM!	#NUM!	#NUM!	#NUM!	#NUM!	#NUM!	#NUM!	#NUM!	#NUM!	#NUM!	#NUM!	#NUM!	#NUM!	#NUM!	#NUM!	#NUM!	#NUM!	#NUM!
P10606	Cytochrome c oxidase subunit 5B, mitochondrial OS=Homo sapiens OX=9606 GN=COX5B PE=1 SV=2	#NUM!	#NUM!	17.9412	19.6754	18.7447	18.8098	#NUM!	#NUM!	#NUM!	#NUM!	#NUM!	#NUM!	#NUM!	19.0766	#NUM!	#NUM!	#NUM!	#NUM!	#NUM!	#NUM!	#NUM!	#NUM!
P00488	Coagulation factor XIII A chain OS=Homo sapiens OX=9606 GN=F13A1 PE=1 SV=4	#NUM!	#NUM!	#NUM!	#NUM!	#NUM!	#NUM!	#NUM!	#NUM!	#NUM!	#NUM!	#NUM!	#NUM!	#NUM!	#NUM!	#NUM!	#NUM!	#NUM!	#NUM!	#NUM!	#NUM!	#NUM!	#NUM!
P11310	Medium-chain specific acyl-CoA dehydrogenase, mitochondrial OS=Homo sapiens OX=9606 GN=ACADM PE=1 SV=1	#NUM!	#NUM!	#NUM!	16.2489	16.8302	#NUM!	#NUM!	#NUM!	#NUM!	17.7549	17.7634	#NUM!	#NUM!	#NUM!	#NUM!	#NUM!	#NUM!	#NUM!	#NUM!	#NUM!	#NUM!	#NUM!
Q9NS86	LanC-like protein 2 OS=Homo sapiens OX=9606 GN=LANCL2 PE=1 SV=1	#NUM!	#NUM!	#NUM!	#NUM!	#NUM!	#NUM!	#NUM!	#NUM!	#NUM!	#NUM!	#NUM!	#NUM!	#NUM!	#NUM!	#NUM!	#NUM!	#NUM!	#NUM!	#NUM!	#NUM!	#NUM!	#NUM!
P54920	Alpha-soluble NSF attachment protein OS=Homo sapiens OX=9606 GN=NAPA PE=1 SV=3	#NUM!	#NUM!	#NUM!	16.0322	#NUM!	#NUM!	17.5992	17.8391	#NUM!	#NUM!	18.4695	17.9187	#NUM!	#NUM!	#NUM!	#NUM!	#NUM!	#NUM!	#NUM!	#NUM!	#NUM!	#NUM!
O43172	U4/U6 small nuclear ribonucleoprotein Prp4 OS=Homo sapiens OX=9606 GN=PRPF4 PE=1 SV=2	#NUM!	#NUM!	#NUM!	#NUM!	#NUM!	#NUM!	#NUM!	#NUM!	#NUM!	#NUM!	#NUM!	#NUM!	#NUM!	#NUM!	#NUM!	#NUM!	#NUM!	#NUM!	#NUM!	#NUM!	#NUM!	#NUM!
P10253	Lysosomal alpha-glucosidase OS=Homo sapiens OX=9606 GN=GAA PE=1 SV=4	#NUM!	#NUM!	#NUM!	#NUM!	#NUM!	#NUM!	#NUM!	#NUM!	#NUM!	#NUM!	#NUM!	#NUM!	#NUM!	#NUM!	#NUM!	#NUM!	#NUM!	#NUM!	#NUM!	#NUM!	#NUM!	#NUM!
Q13442	28 kDa heat- and acid-stable phosphoprotein OS=Homo sapiens OX=9606 GN=PDAP1 PE=1 SV=1	#NUM!	#NUM!	18.7212	20.1504	19.9735	18.6995	#NUM!	#NUM!	#NUM!	18.0462	18.4249	#NUM!	#NUM!	19.6078	#NUM!	#NUM!	#NUM!	#NUM!	#NUM!	#NUM!	#NUM!	#NUM!
P33992	DNA replication licensing factor MCM5 OS=Homo sapiens OX=9606 GN=MCM5 PE=1 SV=5	#NUM!	16.6591	#NUM!	18.2657	18.6837	#NUM!	17.4578	18.2578	#NUM!	18.934	19.0201	17.6386	#NUM!	#NUM!	#NUM!	18.5309	#NUM!	#NUM!	#NUM!	#NUM!	#NUM!	#NUM!
Q9NTK5	Obg-like ATPase 1 OS=Homo sapiens OX=9606 GN=OLA1 PE=1 SV=2	#NUM!	#NUM!	#NUM!	#NUM!	#NUM!	#NUM!	#NUM!	16.9454	#NUM!	17.496	17.036	#NUM!	#NUM!	#NUM!	#NUM!	#NUM!	#NUM!	#NUM!	#NUM!	#NUM!	#NUM!	#NUM!
Q9NVM1	Protein eva-1 homolog B OS=Homo sapiens OX=9606 GN=EVA1B PE=1 SV=1	#NUM!	#NUM!	#NUM!	#NUM!	#NUM!	#NUM!	#NUM!	#NUM!	#NUM!	#NUM!	#NUM!	#NUM!	#NUM!	#NUM!	#NUM!	#NUM!	#NUM!	#NUM!	#NUM!	#NUM!	#NUM!	#NUM!
P35237	Serpin B6 OS=Homo sapiens OX=9606 GN=SERPINB6 PE=1 SV=3	#NUM!	#NUM!	#NUM!	#NUM!	#NUM!	#NUM!	#NUM!	#NUM!	#NUM!	#NUM!	#NUM!	#NUM!	#NUM!	#NUM!	#NUM!	#NUM!	#NUM!	#NUM!	#NUM!	#NUM!	#NUM!	#NUM!
P07585	Decorin OS=Homo sapiens OX=9606 GN=DCN PE=1 SV=1	#NUM!	#NUM!	#NUM!	#NUM!	#NUM!	#NUM!	#NUM!	#NUM!	#NUM!	#NUM!	#NUM!	#NUM!	#NUM!	#NUM!	#NUM!	#NUM!	#NUM!	#NUM!	#NUM!	#NUM!	#NUM!	#NUM!
Q09028	Histone-binding protein RBBP4 OS=Homo sapiens OX=9606 GN=RBBP4 PE=1 SV=3	#NUM!	#NUM!	#NUM!	18.9888	19.895	#NUM!	#NUM!	17.473	#NUM!	17.6312	18.2799	#NUM!	#NUM!	#NUM!	#NUM!	#NUM!	#NUM!	#NUM!	#NUM!	#NUM!	#NUM!	#NUM!
Q13045	Protein flightless-1 homolog OS=Homo sapiens OX=9606 GN=FLII PE=1 SV=2	#NUM!	#NUM!	#NUM!	#NUM!	#NUM!	#NUM!	#NUM!	#NUM!	#NUM!	#NUM!	#NUM!	#NUM!	#NUM!	#NUM!	#NUM!	#NUM!	#NUM!	#NUM!	#NUM!	#NUM!	#NUM!	#NUM!
Q5QJ74	Tubulin-specific chaperone cofactor E-like protein OS=Homo sapiens OX=9606 GN=TBCEL PE=1 SV=2	#NUM!	#NUM!	#NUM!	#NUM!	#NUM!	#NUM!	#NUM!	#NUM!	#NUM!	#NUM!	#NUM!	#NUM!	#NUM!	#NUM!	#NUM!	#NUM!	#NUM!	#NUM!	#NUM!	#NUM!	#NUM!	#NUM!
Q9P2K5	Myelin expression factor 2 OS=Homo sapiens OX=9606 GN=MYEF2 PE=1 SV=3	#NUM!	#NUM!	#NUM!	19.2151	18.7269	17.5154	#NUM!	#NUM!	18.143	#NUM!	19.7205	#NUM!	#NUM!	18.4858	#NUM!	#NUM!	#NUM!	#NUM!	#NUM!	#NUM!	#NUM!	#NUM!
Q86Y82	Syntaxin-12 OS=Homo sapiens OX=9606 GN=STX12 PE=1 SV=1	#NUM!	#NUM!	#NUM!	#NUM!	#NUM!	#NUM!	#NUM!	#NUM!	#NUM!	#NUM!	#NUM!	#NUM!	#NUM!	#NUM!	#NUM!	#NUM!	#NUM!	#NUM!	#NUM!	#NUM!	#NUM!	#NUM!
Q29RF7	Sister chromatid cohesion protein PDS5 homolog A OS=Homo sapiens OX=9606 GN=PDS5A PE=1 SV=1	#NUM!	#NUM!	#NUM!	#NUM!	#NUM!	#NUM!	#NUM!	#NUM!	#NUM!	16.2449	15.8941	#NUM!	#NUM!	#NUM!	#NUM!	#NUM!	#NUM!	#NUM!	#NUM!	#NUM!	#NUM!	#NUM!
O15264	Mitogen-activated protein kinase 13 OS=Homo sapiens OX=9606 GN=MAPK13 PE=1 SV=1	#NUM!	#NUM!	#NUM!	18.2628	17.4777	16.8581	17.9627	18.6184	#NUM!	18.123	18.5707	#NUM!	#NUM!	17.5329	#NUM!	#NUM!	#NUM!	#NUM!	#NUM!	#NUM!	#NUM!	#NUM!
Q8IUD2	ELKS/Rab6-interacting/CAST family member 1 OS=Homo sapiens OX=9606 GN=ERC1 PE=1 SV=1	#NUM!	#NUM!	#NUM!	#NUM!	#NUM!	#NUM!	#NUM!	#NUM!	#NUM!	#NUM!	#NUM!	#NUM!	#NUM!	#NUM!	#NUM!	#NUM!	#NUM!	#NUM!	#NUM!	#NUM!	#NUM!	#NUM!
O00161	Synaptosomal-associated protein 23 OS=Homo sapiens OX=9606 GN=SNAP23 PE=1 SV=1	#NUM!	#NUM!	#NUM!	18.9997	#NUM!	#NUM!	#NUM!	#NUM!	#NUM!	18.0826	#NUM!	#NUM!	#NUM!	#NUM!	#NUM!	#NUM!	#NUM!	#NUM!	#NUM!	#NUM!	#NUM!	#NUM!
Q9BTW9	Tubulin-specific chaperone D OS=Homo sapiens OX=9606 GN=TBCD PE=1 SV=2	#NUM!	#NUM!	#NUM!	#NUM!	#NUM!	#NUM!	#NUM!	#NUM!	#NUM!	#NUM!	#NUM!	#NUM!	#NUM!	#NUM!	#NUM!	#NUM!	#NUM!	#NUM!	#NUM!	#NUM!	#NUM!	#NUM!
O00178	GTP-binding protein 1 OS=Homo sapiens OX=9606 GN=GTPBP1 PE=1 SV=3	#NUM!	#NUM!	#NUM!	#NUM!	#NUM!	#NUM!	#NUM!	#NUM!	#NUM!	#NUM!	#NUM!	#NUM!	#NUM!	#NUM!	#NUM!	#NUM!	#NUM!	#NUM!	#NUM!	#NUM!	#NUM!	#NUM!
Q15738	Sterol-4-alpha-carboxylate 3-dehydrogenase, decarboxylating OS=Homo sapiens OX=9606 GN=NSDHL PE=1 SV=2	#NUM!	#NUM!	#NUM!	18.3372	17.6587	#NUM!	16.605	#NUM!	#NUM!	#NUM!	#NUM!	#NUM!	#NUM!	#NUM!	#NUM!	#NUM!	#NUM!	#NUM!	#NUM!	#NUM!	#NUM!	#NUM!
Q8IVL6	Prolyl 3-hydroxylase 3 OS=Homo sapiens OX=9606 GN=P3H3 PE=1 SV=1	#NUM!	#NUM!	#NUM!	#NUM!	#NUM!	#NUM!	#NUM!	#NUM!	#NUM!	#NUM!	#NUM!	#NUM!	#NUM!	#NUM!	#NUM!	#NUM!	#NUM!	#NUM!	#NUM!	#NUM!	#NUM!	#NUM!
Q9Y266	Nuclear migration protein nudC OS=Homo sapiens OX=9606 GN=NUDC PE=1 SV=1	#NUM!	#NUM!	18.6683	19.9807	18.9043	18.5031	#NUM!	#NUM!	#NUM!	18.0823	17.6901	#NUM!	#NUM!	19.1294	#NUM!	#NUM!	#NUM!	#NUM!	#NUM!	#NUM!	#NUM!	#NUM!
P40222	Alpha-taxilin OS=Homo sapiens OX=9606 GN=TXLNA PE=1 SV=3	#NUM!	#NUM!	#NUM!	#NUM!	#NUM!	#NUM!	#NUM!	#NUM!	#NUM!	#NUM!	#NUM!	#NUM!	#NUM!	#NUM!	#NUM!	#NUM!	#NUM!	#NUM!	#NUM!	#NUM!	#NUM!	#NUM!
O00244	Copper transport protein ATOX1 OS=Homo sapiens OX=9606 GN=ATOX1 PE=1 SV=1	#NUM!	#NUM!	#NUM!	18.7734	#NUM!	#NUM!	#NUM!	#NUM!	#NUM!	17.2877	#NUM!	#NUM!	#NUM!	#NUM!	#NUM!	#NUM!	#NUM!	#NUM!	#NUM!	#NUM!	#NUM!	#NUM!
P17858	ATP-dependent 6-phosphofructokinase, liver type OS=Homo sapiens OX=9606 GN=PFKL PE=1 SV=6	#NUM!	#NUM!	#NUM!	18.6807	18.3016	#NUM!	#NUM!	#NUM!	#NUM!	#NUM!	18.2528	#NUM!	#NUM!	#NUM!	#NUM!	#NUM!	#NUM!	#NUM!	#NUM!	#NUM!	#NUM!	#NUM!
Q9UMN6	Histone-lysine N-methyltransferase 2B OS=Homo sapiens OX=9606 GN=KMT2B PE=1 SV=1	21.1689	#NUM!	21.5282	#NUM!	#NUM!	24.4619	#NUM!	#NUM!	24.2042	#NUM!	#NUM!	23.7748	#NUM!	#NUM!	#NUM!	#NUM!	#NUM!	#NUM!	#NUM!	#NUM!	#NUM!	#NUM!
Q15424	Scaffold attachment factor B1 OS=Homo sapiens OX=9606 GN=SAFB PE=1 SV=4	#NUM!	#NUM!	#NUM!	18.9569	18.9382	#NUM!	#NUM!	#NUM!	#NUM!	18.5781	18.7483	#NUM!	#NUM!	#NUM!	#NUM!	#NUM!	#NUM!	#NUM!	#NUM!	#NUM!	#NUM!	#NUM!
Q14166	Tubulin--tyrosine ligase-like protein 12 OS=Homo sapiens OX=9606 GN=TTLL12 PE=1 SV=2	#NUM!	#NUM!	#NUM!	16.7413	17.1008	#NUM!	#NUM!	#NUM!	#NUM!	17.1424	17.5465	#NUM!	#NUM!	#NUM!	#NUM!	#NUM!	#NUM!	#NUM!	#NUM!	#NUM!	#NUM!	#NUM!
Q96CW5	Gamma-tubulin complex component 3 OS=Homo sapiens OX=9606 GN=TUBGCP3 PE=1 SV=2	#NUM!	#NUM!	#NUM!	#NUM!	#NUM!	#NUM!	#NUM!	#NUM!	#NUM!	#NUM!	#NUM!	#NUM!	#NUM!	#NUM!	#NUM!	#NUM!	#NUM!	#NUM!	#NUM!	#NUM!	#NUM!	#NUM!
P08263	Glutathione S-transferase A1 OS=Homo sapiens OX=9606 GN=GSTA1 PE=1 SV=3	#NUM!	16.3779	#NUM!	#NUM!	#NUM!	#NUM!	#NUM!	#NUM!	#NUM!	17.365	16.9245	#NUM!	#NUM!	#NUM!	#NUM!	#NUM!	#NUM!	#NUM!	#NUM!	#NUM!	#NUM!	#NUM!
Q9H2K8	Serine/threonine-protein kinase TAO3 OS=Homo sapiens OX=9606 GN=TAOK3 PE=1 SV=2	#NUM!	#NUM!	#NUM!	16.7301	#NUM!	#NUM!	18.4786	18.7579	#NUM!	18.4209	18.2056	#NUM!	#NUM!	#NUM!	#NUM!	#NUM!	#NUM!	#NUM!	#NUM!	#NUM!	#NUM!	#NUM!
Q8IVT5	Kinase suppressor of Ras 1 OS=Homo sapiens OX=9606 GN=KSR1 PE=1 SV=3	#NUM!	#NUM!	#NUM!	#NUM!	#NUM!	#NUM!	#NUM!	15.7599	#NUM!	15.2782	15.8954	#NUM!	#NUM!	#NUM!	#NUM!	#NUM!	#NUM!	#NUM!	#NUM!	#NUM!	#NUM!	#NUM!
Q8TD19	Serine/threonine-protein kinase Nek9 OS=Homo sapiens OX=9606 GN=NEK9 PE=1 SV=2	#NUM!	#NUM!	#NUM!	17.829	18.0007	17.211	17.3039	18.2784	#NUM!	16.8533	17.9885	#NUM!	#NUM!	17.6802	#NUM!	#NUM!	#NUM!	#NUM!	#NUM!	#NUM!	#NUM!	#NUM!
P04920	Anion exchange protein 2 OS=Homo sapiens OX=9606 GN=SLC4A2 PE=1 SV=4	#NUM!	#NUM!	#NUM!	17.811	#NUM!	17.4217	#NUM!	#NUM!	#NUM!	18.2801	18.197	18.2432	#NUM!	#NUM!	#NUM!	18.2401	#NUM!	#NUM!	#NUM!	#NUM!	#NUM!	#NUM!
P51693	Amyloid-like protein 1 OS=Homo sapiens OX=9606 GN=APLP1 PE=1 SV=3	#NUM!	#NUM!	#NUM!	#NUM!	#NUM!	#NUM!	#NUM!	#NUM!	#NUM!	16.4597	16.4626	#NUM!	#NUM!	#NUM!	#NUM!	#NUM!	#NUM!	#NUM!	#NUM!	#NUM!	#NUM!	#NUM!
Q9Y6W5	Wiskott-Aldrich syndrome protein family member 2 OS=Homo sapiens OX=9606 GN=WASF2 PE=1 SV=3	#NUM!	#NUM!	#NUM!	18.6114	#NUM!	#NUM!	19.2959	20.0076	#NUM!	18.9391	#NUM!	#NUM!	#NUM!	#NUM!	#NUM!	#NUM!	#NUM!	#NUM!	#NUM!	#NUM!	#NUM!	#NUM!
Q92786	Prospero homeobox protein 1 OS=Homo sapiens OX=9606 GN=PROX1 PE=1 SV=2	#NUM!	#NUM!	#NUM!	#NUM!	#NUM!	#NUM!	#NUM!	#NUM!	#NUM!	#NUM!	#NUM!	#NUM!	#NUM!	#NUM!	#NUM!	#NUM!	#NUM!	#NUM!	#NUM!	#NUM!	#NUM!	#NUM!
Q13535	Serine/threonine-protein kinase ATR OS=Homo sapiens OX=9606 GN=ATR PE=1 SV=3	#NUM!	16.6371	18.3354	#NUM!	16.6736	18.0389	16.4851	16.0062	19.9781	#NUM!	16.4473	19.416	#NUM!	#NUM!	17.4898	#NUM!	#NUM!	#NUM!	#NUM!	#NUM!	#NUM!	#NUM!
Q9C0C9	(E3-independent) E2 ubiquitin-conjugating enzyme OS=Homo sapiens OX=9606 GN=UBE2O PE=1 SV=3	#NUM!	#NUM!	#NUM!	18.8395	#NUM!	17.3364	#NUM!	#NUM!	#NUM!	#NUM!	#NUM!	#NUM!	#NUM!	#NUM!	#NUM!	#NUM!	#NUM!	#NUM!	#NUM!	#NUM!	#NUM!	#NUM!
O94766	Galactosylgalactosylxylosylprotein 3-beta-glucuronosyltransferase 3 OS=Homo sapiens OX=9606 GN=B3GAT3 PE=1 SV=2	#NUM!	#NUM!	#NUM!	15.529	16.3009	#NUM!	16.1252	16.7659	#NUM!	17.1546	17.4069	#NUM!	#NUM!	#NUM!	#NUM!	#NUM!	#NUM!	#NUM!	#NUM!	#NUM!	#NUM!	#NUM!
Q15582	Transforming growth factor-beta-induced protein ig-h3 OS=Homo sapiens OX=9606 GN=TGFBI PE=1 SV=1	18.5035	18.7561	#NUM!	#NUM!	#NUM!	17.044	19.0448	19.1207	#NUM!	18.399	19.4188	#NUM!	#NUM!	#NUM!	#NUM!	#NUM!	#NUM!	#NUM!	#NUM!	#NUM!	#NUM!	#NUM!
Q9UNZ2	NSFL1 cofactor p47 OS=Homo sapiens OX=9606 GN=NSFL1C PE=1 SV=2	#NUM!	#NUM!	18.5703	19.561	18.3502	18.7605	#NUM!	#NUM!	#NUM!	#NUM!	#NUM!	#NUM!	#NUM!	18.8906	#NUM!	#NUM!	#NUM!	#NUM!	#NUM!	#NUM!	#NUM!	#NUM!
Q08752	Peptidyl-prolyl cis-trans isomerase D OS=Homo sapiens OX=9606 GN=PPID PE=1 SV=3	#NUM!	#NUM!	#NUM!	#NUM!	#NUM!	#NUM!	#NUM!	#NUM!	#NUM!	#NUM!	#NUM!	#NUM!	#NUM!	#NUM!	#NUM!	#NUM!	#NUM!	#NUM!	#NUM!	#NUM!	#NUM!	#NUM!
Q06124	Tyrosine-protein phosphatase non-receptor type 11 OS=Homo sapiens OX=9606 GN=PTPN11 PE=1 SV=3	#NUM!	#NUM!	#NUM!	#NUM!	#NUM!	#NUM!	#NUM!	#NUM!	17.8794	17.9469	17.2433	18.1575	#NUM!	#NUM!	#NUM!	17.7826	#NUM!	#NUM!	#NUM!	#NUM!	#NUM!	#NUM!
P51654	Glypican-3 OS=Homo sapiens OX=9606 GN=GPC3 PE=1 SV=1	#NUM!	#NUM!	#NUM!	#NUM!	#NUM!	#NUM!	#NUM!	#NUM!	#NUM!	17.1527	17.0317	#NUM!	#NUM!	#NUM!	#NUM!	#NUM!	#NUM!	#NUM!	#NUM!	#NUM!	#NUM!	#NUM!
Q24JP5	Transmembrane protein 132A OS=Homo sapiens OX=9606 GN=TMEM132A PE=1 SV=1	#NUM!	#NUM!	#NUM!	#NUM!	#NUM!	#NUM!	#NUM!	#NUM!	#NUM!	16.5397	16.9734	#NUM!	#NUM!	#NUM!	#NUM!	#NUM!	#NUM!	#NUM!	#NUM!	#NUM!	#NUM!	#NUM!
Q6NYC1	Bifunctional arginine demethylase and lysyl-hydroxylase JMJD6 OS=Homo sapiens OX=9606 GN=JMJD6 PE=1 SV=1	18.0201	#NUM!	#NUM!	18.1366	17.7707	#NUM!	17.5028	16.8552	#NUM!	17.9242	18.3407	#NUM!	#NUM!	#NUM!	#NUM!	#NUM!	#NUM!	#NUM!	#NUM!	#NUM!	#NUM!	#NUM!
O60826	Coiled-coil domain-containing protein 22 OS=Homo sapiens OX=9606 GN=CCDC22 PE=1 SV=1	#NUM!	#NUM!	#NUM!	15.7856	16.6381	#NUM!	#NUM!	#NUM!	#NUM!	#NUM!	16.4421	#NUM!	#NUM!	#NUM!	#NUM!	#NUM!	#NUM!	#NUM!	#NUM!	#NUM!	#NUM!	#NUM!
Q15056	Eukaryotic translation initiation factor 4H OS=Homo sapiens OX=9606 GN=EIF4H PE=1 SV=5	#NUM!	#NUM!	#NUM!	20.152	19.9705	#NUM!	#NUM!	18.4886	#NUM!	#NUM!	18.9349	#NUM!	#NUM!	#NUM!	#NUM!	#NUM!	#NUM!	#NUM!	#NUM!	#NUM!	#NUM!	#NUM!
Q9BSD7	Cancer-related nucleoside-triphosphatase OS=Homo sapiens OX=9606 GN=NTPCR PE=1 SV=1	#NUM!	#NUM!	#NUM!	#NUM!	#NUM!	#NUM!	#NUM!	15.0533	#NUM!	#NUM!	17.305	#NUM!	#NUM!	#NUM!	#NUM!	#NUM!	#NUM!	#NUM!	#NUM!	#NUM!	#NUM!	#NUM!
Q86UX7	Fermitin family homolog 3 OS=Homo sapiens OX=9606 GN=FERMT3 PE=1 SV=1	#NUM!	#NUM!	#NUM!	19.4506	19.103	18.4018	#NUM!	19.207	#NUM!	19.0025	19.5816	#NUM!	#NUM!	18.9851	#NUM!	#NUM!	#NUM!	#NUM!	#NUM!	#NUM!	#NUM!	#NUM!
Q6UWP7	Lysocardiolipin acyltransferase 1 OS=Homo sapiens OX=9606 GN=LCLAT1 PE=1 SV=1	#NUM!	#NUM!	#NUM!	#NUM!	#NUM!	#NUM!	#NUM!	#NUM!	#NUM!	#NUM!	#NUM!	#NUM!	#NUM!	#NUM!	#NUM!	#NUM!	#NUM!	#NUM!	#NUM!	#NUM!	#NUM!	#NUM!
Q99729	Heterogeneous nuclear ribonucleoprotein A/B OS=Homo sapiens OX=9606 GN=HNRNPAB PE=1 SV=2	#NUM!	16.6951	15.5445	17.9901	17.3195	16.2394	16.3383	17.1898	#NUM!	17.6415	17.6747	#NUM!	#NUM!	17.183	#NUM!	#NUM!	#NUM!	#NUM!	#NUM!	#NUM!	#NUM!	#NUM!
O43314	Inositol hexakisphosphate and diphosphoinositol-pentakisphosphate kinase 2 OS=Homo sapiens OX=9606 GN=PPIP5K2 PE=1 SV=3	#NUM!	#NUM!	#NUM!	#NUM!	#NUM!	#NUM!	#NUM!	#NUM!	#NUM!	#NUM!	#NUM!	#NUM!	#NUM!	#NUM!	#NUM!	#NUM!	#NUM!	#NUM!	#NUM!	#NUM!	#NUM!	#NUM!
O95336	6-phosphogluconolactonase OS=Homo sapiens OX=9606 GN=PGLS PE=1 SV=2	#NUM!	#NUM!	#NUM!	#NUM!	#NUM!	#NUM!	#NUM!	#NUM!	#NUM!	#NUM!	#NUM!	#NUM!	#NUM!	#NUM!	#NUM!	#NUM!	#NUM!	#NUM!	#NUM!	#NUM!	#NUM!	#NUM!
P07949	Proto-oncogene tyrosine-protein kinase receptor Ret OS=Homo sapiens OX=9606 GN=RET PE=1 SV=3	#NUM!	16.4046	#NUM!	17.2767	17.5474	#NUM!	#NUM!	#NUM!	#NUM!	18.6512	18.4201	#NUM!	#NUM!	#NUM!	#NUM!	#NUM!	#NUM!	#NUM!	#NUM!	#NUM!	#NUM!	#NUM!
Q9H299	SH3 domain-binding glutamic acid-rich-like protein 3 OS=Homo sapiens OX=9606 GN=SH3BGRL3 PE=1 SV=1	#NUM!	#NUM!	#NUM!	#NUM!	#NUM!	#NUM!	#NUM!	#NUM!	#NUM!	#NUM!	#NUM!	#NUM!	#NUM!	#NUM!	#NUM!	#NUM!	#NUM!	#NUM!	#NUM!	#NUM!	#NUM!	#NUM!
Q8IWA5	Choline transporter-like protein 2 OS=Homo sapiens OX=9606 GN=SLC44A2 PE=1 SV=3	#NUM!	#NUM!	#NUM!	#NUM!	15.8873	17.0943	15.7809	#NUM!	#NUM!	18.6408	#NUM!	#NUM!	#NUM!	#NUM!	#NUM!	#NUM!	#NUM!	#NUM!	#NUM!	#NUM!	#NUM!	#NUM!
Q9Y5X3	Sorting nexin-5 OS=Homo sapiens OX=9606 GN=SNX5 PE=1 SV=1	#NUM!	#NUM!	#NUM!	#NUM!	#NUM!	#NUM!	#NUM!	16.5015	#NUM!	#NUM!	#NUM!	#NUM!	#NUM!	#NUM!	#NUM!	#NUM!	#NUM!	#NUM!	#NUM!	#NUM!	#NUM!	#NUM!
P16870	Carboxypeptidase E OS=Homo sapiens OX=9606 GN=CPE PE=1 SV=1	#NUM!	#NUM!	17.2717	17.7803	18.9154	21.3485	18.4749	17.8344	#NUM!	#NUM!	18.2906	18.4949	#NUM!	19.3481	#NUM!	#NUM!	#NUM!	#NUM!	#NUM!	#NUM!	#NUM!	#NUM!
Q96AY3	Peptidyl-prolyl cis-trans isomerase FKBP10 OS=Homo sapiens OX=9606 GN=FKBP10 PE=1 SV=1	16.8116	#NUM!	#NUM!	17.5196	17.0392	#NUM!	17.3216	17.3201	#NUM!	17.4809	18.3801	#NUM!	#NUM!	#NUM!	#NUM!	#NUM!	#NUM!	#NUM!	#NUM!	#NUM!	#NUM!	#NUM!
O14936	Peripheral plasma membrane protein CASK OS=Homo sapiens OX=9606 GN=CASK PE=1 SV=3	#NUM!	#NUM!	18.5186	19.8189	#NUM!	17.7871	#NUM!	#NUM!	#NUM!	18.7712	18.9481	18.9736	#NUM!	#NUM!	#NUM!	18.8976	#NUM!	#NUM!	#NUM!	#NUM!	#NUM!	#NUM!
P09455	Retinol-binding protein 1 OS=Homo sapiens OX=9606 GN=RBP1 PE=1 SV=2	#NUM!	#NUM!	#NUM!	17.965	#NUM!	18.8351	#NUM!	18.3114	#NUM!	18.4663	18.4475	#NUM!	#NUM!	#NUM!	#NUM!	#NUM!	#NUM!	#NUM!	#NUM!	#NUM!	#NUM!	#NUM!
Q969H8	Myeloid-derived growth factor OS=Homo sapiens OX=9606 GN=MYDGF PE=1 SV=1	#NUM!	#NUM!	#NUM!	19.0414	18.1705	#NUM!	#NUM!	#NUM!	#NUM!	16.953	#NUM!	#NUM!	#NUM!	#NUM!	#NUM!	#NUM!	#NUM!	#NUM!	#NUM!	#NUM!	#NUM!	#NUM!
Q9HC38	Glyoxalase domain-containing protein 4 OS=Homo sapiens OX=9606 GN=GLOD4 PE=1 SV=1	#NUM!	#NUM!	#NUM!	17.6591	16.92	#NUM!	18.8219	19.555	#NUM!	18.8048	19.0703	17.7853	#NUM!	#NUM!	#NUM!	18.5535	#NUM!	#NUM!	#NUM!	#NUM!	#NUM!	#NUM!
P61769	Beta-2-microglobulin OS=Homo sapiens OX=9606 GN=B2M PE=1 SV=1	18.9665	#NUM!	16.6945	#NUM!	16.7222	#NUM!	#NUM!	#NUM!	19.6053	19.2479	18.1096	#NUM!	#NUM!	#NUM!	#NUM!	#NUM!	#NUM!	#NUM!	#NUM!	#NUM!	#NUM!	#NUM!
Q86VP6	Cullin-associated NEDD8-dissociated protein 1 OS=Homo sapiens OX=9606 GN=CAND1 PE=1 SV=2	#NUM!	#NUM!	#NUM!	17.6651	#NUM!	#NUM!	#NUM!	17.3359	#NUM!	17.2624	#NUM!	#NUM!	#NUM!	#NUM!	#NUM!	#NUM!	#NUM!	#NUM!	#NUM!	#NUM!	#NUM!	#NUM!
Q6ZU65	Ubinuclein-2 OS=Homo sapiens OX=9606 GN=UBN2 PE=1 SV=2	20.947	#NUM!	20.3166	18.9715	21.3745	20.9864	#NUM!	#NUM!	22.4975	#NUM!	#NUM!	21.4391	#NUM!	20.4441	#NUM!	#NUM!	#NUM!	#NUM!	#NUM!	#NUM!	#NUM!	#NUM!
Q9H270	Vacuolar protein sorting-associated protein 11 homolog OS=Homo sapiens OX=9606 GN=VPS11 PE=1 SV=1	#NUM!	#NUM!	#NUM!	#NUM!	#NUM!	#NUM!	#NUM!	#NUM!	#NUM!	#NUM!	#NUM!	#NUM!	#NUM!	#NUM!	#NUM!	#NUM!	#NUM!	#NUM!	#NUM!	#NUM!	#NUM!	#NUM!
P0DN79	Cystathionine beta-synthase-like protein OS=Homo sapiens OX=9606 GN=CBSL PE=1 SV=1	#NUM!	#NUM!	#NUM!	#NUM!	#NUM!	#NUM!	#NUM!	#NUM!	#NUM!	#NUM!	#NUM!	#NUM!	#NUM!	#NUM!	#NUM!	#NUM!	#NUM!	#NUM!	#NUM!	#NUM!	#NUM!	#NUM!
Q8NI36	WD repeat-containing protein 36 OS=Homo sapiens OX=9606 GN=WDR36 PE=1 SV=1	#NUM!	#NUM!	#NUM!	#NUM!	15.8815	#NUM!	#NUM!	15.2324	#NUM!	17.0818	16.9855	16.1091	#NUM!	#NUM!	#NUM!	16.7255	#NUM!	#NUM!	#NUM!	#NUM!	#NUM!	#NUM!
Q6ZUX3	TOG array regulator of axonemal microtubules protein 2 OS=Homo sapiens OX=9606 GN=TOGARAM2 PE=2 SV=2	20.5245	20.4473	#NUM!	#NUM!	19.8051	19.8013	20.466	#NUM!	21.059	#NUM!	20.2287	20.529	#NUM!	#NUM!	#NUM!	#NUM!	#NUM!	#NUM!	#NUM!	#NUM!	#NUM!	#NUM!
P49792	E3 SUMO-protein ligase RanBP2 OS=Homo sapiens OX=9606 GN=RANBP2 PE=1 SV=2	#NUM!	#NUM!	18.0967	#NUM!	16.853	18.7489	17.3902	17.3508	#NUM!	17.8176	17.6853	18.3353	#NUM!	#NUM!	#NUM!	17.9461	#NUM!	#NUM!	#NUM!	#NUM!	#NUM!	#NUM!
O15118	NPC intracellular cholesterol transporter 1 OS=Homo sapiens OX=9606 GN=NPC1 PE=1 SV=2	#NUM!	#NUM!	#NUM!	#NUM!	#NUM!	#NUM!	#NUM!	16.3339	#NUM!	15.8392	16.4746	#NUM!	#NUM!	#NUM!	#NUM!	#NUM!	#NUM!	#NUM!	#NUM!	#NUM!	#NUM!	#NUM!
O60488	Long-chain-fatty-acid--CoA ligase 4 OS=Homo sapiens OX=9606 GN=ACSL4 PE=1 SV=2	18.8299	19.243	19.8029	19.8126	19.2968	#NUM!	21.0736	22.0178	#NUM!	21.2262	21.5475	19.4929	19.2919	#NUM!	#NUM!	20.7555	#NUM!	#NUM!	#NUM!	#NUM!	#NUM!	#NUM!
Q5PRF9	Protein Smaug homolog 2 OS=Homo sapiens OX=9606 GN=SAMD4B PE=1 SV=1	#NUM!	#NUM!	#NUM!	#NUM!	#NUM!	#NUM!	#NUM!	18.7434	#NUM!	18.0988	17.2001	#NUM!	#NUM!	#NUM!	#NUM!	#NUM!	#NUM!	#NUM!	#NUM!	#NUM!	#NUM!	#NUM!
P22612	cAMP-dependent protein kinase catalytic subunit gamma OS=Homo sapiens OX=9606 GN=PRKACG PE=1 SV=3	#NUM!	#NUM!	#NUM!	#NUM!	#NUM!	#NUM!	#NUM!	#NUM!	#NUM!	#NUM!	#NUM!	#NUM!	#NUM!	#NUM!	#NUM!	#NUM!	#NUM!	#NUM!	#NUM!	#NUM!	#NUM!	#NUM!
Q9Y3D9	28S ribosomal protein S23, mitochondrial OS=Homo sapiens OX=9606 GN=MRPS23 PE=1 SV=2	#NUM!	#NUM!	#NUM!	17.6062	17.0822	#NUM!	#NUM!	#NUM!	#NUM!	#NUM!	16.7918	#NUM!	#NUM!	#NUM!	#NUM!	#NUM!	#NUM!	#NUM!	#NUM!	#NUM!	#NUM!	#NUM!
Q9Y6I3	Epsin-1 OS=Homo sapiens OX=9606 GN=EPN1 PE=1 SV=2	#NUM!	#NUM!	#NUM!	#NUM!	#NUM!	#NUM!	#NUM!	#NUM!	#NUM!	#NUM!	#NUM!	#NUM!	#NUM!	#NUM!	#NUM!	#NUM!	#NUM!	#NUM!	#NUM!	#NUM!	#NUM!	#NUM!
Q9UKN8	General transcription factor 3C polypeptide 4 OS=Homo sapiens OX=9606 GN=GTF3C4 PE=1 SV=2	#NUM!	#NUM!	#NUM!	15.2104	16.3234	#NUM!	#NUM!	15.1287	#NUM!	16.3584	16.5621	#NUM!	#NUM!	#NUM!	#NUM!	#NUM!	#NUM!	#NUM!	#NUM!	#NUM!	#NUM!	#NUM!
P26196	Probable ATP-dependent RNA helicase DDX6 OS=Homo sapiens OX=9606 GN=DDX6 PE=1 SV=2	19.2418	#NUM!	20.0441	19.1184	20.5034	20.4309	19.534	#NUM!	21.7054	19.3216	#NUM!	#NUM!	#NUM!	20.0176	#NUM!	#NUM!	#NUM!	#NUM!	#NUM!	#NUM!	#NUM!	#NUM!
O75443	Alpha-tectorin OS=Homo sapiens OX=9606 GN=TECTA PE=1 SV=3	#NUM!	#NUM!	16.9684	#NUM!	17.8962	18.1382	#NUM!	15.4088	#NUM!	17.0442	16.3925	#NUM!	#NUM!	#NUM!	#NUM!	#NUM!	#NUM!	#NUM!	#NUM!	#NUM!	#NUM!	#NUM!
P17096	High mobility group protein HMG-I/HMG-Y OS=Homo sapiens OX=9606 GN=HMGA1 PE=1 SV=3	#NUM!	#NUM!	#NUM!	#NUM!	#NUM!	#NUM!	#NUM!	#NUM!	#NUM!	#NUM!	#NUM!	#NUM!	#NUM!	#NUM!	#NUM!	#NUM!	#NUM!	#NUM!	#NUM!	#NUM!	#NUM!	#NUM!
Q13423	NAD(P) transhydrogenase, mitochondrial OS=Homo sapiens OX=9606 GN=NNT PE=1 SV=3	#NUM!	#NUM!	#NUM!	#NUM!	#NUM!	#NUM!	#NUM!	#NUM!	#NUM!	#NUM!	#NUM!	#NUM!	#NUM!	#NUM!	#NUM!	#NUM!	#NUM!	#NUM!	#NUM!	#NUM!	#NUM!	#NUM!
Q07960	Rho GTPase-activating protein 1 OS=Homo sapiens OX=9606 GN=ARHGAP1 PE=1 SV=1	#NUM!	#NUM!	#NUM!	#NUM!	#NUM!	#NUM!	#NUM!	#NUM!	#NUM!	#NUM!	#NUM!	#NUM!	#NUM!	#NUM!	#NUM!	#NUM!	#NUM!	#NUM!	#NUM!	#NUM!	#NUM!	#NUM!
P53999	Activated RNA polymerase II transcriptional coactivator p15 OS=Homo sapiens OX=9606 GN=SUB1 PE=1 SV=3	#NUM!	#NUM!	17.4034	#NUM!	15.878	17.8344	#NUM!	15.6361	19.5713	17.872	16.7112	19.6531	#NUM!	#NUM!	#NUM!	18.0788	#NUM!	#NUM!	#NUM!	#NUM!	#NUM!	#NUM!
P52735	Guanine nucleotide exchange factor VAV2 OS=Homo sapiens OX=9606 GN=VAV2 PE=1 SV=2	#NUM!	#NUM!	#NUM!	#NUM!	#NUM!	#NUM!	#NUM!	#NUM!	#NUM!	#NUM!	#NUM!	#NUM!	#NUM!	#NUM!	#NUM!	#NUM!	#NUM!	#NUM!	#NUM!	#NUM!	#NUM!	#NUM!
Q8IVL0	Neuron navigator 3 OS=Homo sapiens OX=9606 GN=NAV3 PE=1 SV=3	#NUM!	#NUM!	#NUM!	#NUM!	#NUM!	#NUM!	18.4549	18.0327	#NUM!	#NUM!	18.8113	#NUM!	#NUM!	#NUM!	#NUM!	#NUM!	#NUM!	#NUM!	#NUM!	#NUM!	#NUM!	#NUM!
P47813	Eukaryotic translation initiation factor 1A, X-chromosomal OS=Homo sapiens OX=9606 GN=EIF1AX PE=1 SV=2	#NUM!	19.3909	#NUM!	19.9324	#NUM!	#NUM!	#NUM!	#NUM!	#NUM!	#NUM!	#NUM!	#NUM!	#NUM!	#NUM!	#NUM!	#NUM!	#NUM!	#NUM!	#NUM!	#NUM!	#NUM!	#NUM!
Q6ZMT4	Lysine-specific demethylase 7A OS=Homo sapiens OX=9606 GN=KDM7A PE=1 SV=2	18.5531	#NUM!	19.4046	#NUM!	#NUM!	19.406	#NUM!	#NUM!	19.4953	17.2344	16.0004	#NUM!	#NUM!	#NUM!	#NUM!	#NUM!	#NUM!	#NUM!	#NUM!	#NUM!	#NUM!	#NUM!
P31321	cAMP-dependent protein kinase type I-beta regulatory subunit OS=Homo sapiens OX=9606 GN=PRKAR1B PE=1 SV=4	#NUM!	#NUM!	#NUM!	#NUM!	#NUM!	#NUM!	#NUM!	#NUM!	#NUM!	#NUM!	#NUM!	#NUM!	#NUM!	#NUM!	#NUM!	#NUM!	#NUM!	#NUM!	#NUM!	#NUM!	#NUM!	#NUM!
Q8N158	Glypican-2 OS=Homo sapiens OX=9606 GN=GPC2 PE=2 SV=1	#NUM!	#NUM!	#NUM!	#NUM!	16.1545	16.3556	#NUM!	#NUM!	#NUM!	18.1472	18.7336	17.0313	#NUM!	#NUM!	#NUM!	17.9707	#NUM!	#NUM!	#NUM!	#NUM!	#NUM!	#NUM!
P28289	Tropomodulin-1 OS=Homo sapiens OX=9606 GN=TMOD1 PE=1 SV=1	#NUM!	#NUM!	#NUM!	#NUM!	#NUM!	#NUM!	#NUM!	#NUM!	#NUM!	#NUM!	#NUM!	#NUM!	#NUM!	#NUM!	#NUM!	#NUM!	#NUM!	#NUM!	#NUM!	#NUM!	#NUM!	#NUM!
P35232	Prohibitin OS=Homo sapiens OX=9606 GN=PHB PE=1 SV=1	#NUM!	#NUM!	#NUM!	#NUM!	16.0442	16.6039	#NUM!	#NUM!	#NUM!	#NUM!	#NUM!	#NUM!	#NUM!	#NUM!	#NUM!	#NUM!	#NUM!	#NUM!	#NUM!	#NUM!	#NUM!	#NUM!
Q8IYW2	Cilia- and flagella-associated protein 46 OS=Homo sapiens OX=9606 GN=CFAP46 PE=2 SV=3	#NUM!	#NUM!	#NUM!	#NUM!	#NUM!	#NUM!	#NUM!	#NUM!	#NUM!	#NUM!	#NUM!	#NUM!	#NUM!	#NUM!	#NUM!	#NUM!	#NUM!	#NUM!	#NUM!	#NUM!	#NUM!	#NUM!
Q86W42	THO complex subunit 6 homolog OS=Homo sapiens OX=9606 GN=THOC6 PE=1 SV=1	#NUM!	#NUM!	#NUM!	#NUM!	#NUM!	#NUM!	#NUM!	#NUM!	#NUM!	#NUM!	#NUM!	#NUM!	#NUM!	#NUM!	#NUM!	#NUM!	#NUM!	#NUM!	#NUM!	#NUM!	#NUM!	#NUM!
Q9H251	Cadherin-23 OS=Homo sapiens OX=9606 GN=CDH23 PE=1 SV=2	#NUM!	#NUM!	#NUM!	#NUM!	#NUM!	#NUM!	#NUM!	#NUM!	#NUM!	#NUM!	#NUM!	#NUM!	#NUM!	#NUM!	#NUM!	#NUM!	#NUM!	#NUM!	#NUM!	#NUM!	#NUM!	#NUM!
Q9UFG5	UPF0449 protein C19orf25 OS=Homo sapiens OX=9606 GN=C19orf25 PE=1 SV=2	#NUM!	#NUM!	#NUM!	#NUM!	#NUM!	#NUM!	#NUM!	#NUM!	#NUM!	#NUM!	#NUM!	#NUM!	#NUM!	#NUM!	#NUM!	#NUM!	#NUM!	#NUM!	#NUM!	#NUM!	#NUM!	#NUM!
Q9UBU9	Nuclear RNA export factor 1 OS=Homo sapiens OX=9606 GN=NXF1 PE=1 SV=1	#NUM!	#NUM!	#NUM!	#NUM!	#NUM!	#NUM!	#NUM!	#NUM!	#NUM!	#NUM!	#NUM!	#NUM!	#NUM!	#NUM!	#NUM!	#NUM!	#NUM!	#NUM!	#NUM!	#NUM!	#NUM!	#NUM!
Q9BQA1	Methylosome protein 50 OS=Homo sapiens OX=9606 GN=WDR77 PE=1 SV=1	#NUM!	#NUM!	16.7914	18.7212	18.5572	17.0712	16.7782	17.1903	#NUM!	17.4137	17.8379	#NUM!	#NUM!	18.1165	#NUM!	#NUM!	#NUM!	#NUM!	#NUM!	#NUM!	#NUM!	#NUM!
Q92692	Nectin-2 OS=Homo sapiens OX=9606 GN=NECTIN2 PE=1 SV=1	#NUM!	#NUM!	#NUM!	#NUM!	#NUM!	#NUM!	#NUM!	#NUM!	#NUM!	#NUM!	#NUM!	#NUM!	#NUM!	#NUM!	#NUM!	#NUM!	#NUM!	#NUM!	#NUM!	#NUM!	#NUM!	#NUM!
A6NGS2	Glutamate-rich protein 4 OS=Homo sapiens OX=9606 GN=ERICH4 PE=1 SV=2	#NUM!	#NUM!	#NUM!	#NUM!	#NUM!	#NUM!	#NUM!	#NUM!	#NUM!	16.5782	15.7324	#NUM!	#NUM!	#NUM!	#NUM!	#NUM!	#NUM!	#NUM!	#NUM!	#NUM!	#NUM!	#NUM!
P42658	Dipeptidyl aminopeptidase-like protein 6 OS=Homo sapiens OX=9606 GN=DPP6 PE=1 SV=2	#NUM!	#NUM!	#NUM!	#NUM!	#NUM!	#NUM!	#NUM!	#NUM!	#NUM!	#NUM!	#NUM!	#NUM!	#NUM!	#NUM!	#NUM!	#NUM!	#NUM!	#NUM!	#NUM!	#NUM!	#NUM!	#NUM!
Q9HCM2	Plexin-A4 OS=Homo sapiens OX=9606 GN=PLXNA4 PE=1 SV=4	#NUM!	#NUM!	#NUM!	#NUM!	#NUM!	#NUM!	#NUM!	#NUM!	#NUM!	#NUM!	#NUM!	#NUM!	#NUM!	#NUM!	#NUM!	#NUM!	#NUM!	#NUM!	#NUM!	#NUM!	#NUM!	#NUM!
Q7RTT9	Equilibrative nucleoside transporter 4 OS=Homo sapiens OX=9606 GN=SLC29A4 PE=1 SV=1	#NUM!	#NUM!	16.137	#NUM!	#NUM!	15.9868	#NUM!	17.7643	18.4989	#NUM!	18.3338	18.1201	#NUM!	#NUM!	#NUM!	#NUM!	#NUM!	#NUM!	#NUM!	#NUM!	#NUM!	#NUM!
Q9BY32	Inosine triphosphate pyrophosphatase OS=Homo sapiens OX=9606 GN=ITPA PE=1 SV=2	#NUM!	#NUM!	#NUM!	#NUM!	#NUM!	16.2404	#NUM!	16.1936	18.356	16.7141	15.2897	16.8521	#NUM!	#NUM!	#NUM!	16.2853	#NUM!	#NUM!	#NUM!	#NUM!	#NUM!	#NUM!
Q8IWX8	Calcium homeostasis endoplasmic reticulum protein OS=Homo sapiens OX=9606 GN=CHERP PE=1 SV=3	#NUM!	#NUM!	#NUM!	#NUM!	#NUM!	#NUM!	#NUM!	#NUM!	#NUM!	16.8715	16.6492	#NUM!	#NUM!	#NUM!	#NUM!	#NUM!	#NUM!	#NUM!	#NUM!	#NUM!	#NUM!	#NUM!
P49841	Glycogen synthase kinase-3 beta OS=Homo sapiens OX=9606 GN=GSK3B PE=1 SV=2	#NUM!	#NUM!	#NUM!	17.5298	#NUM!	#NUM!	#NUM!	#NUM!	#NUM!	20.1331	#NUM!	#NUM!	#NUM!	#NUM!	#NUM!	#NUM!	#NUM!	#NUM!	#NUM!	#NUM!	#NUM!	#NUM!
O95292	Vesicle-associated membrane protein-associated protein B/C OS=Homo sapiens OX=9606 GN=VAPB PE=1 SV=3	#NUM!	#NUM!	18.1006	19.9107	19.1473	18.4506	#NUM!	#NUM!	#NUM!	18.2048	18.7046	#NUM!	#NUM!	19.1695	#NUM!	#NUM!	#NUM!	#NUM!	#NUM!	#NUM!	#NUM!	#NUM!
Q7L5A8	Fatty acid 2-hydroxylase OS=Homo sapiens OX=9606 GN=FA2H PE=1 SV=1	#NUM!	#NUM!	#NUM!	#NUM!	#NUM!	#NUM!	#NUM!	#NUM!	#NUM!	#NUM!	#NUM!	#NUM!	#NUM!	#NUM!	#NUM!	#NUM!	#NUM!	#NUM!	#NUM!	#NUM!	#NUM!	#NUM!
O94900	Thymocyte selection-associated high mobility group box protein TOX OS=Homo sapiens OX=9606 GN=TOX PE=1 SV=3	19.5085	20.1438	19.6012	#NUM!	19.416	20.3105	#NUM!	19.9639	#NUM!	19.781	#NUM!	#NUM!	19.7512	#NUM!	#NUM!	#NUM!	#NUM!	#NUM!	#NUM!	#NUM!	#NUM!	#NUM!
P06858	Lipoprotein lipase OS=Homo sapiens OX=9606 GN=LPL PE=1 SV=1	#NUM!	#NUM!	#NUM!	#NUM!	#NUM!	#NUM!	#NUM!	#NUM!	#NUM!	#NUM!	#NUM!	#NUM!	#NUM!	#NUM!	#NUM!	#NUM!	#NUM!	#NUM!	#NUM!	#NUM!	#NUM!	#NUM!
Q8NBJ4	Golgi membrane protein 1 OS=Homo sapiens OX=9606 GN=GOLM1 PE=1 SV=1	#NUM!	#NUM!	#NUM!	#NUM!	#NUM!	#NUM!	#NUM!	#NUM!	#NUM!	18.5827	18.6875	#NUM!	#NUM!	#NUM!	#NUM!	#NUM!	#NUM!	#NUM!	#NUM!	#NUM!	#NUM!	#NUM!
P52799	Ephrin-B2 OS=Homo sapiens OX=9606 GN=EFNB2 PE=1 SV=1	#NUM!	#NUM!	#NUM!	#NUM!	#NUM!	#NUM!	#NUM!	#NUM!	#NUM!	#NUM!	#NUM!	#NUM!	#NUM!	#NUM!	#NUM!	#NUM!	#NUM!	#NUM!	#NUM!	#NUM!	#NUM!	#NUM!
Q9GZR7	ATP-dependent RNA helicase DDX24 OS=Homo sapiens OX=9606 GN=DDX24 PE=1 SV=1	#NUM!	#NUM!	#NUM!	#NUM!	#NUM!	#NUM!	#NUM!	#NUM!	#NUM!	#NUM!	#NUM!	#NUM!	#NUM!	#NUM!	#NUM!	#NUM!	#NUM!	#NUM!	#NUM!	#NUM!	#NUM!	#NUM!
O95071	E3 ubiquitin-protein ligase UBR5 OS=Homo sapiens OX=9606 GN=UBR5 PE=1 SV=2	#NUM!	#NUM!	#NUM!	#NUM!	#NUM!	#NUM!	#NUM!	#NUM!	#NUM!	#NUM!	#NUM!	#NUM!	#NUM!	#NUM!	#NUM!	#NUM!	#NUM!	#NUM!	#NUM!	#NUM!	#NUM!	#NUM!
P55259	Pancreatic secretory granule membrane major glycoprotein GP2 OS=Homo sapiens OX=9606 GN=GP2 PE=1 SV=3	20.2397	19.182	#NUM!	18.4621	#NUM!	#NUM!	18.671	#NUM!	#NUM!	#NUM!	#NUM!	#NUM!	#NUM!	#NUM!	#NUM!	#NUM!	#NUM!	#NUM!	#NUM!	#NUM!	#NUM!	#NUM!
