# Supplementary material for: Karyoptosis mediates cell death and neurodegeneration upon proteotoxic stress
Source: Nat Commun. 2026 Jun 25;17:5135. doi: 10.1038/s41467-026-73802-w (PMC13303863; doi:10.1038/s41467-026-73802-w)
Supplement: Supplementary file 4 — Supplementary Data 2 [file 41467_2026_73802_MOESM4_ESM.xlsx]

## Sheet: Sheet1
Analysis Information
	Report Type				Protein-Peptide Summary by Spot						Analysis Type						Combined (MS+MS/MS)
Gel Idx/Pos			63/C12							Instr./Gel Origin			BA2060/130729A								Process Status		Analysis Succeeded
Plate [#] Name			[1] 22762							Instrument Sample Name											Spectra		60
Rank		Protein Name							Accession No.		Protein MW		Protein		Pep.		Protein		Protein	Total Ion	Total Ion
													PI		Count		Score		Score	Score	C. I. %
																			C. I. %
1									Lamin		67475.1	5.27			58		422		100	244	100
		Peptide Information
			Calc. Mass		Obsrv. Mass	± da	± ppm	Start	End	Sequence						Ion	C. I. %		Modification					Rank	Result Type
								Seq.	Seq.							Score
		800.487		800.415		-0.0727	-91	103	109	LQIELGK															Mascot
		821.477		821.408		-0.0686	-84	43	49	LAVYIDK															Mascot
		830.437		830.369		-0.068	-82	390	397	LSPSPSSR															Mascot
		874.463		874.391		-0.0723	-83	227	234	LVEVDSGR															Mascot
		879.348		879.232		-0.1164	-132	408	413	SVRTTR									Phospho (ST)[1], Phospho (ST)[4]						Mascot
		892.456		892.385		-0.0703	-79	338	344	MLTDKER															Mascot
		893.403		893.335		-0.0687	-77	291	297	EELMESR															Mascot
		909.398		909.441		0.0423	47	291	297	EELMESR									Oxidation (M)[4]						Mascot
		909.515		909.441		-0.0747	-82	2	10	ATATPVPPR					26		99.849								Mascot
		972.422		972.384		-0.0378	-39	338	344	MLTDKER					0		50.299		Phospho (ST)[3]						Mascot
		974.479		974.396		-0.0827	-85	380	387	LLEGEEER															Mascot
		982.47		982.386		-0.0837	-85	251	258	EQHDAQVR															Mascot
		989.365		989.397		0.0324	33	291	297	EELMESR									Oxidation (M)[4], Phospho (ST)[6]						Mascot
		989.482		989.397		-0.0846	-85	2	10	ATATPVPPR					35		99.983		Phospho (ST)[2]						Mascot
		997.446		997.409		-0.0376	-38	91	98	RALDDTAR									Phospho (ST)[6]						Mascot
		1009.39		1009.2		-0.1814	-180	403	410	ASSSRSVR									Phospho (ST)[2,3]						Mascot
		1043.43		1043.31		-0.1252	-120	313	320	ESRACLER									Phospho (ST)[2]						Mascot
		1043.43		1043.31		-0.1252	-120	313	320	ESRACLER									Phospho (ST)[2]						Mascot
		1044.57		1044.48		-0.0838	-80	30	37	LQEKEELR															Mascot
		1052.43		1052.37		-0.0645	-61	235	241	QIEYEYK									Phospho (Y)[4]						Mascot
		1068.56		1068.47		-0.0875	-82	242	250	LAQALHEMR															Mascot
		1084.56		1084.5		-0.0578	-53	242	250	LAQALHEMR									Oxidation (M)[8]						Mascot
		1102.57		1102.48		-0.0948	-86	379	387	KLLEGEEER															Mascot
		1110.54		1110.5		-0.0421	-38	183	191	QLADETLLK									Phospho (ST)[6]						Mascot
				1110.5																					Mascot
		1117.52		1117.43		-0.0905	-81	533	542	NSQGEEVAQR															Mascot
		1151.58		1151.52		-0.0611	-53	388	397	LKLSPSPSSR									Phospho (ST)[4]						Mascot
		1151.58		1151.52		-0.0611	-53	388	397	LKLSPSPSSR					7		95.338		Phospho (ST)[4]						Mascot
		1154.51		1154.52		0.0138	12	125	134	ESDLNGAQIK									Phospho (ST)[2]						Mascot
		1154.62		1154.52		-0.0938	-81	15	26	AGGPTTPLSPTR					1		81.095								Mascot
		1171.66		1171.56		-0.101	-86	321	330	IQELEDLLAK															Mascot
		1212.53		1212.51		-0.0267	-22	291	299	EELMESRMR									Oxidation (M)[4,8]						Mascot
		1212.53		1212.51		-0.0267	-22	291	299	EELMESRMR									Oxidation (M)[4,8]						Mascot
		1234.58		1234.48		-0.1028	-83	15	26	AGGPTTPLSPTR									Phospho (ST)[5]						Mascot
		1234.58		1234.48		-0.1028	-83	15	26	AGGPTTPLSPTR					17		99.606		Phospho (ST)[5]						Mascot
		1238.64		1238.52		-0.1171	-95	182	191	KQLADETLLK									Phospho (ST)[7]						Mascot
		1251.62		1251.52		-0.1022	-82	80	90	ALYETELADAR															Mascot
		1251.62		1251.52		-0.1022	-82	80	90	ALYETELADAR															Mascot
		1281.65		1281.55		-0.105	-82	368	378	LALDMEISAYR															Mascot
		1293.68		1293.57		-0.1061	-82	135	145	LREYEAALNSK															Mascot
		1334.6		1334.49		-0.1092	-82	517	528	NQNSWGTGEDVK															Mascot
		1397.64		1397.52		-0.1216	-87	198	208	CQSLTEDLEFR									Carbamidomethyl (C)[1]						Mascot
		1400.6		1400.48		-0.1178	-84	210	220	SMYEEEINETR															Mascot
		1414.56		1414.61		0.0421	30	517	528	NQNSWGTGEDVK									Phospho (ST)[4]						Mascot
		1414.73		1414.61		-0.1269	-90	112	123	AEHDQLLLNYAK					19		99.73								Mascot
		1416.59		1416.47		-0.1278	-90	210	220	SMYEEEINETR					1		82.397		Oxidation (M)[2]						Mascot
		1446.78		1446.66		-0.1239	-86	300	312	IESLSSQLSNLQK															Mascot
		1496.56		1496.57		0.0099	7	210	220	SMYEEEINETR									Oxidation (M)[2], Phospho (Y)[3]						Mascot
		1496.7		1496.57		-0.13	-87	277	290	LSSEMNTSTVNSAR					12		98.704								Mascot
		1500.64		1500.58		-0.0678	-45	2	14	ATATPVPPRMGSR									Phospho (ST)[2,4]						Mascot
		1508.74		1508.61		-0.1298	-86	168	181	DQIAQLEASLAAAK									Phospho (ST)[9]						Mascot
		1528.74		1528.56		-0.1811	-118	38	49	ELNDRLAVYIDK									Phospho (Y)[9]						Mascot
		1567.71		1567.61		-0.0991	-63	1	14	MATATPVPPRMGSR									Oxidation (M)[1], Phospho (ST)[3]						Mascot
		1576.67		1576.53		-0.1396	-89	277	290	LSSEMNTSTVNSAR					5		92.594		Phospho (ST)[8]						Mascot
		1651.83		1651.69		-0.1468	-89	259	271	LYKEELEQTYHAK					18		99.674								Mascot
		1651.83		1651.69		-0.1468	-89	259	271	LYKEELEQTYHAK															Mascot
		1685.66		1685.69		0.0259	15	198	209	CQSLTEDLEFRK									Carbamidomethyl (C)[1], Phospho (ST)[3],						Mascot
																			Phospho (ST)[5]
		1688.63		1688.57		-0.0611	-36	209	220	KSMYEEEINETR									Phospho (ST)[2], Phospho (Y)[4]						Mascot
		1688.7		1688.57		-0.1367	-81	582	597	SCAIMGGGGGHHHHHH					19		99.736		Carbamidomethyl (C)[2]						Mascot
		1716.63		1716.71		0.0811	47	210	221	SMYEEEINETRR									Phospho (ST)[1], Phospho (ST)[10]						Mascot
		1817.92		1817.76		-0.1609	-89	52	67	SLETENSALQLQVTER															Mascot
		1830.7		1830.65		-0.044	-24	15	29	AGGPTTPLSPTRLSR									Phospho (ST)[9], Phospho (ST)[5,6,11]						Mascot
		1839.77		1839.72		-0.0451	-25	533	547	NSQGEEVAQRSTVFK									Phospho (ST)[2,11]						Mascot
		1852.55		1852.85		0.3009	162	390	402	LSPSPSSRVTVSR									Phospho (ST)[2,4,6,7,12], Phospho (ST)[10]						Mascot
		1876.56		1876.62		0.0583	31	475	487	IGDTSVSYKYTSR									Phospho (ST)[5,7,12], Phospho (ST)[4,11]						Mascot
		1878.81		1878.64		-0.1715	-91	458	473	NTSEQDQPMGGWEMIR															Mascot
		1894.81		1894.63		-0.1798	-95	458	473	NTSEQDQPMGGWEMIR					9		97.402		Oxidation (M)[9]						Mascot
		1894.81		1894.63		-0.1798	-95	458	473	NTSEQDQPMGGWEMIR									Oxidation (M)[9]						Mascot
		1897.89		1897.63		-0.2558	-135	52	67	SLETENSALQLQVTER									Phospho (ST)[1]						Mascot
		1910.67		1910.61		-0.0531	-28	15	29	AGGPTTPLSPTRLSR									Phospho (ST)[9,14], Phospho (ST)[5,6,11]						Mascot
		1910.67		1910.61		-0.0531	-28	15	29	AGGPTTPLSPTRLSR									Phospho (ST)[9,14], Phospho (ST)[5,6,11]						Mascot
		1985.64		1985.76		0.1164	59	11	26	MGSRAGGPTTPLSPTR									Phospho (ST)[3,13], Phospho (ST)[9,10,15]						Mascot
		2038.74		2038.75		0.0022	1	458	473	NTSEQDQPMGGWEMIR									Phospho (ST)[3], Phospho (ST)[2]						Mascot
		2075.89		2075.86		-0.0283	-14	578	597	ASNRSCAIMGGGGGHHH									Oxidation (M)[9]						Mascot
										HHH
		2096		2095.84		-0.1587	-76	272	290	LENARLSSEMNTSTVNS									Oxidation (M)[10]						Mascot
										AR
		2108		2107.8		-0.1946	-92	351	367	DQMQQQLNDYEQLLDVK															Mascot
		2119.99		2119.8		-0.1865	-88	456	473	LKNTSEQDQPMGGWEMI															Mascot
										R
		2331.18		2330.94		-0.2375	-102	52	71	SLETENSALQLQVTEREE															Mascot
										VR
		2568.35		2568.09		-0.2529	-98	492	516	AGQTVTIWAANAGVTAS															Mascot
										PPTDLIWK
		3411.57		3411.17		-0.4023	-118	548	577	TTIPEEEEEEEEAAGVVV															Mascot
										EEELFHQQGTPR
		3411.57		3411.17		-0.4023	-118	548	577	TTIPEEEEEEEEAAGVVV					122		100								Mascot
										EEELFHQQGTPR
		3466.59		3466.09		-0.5049	-146	351	378	DQMQQQLNDYEQLLDVK									Oxidation (M)[3], Phospho (ST)[25]						Mascot
										LALDMEISAYR
