# Supplementary material for: Karyoptosis mediates cell death and neurodegeneration upon proteotoxic stress
Source: Nat Commun. 2026 Jun 25;17:5135. doi: 10.1038/s41467-026-73802-w (PMC13303863; doi:10.1038/s41467-026-73802-w)
Supplement: Supplementary file 5 — Supplementary Data 3 [file 41467_2026_73802_MOESM5_ESM.xlsx]

## Sheet: Samples
Case	Neuropathological	Additional Pathology Details	Age	Sex	PMD	Inclusion in Datasets
Number	Classification		(Years)		(Hours)	First	Second
1	Control	NA	66	F	78	Y	Y
2	Control	NA	66	F	50	Y	Y
3	Control	NA	77	F	21	Y	Y
4	Control	NA	63	M	23	Y	Y
5	Control	NA	51	F	33	Y	Y
6	FTLD-TDP	TDP sub-type C	92	F	32	Y	Y
7	FTLD-TDP	TDP sub-type A	63	F	106	Y	Y
8	FTLD	C9ORF72 mutation	79	M	35	Y	Y
9	FTLD	C9ORF72 mutation	56	M	19	Y	Y
10	Control	NA	68	F	47	Y	Y
11	AD Braak stage 6	Cerebral stage AA	76	M	27	Y	Y
12	AD Braak stage 6	Cerebral stage AA	85	M	57	Y	Y
13	FTLD-TDP	TDP sub-type C	69	M	6	Y	Y
14	FTLD-TDP	TDP sub-type A	78	F	72	Y	Y
15	FTLD	MAPT mutation	63	M	37	Y	Y
16	FTLD	C9ORF72 mutation	58	F	12	Y
17	FTLD	C9ORF72 mutation	59	F	21	Y
18	AD Braak stage 6	Cerebral stage AA	81	F	44	Y	Y
19	AD Braak stage 6	NA	69	F	73	Y	Y
20	AD Braak stage 6	Cerebral stage AA	67	M	22	Y	Y
21	AD Braak stage 6	Cerebral stage AA	84	F	27	Y	Y
22	Control	NA	67	M	NA	Y
23	Control	NA	65	M	NA	Y
24	FTLD	C9ORF72 mutation	71	M	14	Y
25	FTLD	C9ORF72 mutation	86	M	63	Y
26	FTLD-TDP	Limbic stage DLB	70	F	NA	Y
27	FTLD-TDP	Limbic stage DLB	62	M	NA	Y
NA = not applicable, F = female, M = male, PMD = post-mortem delay, FTLD = frontotemporal lobar degeneration, AD = Alzheimer’s disease, AA = amyloid angiopathy, DLB = dementia with Lewy bodies, FTLD-TDP = FTLD with TDP-43 inclusions.

## Sheet: First Dataset
Subject_No	Group_ID	Nuclear_Circularity	Cytoplasm_Area	Nuclear_Area	Cluster
1	1	0.773	296.56	91.97	1
1	1	0.814	242.04	112.92	1
1	1	0.774	276.5	127.14	1
1	1	0.858	234.8	106.82	1
1	1	0.836	293.79	155.79	1
1	1	0.866	282.17	107.37	1
1	1	0.796	236.41	166.6	1
1	1	0.72	380.96	80.74	1
1	1	0.849	298.37	121.63	1
1	1	0.631	367.12	108.38	1
1	1	0.713	225.25	112.25	1
1	1	0.779	281.13	118.01	1
1	1	0.955	375.7	195.34	1
1	1	0.629	300.52	95.71	1
1	1	0.706	397.32	104.93	1
2	1	0.885	286.84	130.68	1
2	1	0.916	354.67	122.68	1
2	1	0.786	297.16	143.04	1
2	1	0.852	251.26	183.05	1
2	1	0.822	234.29	140.65	1
2	1	0.922	252.56	201.1	1
2	1	0.822	226.39	161.93	1
2	1	0.882	211.11	182.3	1
2	1	0.816	373.14	170.22	1
2	1	0.706	274.31	139.38	1
2	1	0.768	314.99	75.48	1
2	1	0.88	285.08	185.28	1
2	1	0.844	213.38	144.52	1
2	1	0.79	183.39	146.2	1
2	1	0.828	294.51	114.6	1
2	1	0.912	187.35	184.48	1
2	1	0.873	275.44	143.13	1
2	1	0.783	188.14	157.73	1
2	1	0.868	268.92	108.42	1
2	1	0.778	215.2	163.66	1
3	1	0.862	259.25	113.43	1
3	1	0.9	324.92	143.09	1
3	1	0.895	288.44	135.13	1
3	1	0.879	250.37	112.88	1
3	1	0.79	256.47	119.9	1
3	1	0.91	302.33	75.77	1
3	1	0.777	264.38	129.46	1
3	1	0.908	419.46	156.25	1
3	1	0.933	285.42	120.03	1
3	1	0.938	388.91	118.9	1
3	1	0.928	313.81	91.63	1
3	1	0.894	241.62	121.12	1
3	1	0.958	388.24	116.88	1
3	1	0.922	333.29	145.02	1
3	1	0.833	426.99	116.96	1
3	1	0.822	281.33	73.5	1
3	1	0.882	247.89	121.8	1
3	1	0.92	448.91	148.56	1
4	1	0.735	311.12	145.11	1
4	1	0.861	274.3	120.96	1
4	1	0.87	248.47	116.08	1
4	1	0.911	373.05	177.54	1
4	1	0.749	244.1	118.81	1
4	1	0.783	368.76	126.76	1
4	1	0.798	232.79	113.17	1
4	1	0.713	406.12	100.76	1
4	1	0.748	310.02	141.07	1
4	1	0.855	336.75	134.12	1
4	1	0.865	416.56	127.01	1
4	1	0.897	295.47	149.27	1
4	1	0.885	329.93	161.81	1
4	1	0.904	362.79	150.49	1
4	1	0.798	287.68	93.57	1
4	1	0.908	308.43	150.7	1
4	1	0.858	263.07	79.56	1
4	1	0.884	265.05	114.1	1
4	1	0.898	211.07	147.42	1
4	1	0.828	341.79	80.65	1
5	1	0.942	242.08	154.49	1
5	1	0.862	236.11	105.56	1
5	1	0.882	238.04	120.2	1
5	1	0.906	264.21	131.56	1
5	1	0.85	482.19	119.82	1
5	1	0.919	278.64	158.02	1
5	1	0.826	386.01	158.99	1
5	1	0.889	220.79	133.33	1
5	1	0.81	427.57	133.96	1
5	1	0.871	240.23	166.6	1
5	1	0.873	270.69	144.05	1
5	1	0.889	236.32	133.28	1
5	1	0.879	236.23	114.14	1
5	1	0.929	260.89	128.99	1
5	1	0.892	219.95	139.09	1
5	1	0.86	364.09	140.73	1
5	1	0.844	264.46	116.12	1
5	1	0.826	205.77	149.27	1
5	1	0.866	246.71	115.7	1
5	1	0.804	278.64	141.95	1
6	2	0.847	244.1	156.76	1
6	2	0.741	275.87	120.87	1
6	2	0.858	571.96	123.99	1
6	2	0.803	683.21	135.68	1
6	2	0.914	237.83	119.61	1
6	2	0.915	258.32	127.94	1
6	2	0.79	191.72	140.18	1
6	2	0.659	299.76	164.54	1
6	2	0.893	256.72	140.14	1
6	2	0.885	257.19	118.26	1
6	2	0.785	336.95	164.84	1
6	2	0.83	269.51	142.75	1
7	2	0.8	214.06	118.22	1
7	2	0.852	254.66	163.24	1
8	2	0.79	235.56	106.57	1
8	2	0.846	192.65	184.19	1
8	2	0.863	196.43	158.53	1
8	2	0.892	224.29	152.76	1
8	2	0.854	225.04	159.41	1
8	2	0.919	229.58	142.46	1
8	2	0.892	207.75	177.75	1
8	2	0.892	245.03	180.66	1
8	2	0.806	199.63	173.21	1
8	2	0.841	221.09	128.7	1
9	2	0.735	175.86	141.49	1
9	2	0.815	179.85	212.97	1
9	2	0.865	202.45	163.41	1
9	2	0.837	219.4	173.5	1
9	2	0.828	273.42	111.11	1
9	2	0.795	269.39	106.86	1
9	2	0.714	217.84	202.79	1
9	2	0.861	250.71	206.19	1
9	2	0.843	269.64	110.4	1
9	2	0.8	198.12	176.74	1
9	2	0.791	355.42	100.8	1
9	2	0.781	264.46	163.58	1
10	1	0.883	235.94	130.34	1
10	1	0.864	247.3	108.42	1
10	1	0.778	446.3	137.57	1
10	1	0.857	246.2	164.75	1
10	1	0.841	448.53	174.47	1
10	1	0.87	215.58	160.21	1
10	1	0.781	391.73	133.75	1
10	1	0.633	332.7	112.08	1
10	1	0.863	332.49	166.77	1
10	1	0.763	508.65	132.11	1
10	1	0.784	307.25	141.49	1
10	1	0.93	241.79	155.25	1
10	1	0.81	510.88	198.83	1
10	1	0.801	525.98	200.68	1
10	1	0.921	255.8	172.07	1
10	1	0.792	390.3	146.58	1
10	1	0.793	267.58	131.05	1
10	1	0.865	340.4	152.89	1
10	1	0.851	292.99	139.13	1
10	1	0.875	291.85	134.04	1
10	1	0.771	421.77	132.86	1
10	1	0.843	350.92	151.42	1
10	1	0.814	343.81	162.9	1
10	1	0.795	642.35	180.19	1
10	1	0.863	208.89	166.39	1
10	1	0.903	212.55	148.77	1
10	1	0.914	330.47	131.1	1
10	1	0.771	384.54	144.73	1
10	1	0.882	585.6	206.78	1
10	1	0.723	328.45	137.95	1
10	1	0.818	316.42	202.24	1
10	1	0.739	350.16	49.22	1
10	1	0.865	241.96	149.4	1
10	1	0.885	229.75	150.11	1
10	1	0.704	258.57	141.57	1
10	1	0.806	204.85	153.65	1
10	1	0.728	491.74	170.01	1
10	1	0.745	221.13	143.13	1
10	1	0.723	263.33	124.03	1
10	1	0.742	228.32	140.56	1
10	1	0.736	333.92	148.81	1
10	1	0.861	224.58	148.56	1
10	1	0.794	313.98	171.95	1
10	1	0.767	338.89	168.46	1
11	3	0.943	242.37	178.43	1
11	3	0.821	180.32	178.76	1
12	3	0.794	287.06	144.22	1
12	3	0.847	244.65	152.17	1
12	3	0.851	194.24	151.84	1
13	2	0.842	396.31	157.31	1
13	2	0.884	425.3	175.65	1
13	2	0.857	224.37	123.19	1
13	2	0.86	278.31	165.13	1
13	2	0.813	440.07	145.91	1
13	2	0.819	298.41	186.97	1
13	2	0.845	338.05	163.24	1
13	2	0.818	283.69	168.88	1
13	2	0.722	256.05	125.16	1
13	2	0.726	332.28	136.61	1
13	2	0.763	252.93	113.05	1
13	2	0.655	212.21	142.58	1
13	2	0.767	239.56	125.12	1
13	2	0.819	203.42	159.49	1
13	2	0.894	206.87	152.34	1
13	2	0.751	216.21	140.14	1
14	2	0.858	190.63	172.62	1
14	2	0.904	224.28	152.05	1
14	2	0.829	182.51	159.54	1
14	2	0.778	222.31	122.34	1
15	2	0.871	266.48	122.81	1
15	2	0.875	315.45	160.21	1
15	2	0.769	349.45	126.43	1
15	2	0.849	288.36	145.61	1
15	2	0.84	229.46	116.71	1
15	2	0.843	268.84	122.05	1
15	2	0.89	254.41	130.84	1
17	2	0.867	205.18	184.95	1
17	2	0.697	268.42	134.97	1
17	2	0.931	426.19	189.62	1
17	2	0.747	211.58	195.17	1
17	2	0.739	275.06	127.1	1
17	2	0.659	246.29	134.21	1
17	2	0.806	497.08	170.31	1
17	2	0.644	298.75	124.36	1
17	2	0.7	208.13	137.03	1
17	2	0.643	251.89	114.35	1
17	2	0.807	273	149.27	1
17	2	0.803	252.72	150.2	1
17	2	0.756	294.8	153.81	1
18	3	0.738	227.69	149.36	1
18	3	0.818	206.74	141.49	1
19	3	0.724	297.49	111.57	1
19	3	0.886	208.42	153.73	1
19	3	0.75	243.09	148.09	1
19	3	0.877	229.12	171.4	1
20	3	0.702	191.26	137.7	1
20	3	0.789	164.71	199.25	1
21	3	0.857	233.29	119.82	1
21	3	0.791	205.9	120.66	1
21	3	0.946	237.66	156.47	1
21	3	0.823	205.1	172.12	1
21	3	0.828	226.09	123.69	1
22	1	0.853	574.53	240.15	1
22	1	0.873	549.25	201.4	1
22	1	0.804	397.2	180.49	1
22	1	0.789	269.05	156.76	1
22	1	0.907	232.53	147.42	1
22	1	0.89	289.03	198.07	1
22	1	0.845	324.67	176.45	1
22	1	0.841	402.8	186.97	1
22	1	0.88	395.22	148.09	1
22	1	0.79	421.14	195.21	1
22	1	0.861	263.45	160.92	1
22	1	0.84	351.68	222.9	1
22	1	0.891	251.72	233.54	1
22	1	0.879	342.59	158.36	1
22	1	0.902	264.97	119.27	1
22	1	0.892	338.72	172.66	1
22	1	0.9	499.94	196.85	1
22	1	0.858	238.76	111.36	1
22	1	0.844	462.71	180.32	1
22	1	0.827	331.27	132.86	1
22	1	0.848	235.1	147.29	1
22	1	0.833	395.18	162.4	1
22	1	0.888	203.38	216	1
22	1	0.889	465.74	183.98	1
22	1	0.799	440.2	154.82	1
22	1	0.867	388.24	178.17	1
22	1	0.824	302.54	149.4	1
22	1	0.877	213.85	150.07	1
22	1	0.884	379.53	185.75	1
22	1	0.827	261.56	157.6	1
22	1	0.813	279.74	186.97	1
22	1	0.893	280.41	154.45	1
22	1	0.797	283.02	131.56	1
22	1	0.765	207.12	125.33	1
22	1	0.873	265.98	118.47	1
22	1	0.77	297.57	109.89	1
22	1	0.889	296.65	177.04	1
22	1	0.744	217.97	122.18	1
22	1	0.866	366.65	181.92	1
22	1	0.845	257.6	188.57	1
22	1	0.879	216.84	145.23	1
22	1	0.871	237.37	127.06	1
23	1	0.754	285.71	130	1
23	1	0.809	299.26	136.35	1
23	1	0.816	261.85	142.88	1
23	1	0.727	377.3	113.59	1
23	1	0.756	548.74	151.21	1
23	1	0.805	309.95	141.61	1
23	1	0.752	295.47	145.78	1
23	1	0.704	212.47	129.45	1
23	1	0.728	364.72	156.59	1
23	1	0.83	296.31	153.23	1
23	1	0.76	239.81	124.95	1
23	1	0.837	233.46	104.84	1
23	1	0.838	274.05	141.87	1
23	1	0.805	510.88	190.37	1
23	1	0.778	330.09	164.25	1
23	1	0.793	322.53	123.56	1
23	1	0.771	240.15	126.09	1
23	1	0.852	321.6	140.73	1
23	1	0.558	401.82	125.63	1
23	1	0.81	210.74	134.84	1
23	1	0.709	283.48	120.49	1
23	1	0.741	303.47	110.9	1
23	1	0.784	197.27	134.63	1
23	1	0.73	254.2	113.8	1
23	1	0.726	214.65	124.45	1
23	1	0.632	431.78	156.89	1
23	1	0.558	346	164.75	1
23	1	0.669	404.82	57.76	1
23	1	0.776	209.94	148.05	1
23	1	0.607	387.74	134.71	1
23	1	0.698	397.83	162.57	1
23	1	0.689	208.13	136.61	1
23	1	0.647	322.39	87.89	1
23	1	0.595	431.11	157.01	1
23	1	0.738	324.8	164.33	1
23	1	0.75	296.98	141.32	1
23	1	0.688	208.38	169	1
23	1	0.807	179.14	164.29	1
23	1	0.894	268.25	80.15	1
23	1	0.728	177.63	162.86	1
24	2	0.842	251.89	122.34	1
24	2	0.825	280.7	66.64	1
24	2	0.785	220.75	118.43	1
24	2	0.73	255.54	109.43	1
24	2	0.848	269.64	119.02	1
24	2	0.808	248.9	154.15	1
24	2	0.865	275.78	130.04	1
24	2	0.914	273.22	146.24	1
24	2	0.824	301.15	101.65	1
24	2	0.927	252.6	115.4	1
24	2	0.812	421.01	150.03	1
24	2	0.868	320.13	123.94	1
24	2	0.84	373.34	97.4	1
24	2	0.854	207.58	143.13	1
24	2	0.917	269.05	149.4	1
24	2	0.863	491.23	183.6	1
25	2	0.747	302.58	131.14	1
25	2	0.852	328.42	158.44	1
25	2	0.869	261.06	140.35	1
25	2	0.818	346.21	110.14	1
25	2	0.82	343.51	136.23	1
25	2	0.829	211.58	163.28	1
25	2	0.919	182.34	188.36	1
25	2	0.914	206.91	168.5	1
25	2	0.909	221.09	157.01	1
25	2	0.944	238.88	182.3	1
25	2	0.873	278.09	157.94	1
25	2	0.858	383.19	179.6	1
25	2	0.921	260.05	201.31	1
25	2	0.912	291.73	211.24	1
25	2	0.899	325.56	148.93	1
25	2	0.86	276.2	189.41	1
25	2	0.888	386.31	160.08	1
25	2	0.855	301.78	207.58	1
25	2	0.875	336.91	180.45	1
25	2	0.92	267.62	190.75	1
25	2	0.867	182.17	179.98	1
25	2	0.866	321.55	155.54	1
25	2	0.86	235.77	157.05	1
27	2	0.658	174.69	152.8	1
27	2	0.796	225.55	200.43	1
27	2	0.789	270.61	157.1	1
27	2	0.707	148.22	195.34	1
27	2	0.776	259.2	172.92	1
27	2	0.861	185.12	170.64	1
27	2	0.867	277.63	139.55	1
27	2	0.715	156.09	183.81	1
27	2	0.735	202.41	189.7	1
27	2	0.755	264.84	131.05	1
1	1	0.858	40.77	85.95	2
1	1	0.878	88.23	91.63	2
1	1	0.82	99.62	59.24	2
1	1	0.923	49.6	107.83	2
1	1	0.903	101.85	95.17	2
1	1	0.826	99.33	65.42	2
1	1	0.834	136.86	78.38	2
1	1	0.835	38.62	85.24	2
1	1	0.919	61.55	90.54	2
1	1	0.948	41.19	68.2	2
1	1	0.83	46.82	54.78	2
1	1	0.863	83.1	71.56	2
1	1	0.9	70.38	55.16	2
1	1	0.975	45.52	69.46	2
1	1	0.862	54.99	102.78	2
1	1	0.949	28.7	47.37	2
1	1	0.869	86.03	70.39	2
1	1	0.891	39.34	58.65	2
1	1	0.825	49.26	70.6	2
1	1	0.824	92.44	84.77	2
1	1	0.866	98.57	66.73	2
1	1	0.91	58.61	81.91	2
1	1	0.921	67.36	75.35	2
1	1	0.807	24.49	53.01	2
1	1	0.816	48.59	75.73	2
1	1	0.976	33.02	84.65	2
1	1	0.941	69.75	71.23	2
1	1	0.937	124.91	91.59	2
1	1	0.903	56.97	101.98	2
1	1	0.937	128.37	88.22	2
1	1	0.911	72.4	70.01	2
2	1	0.854	115.83	81.7	2
2	1	0.915	102.82	85.2	2
2	1	0.931	112.96	98.7	2
2	1	0.927	98.78	100.05	2
2	1	0.936	63.57	68.37	2
2	1	0.966	77.37	80.65	2
2	1	0.889	21.41	66.6	2
2	1	0.914	102.44	96.43	2
2	1	0.871	112.71	81.83	2
2	1	0.931	72.07	38.79	2
2	1	0.918	57.09	95.29	2
2	1	0.888	33.32	80.48	2
2	1	0.894	128.91	79.39	2
2	1	0.906	89.15	75.18	2
2	1	0.912	89.86	77.92	2
2	1	0.927	54.28	77.45	2
2	1	0.906	44.97	77.37	2
2	1	0.919	93.69	97.4	2
2	1	0.92	77.95	76.07	2
2	1	0.919	33.95	74.72	2
2	1	0.933	75.27	99.79	2
2	1	0.903	63.15	72.36	2
2	1	0.932	39.09	88.77	2
2	1	0.881	24.44	63.28	2
2	1	0.936	101.35	94.28	2
2	1	0.902	108.25	84.9	2
2	1	0.828	114.06	58.56	2
2	1	0.908	77.79	100.97	2
2	1	0.935	80.02	103.62	2
2	1	0.883	90.79	90.75	2
2	1	0.925	122.73	86.79	2
2	1	0.864	94.12	94.03	2
2	1	0.891	57.72	74.55	2
2	1	0.899	45.86	64.24	2
2	1	0.902	39.05	69.71	2
2	1	0.919	42.5	49.81	2
2	1	0.945	91.88	71.02	2
2	1	0.831	50.03	54.1	2
2	1	0.891	41.61	62.73	2
2	1	0.934	57.14	85.95	2
2	1	0.951	11.48	77.12	2
2	1	0.929	34.67	65.17	2
2	1	0.93	104.13	90.24	2
2	1	0.945	25.41	66.81	2
2	1	0.852	101.73	59.11	2
2	1	0.96	42.03	75.48	2
2	1	0.901	42.53	50.15	2
2	1	0.92	40.56	90.24	2
2	1	0.842	42.7	42.79	2
2	1	0.83	99.25	70.3	2
2	1	0.923	47.46	72.07	2
2	1	0.867	78.97	71.82	2
2	1	0.883	48.68	85.87	2
2	1	0.879	78.84	57.09	2
2	1	0.936	45.27	72.15	2
2	1	0.974	15.06	66.56	2
2	1	0.902	21.84	78.8	2
2	1	0.902	61.76	93.44	2
2	1	0.917	44.51	62.48	2
2	1	0.896	27.18	72.53	2
2	1	0.945	51.42	75.81	2
2	1	0.892	55.45	81.58	2
2	1	0.929	56.5	87.93	2
2	1	0.957	39.72	78.8	2
2	1	0.89	61.46	90.92	2
2	1	0.906	19.44	48.51	2
2	1	0.954	19.31	78.04	2
2	1	0.955	56.84	85.49	2
2	1	0.879	40.85	80.27	2
2	1	0.887	23.52	65.97	2
2	1	0.963	44.59	65.3	2
2	1	0.945	29.41	64.2	2
2	1	0.886	92.81	52.42	2
2	1	0.935	32.56	70.26	2
2	1	0.961	41.53	73.92	2
2	1	0.939	38.96	60.92	2
2	1	0.887	30.5	80.23	2
2	1	0.946	51.67	58.56	2
2	1	0.925	29.28	72.32	2
2	1	0.925	32.86	52.97	2
2	1	0.895	107.45	88.14	2
2	1	0.905	130.88	80.95	2
2	1	0.897	68.36	94.58	2
2	1	0.86	67.36	83.55	2
2	1	0.83	58.36	100.55	2
2	1	0.903	60.67	71.48	2
2	1	0.902	69.59	84.1	2
2	1	0.933	82.76	86.75	2
2	1	0.895	45.81	107.54	2
2	1	0.917	121.47	95.12	2
2	1	0.87	47.96	71.06	2
2	1	0.909	31	110.19	2
2	1	0.929	88.48	70.13	2
2	1	0.853	40.81	99.46	2
2	1	0.924	38.28	81.41	2
2	1	0.919	48.04	65.93	2
2	1	0.941	34.04	59.95	2
2	1	0.927	35.34	83.81	2
2	1	0.913	17.84	67.23	2
2	1	0.889	81.54	64.03	2
2	1	0.946	95.21	95.21	2
2	1	0.824	60.25	82.5	2
2	1	0.837	52.55	87.34	2
2	1	0.924	101.22	79.6	2
2	1	0.948	56.42	72.45	2
2	1	0.813	36.14	67.19	2
2	1	0.914	115.07	85.53	2
2	1	0.892	72.61	79.56	2
2	1	0.919	41.06	90.37	2
3	1	0.891	106.95	73.42	2
3	1	0.909	159.7	65.3	2
3	1	0.886	94.87	66.68	2
3	1	0.908	104.55	96.81	2
3	1	0.885	160.46	72.7	2
3	1	0.964	66.05	57.89	2
3	1	0.869	120.12	67.44	2
3	1	0.867	93.86	87.3	2
3	1	0.933	102.53	55.11	2
3	1	0.982	96.64	51.75	2
3	1	0.907	98.07	61.68	2
3	1	0.947	27.18	71.48	2
3	1	0.933	77.45	84.99	2
3	1	0.94	179.1	82.67	2
3	1	0.888	73.54	50.19	2
3	1	0.955	116.03	58.98	2
3	1	0.953	59.45	55.62	2
3	1	0.926	48.42	110.82	2
3	1	0.905	122.18	61.85	2
3	1	0.922	14.6	69.5	2
3	1	0.943	44.72	68.45	2
3	1	0.919	39.04	59.53	2
3	1	0.908	72.36	103.83	2
3	1	0.917	76.95	66.52	2
3	1	0.902	29.07	57.55	2
3	1	0.959	47.16	49.39	2
3	1	0.963	85.2	60.42	2
3	1	0.937	176.45	79.18	2
3	1	0.935	81.96	57.13	2
3	1	0.96	149.82	75.65	2
3	1	0.942	97.19	77.37	2
3	1	0.972	140.23	70.76	2
3	1	0.932	44.76	58.52	2
3	1	0.933	56.46	52.38	2
3	1	0.885	95.04	80.23	2
3	1	0.948	70.26	63.57	2
3	1	0.928	128.61	90.24	2
3	1	0.951	65.76	54.95	2
3	1	0.918	114.98	76.11	2
3	1	0.924	82.54	46.74	2
3	1	0.885	115.15	66.56	2
3	1	0.845	114.27	73.63	2
4	1	0.94	193.49	80.15	2
4	1	0.915	107.87	77.2	2
4	1	0.856	83.09	40.64	2
4	1	0.971	22.72	44.05	2
4	1	0.933	41.74	46.99	2
4	1	0.909	76.36	70.39	2
4	1	0.915	112.03	76.87	2
4	1	0.962	35.22	69.08	2
4	1	0.863	195.42	56.17	2
4	1	0.881	124.07	89.57	2
4	1	0.875	192.02	67.61	2
4	1	0.949	44.85	62.64	2
4	1	0.932	87.22	81.7	2
4	1	0.892	38.24	51.71	2
4	1	0.926	27.81	72.15	2
4	1	0.857	48.76	56.63	2
4	1	0.89	78.72	42.91	2
4	1	0.889	60.8	41.27	2
4	1	0.9	131.47	85.49	2
4	1	0.91	50.32	101.14	2
4	1	0.917	86.75	84.44	2
4	1	0.868	119.36	78.38	2
4	1	0.911	109.13	72.62	2
4	1	0.893	100.8	50.49	2
4	1	0.938	84.27	87.21	2
4	1	0.91	71.14	104.89	2
4	1	0.85	86.13	62.43	2
4	1	0.862	62.06	79.85	2
4	1	0.849	57.68	49.18	2
4	1	0.876	93.94	71.65	2
4	1	0.89	53.39	78.8	2
4	1	0.838	47.25	32.14	2
4	1	0.88	107.53	47.04	2
4	1	0.859	64.16	65.04	2
4	1	0.963	50.52	62.27	2
4	1	0.898	121.46	74.51	2
4	1	0.892	75.73	99.84	2
4	1	0.965	58.48	63.32	2
4	1	0.92	63.82	72.41	2
4	1	0.911	55.2	69.54	2
4	1	0.908	92.18	83.51	2
4	1	0.857	68.08	67.27	2
4	1	0.889	48.42	95	2
4	1	0.929	153.27	71.44	2
4	1	0.902	133.58	65.25	2
4	1	0.923	38.33	91.76	2
4	1	0.963	77.33	94.28	2
4	1	0.938	67.95	107.66	2
4	1	0.871	65.67	79.6	2
4	1	0.816	96.68	71.02	2
4	1	0.876	66.64	58.27	2
4	1	0.858	38.24	68.24	2
4	1	0.959	24.73	57.6	2
4	1	0.864	88.56	86.92	2
4	1	0.954	101.35	83.01	2
4	1	0.947	61.85	84.06	2
4	1	0.934	33.28	59.07	2
4	1	0.926	47.29	49.77	2
4	1	0.903	38.5	78.04	2
4	1	0.9	41.53	85.53	2
4	1	0.828	92.22	69.25	2
4	1	0.891	39.04	80.36	2
4	1	0.947	105.81	100.47	2
4	1	0.894	53.43	108.42	2
4	1	0.932	45.99	65.88	2
4	1	0.944	80.56	90.88	2
4	1	0.83	132.73	83.98	2
4	1	0.945	76.15	52.04	2
4	1	0.942	80.35	65.93	2
4	1	0.885	44.76	52.8	2
4	1	0.871	50.74	83.51	2
4	1	0.912	38.91	66.31	2
4	1	0.89	91.92	62.48	2
4	1	0.929	70.68	61.76	2
4	1	0.897	71.94	49.06	2
4	1	0.912	102.15	57.09	2
4	1	0.908	107.58	73.79	2
4	1	0.949	95.8	57.22	2
5	1	0.922	116.33	90.16	2
5	1	0.94	68.79	52.97	2
5	1	0.97	79.43	84.27	2
5	1	0.948	84.44	82.21	2
5	1	0.901	102.74	96.13	2
5	1	0.917	105.01	89.19	2
5	1	0.944	47.04	52.25	2
5	1	0.939	87.09	93.48	2
5	1	0.962	92.09	99.21	2
5	1	0.902	53.81	59.07	2
5	1	0.919	64.7	87.05	2
5	1	0.92	80.23	96.01	2
5	1	0.94	85.07	83.13	2
5	1	0.953	94.07	78.51	2
5	1	0.965	35.3	76.32	2
5	1	0.948	67.7	73.16	2
5	1	0.86	79.23	64.87	2
5	1	0.876	94.2	72.91	2
5	1	0.906	92.22	79.43	2
5	1	0.923	48.13	77.08	2
5	1	0.881	102.7	94.28	2
5	1	0.953	133.11	90.29	2
5	1	0.897	119.44	92.01	2
5	1	0.932	80.19	76.4	2
5	1	0.897	106.91	67.23	2
5	1	0.909	74.97	50.53	2
5	1	0.902	127.69	83.01	2
5	1	0.896	108.68	86.58	2
5	1	0.95	43.72	74	2
5	1	0.842	87.89	68.07	2
5	1	0.942	93.9	100.26	2
5	1	0.941	103.16	64.33	2
5	1	0.883	37.7	64.83	2
5	1	0.968	60.97	67.69	2
5	1	0.974	108.21	94.87	2
5	1	0.91	127.98	75.27	2
5	1	0.932	82.04	67.95	2
5	1	0.93	106.95	50.36	2
5	1	0.887	52.71	66.94	2
5	1	0.915	52.93	81.49	2
5	1	0.897	45.95	57.55	2
5	1	0.93	68.49	69.88	2
5	1	0.831	65.55	51.75	2
5	1	0.934	86.5	85.53	2
5	1	0.915	44.09	60.42	2
5	1	0.963	51.62	57.18	2
5	1	0.949	51.71	56.54	2
5	1	0.963	33.11	69.59	2
5	1	0.934	27.81	63.36	2
5	1	0.945	41.69	67.74	2
5	1	0.959	140.61	71.94	2
5	1	0.946	51.07	65.38	2
5	1	0.929	74.55	52.97	2
5	1	0.953	36.65	45.14	2
5	1	0.925	55.78	62.06	2
5	1	0.959	31.89	62.81	2
5	1	0.957	63.61	66.22	2
5	1	0.956	56.67	80.4	2
5	1	0.904	36.02	47.96	2
5	1	0.938	47.92	77.24	2
5	1	0.958	36.06	61.38	2
5	1	0.953	38.63	94.91	2
5	1	0.967	53.47	66.31	2
5	1	0.918	69.84	71.69	2
5	1	0.947	75.98	68.7	2
5	1	0.949	39.55	64.16	2
5	1	0.928	48.56	48.21	2
5	1	0.884	95.08	81.16	2
5	1	0.885	64.33	90.79	2
5	1	0.88	63.11	77.87	2
5	1	0.922	30.12	66.43	2
5	1	0.911	64.7	85.24	2
5	1	0.922	34.71	74.97	2
5	1	0.874	83.64	97.02	2
5	1	0.958	91.63	81.16	2
5	1	0.857	48.89	54.86	2
5	1	0.865	49.98	72.03	2
5	1	0.818	94.33	76.61	2
5	1	0.873	43.79	57.81	2
5	1	0.969	104.76	70.76	2
5	1	0.814	32.61	91.17	2
5	1	0.891	30.09	60.2	2
5	1	0.932	27.43	70.34	2
5	1	0.949	81.83	64.66	2
5	1	0.919	100.51	79.14	2
5	1	0.951	81.67	81.11	2
5	1	0.928	129.67	94.45	2
5	1	0.913	33.99	73.5	2
5	1	0.955	44.51	68.28	2
5	1	0.906	47.12	76.02	2
5	1	0.943	41.1	83.98	2
5	1	0.934	85.02	92.73	2
5	1	0.866	78.43	84.77	2
5	1	0.941	52.59	85.78	2
5	1	0.828	50.7	71.14	2
5	1	0.945	88.31	102.28	2
6	2	0.925	50.4	95.59	2
6	2	0.943	22.26	73.2	2
6	2	0.9	26.67	88.31	2
6	2	0.946	79.52	104	2
6	2	0.927	31.89	74.17	2
6	2	0.881	18.93	55.24	2
6	2	0.91	86.83	80.78	2
6	2	0.95	54.06	82.08	2
6	2	0.925	59.24	89.15	2
6	2	0.883	53.85	81.54	2
6	2	0.908	82.8	75.81	2
6	2	0.953	43	67.61	2
6	2	0.911	60.37	86.25	2
6	2	0.934	41.02	89.44	2
6	2	0.941	48.59	83.68	2
6	2	0.945	56.8	103.79	2
6	2	0.945	36.94	61	2
6	2	0.959	57.51	48.93	2
6	2	0.951	52.09	90.41	2
6	2	0.977	51.2	91.97	2
6	2	0.943	58.65	97.86	2
6	2	0.965	49.65	89.61	2
6	2	0.945	86.75	100.22	2
6	2	0.938	38.12	93.86	2
6	2	0.928	79.01	93.23	2
6	2	0.984	56.09	58.98	2
6	2	0.872	43.42	78.67	2
6	2	0.884	27.18	48.09	2
6	2	0.936	68.88	75.01	2
6	2	0.828	101.52	75.27	2
6	2	0.976	25.37	66.22	2
6	2	0.895	37.28	70.26	2
6	2	0.901	78.67	102.15	2
6	2	0.898	78.51	54.31	2
6	2	0.857	53.6	80.95	2
6	2	0.938	34.59	55.7	2
6	2	0.871	69.63	69.33	2
6	2	0.935	129.71	50.32	2
6	2	0.879	46.7	84.56	2
6	2	0.95	121.25	90.37	2
6	2	0.935	89.74	103.16	2
6	2	0.823	95.38	63.61	2
6	2	0.946	45.94	75.52	2
6	2	0.886	10.14	96.47	2
6	2	0.841	118.35	76.4	2
6	2	0.905	135.52	75.6	2
6	2	0.928	75.26	66.31	2
6	2	0.941	72.12	88.01	2
6	2	0.884	33.45	57.55	2
6	2	0.928	45.86	70.81	2
6	2	0.943	57.77	94.87	2
6	2	0.919	58.69	99.79	2
6	2	0.966	70.81	109.85	2
6	2	0.865	56.93	67.06	2
6	2	0.823	75.48	60.79	2
6	2	0.956	59.66	94.83	2
6	2	0.93	70.64	102.4	2
6	2	0.925	44.13	94.79	2
6	2	0.943	63.4	82.29	2
6	2	0.957	32.1	81.83	2
6	2	0.839	56.84	61.89	2
6	2	0.84	58.01	93.95	2
6	2	0.954	41.23	74.05	2
6	2	0.982	130.47	80.65	2
6	2	0.962	55.74	77.12	2
6	2	0.984	74.38	50.19	2
6	2	0.961	71.39	95.55	2
6	2	0.982	104.93	100.89	2
6	2	0.935	82.51	87.21	2
6	2	0.959	50.19	67.27	2
6	2	0.924	109.55	72.45	2
6	2	0.9	59.07	94.7	2
6	2	0.908	44.43	45.52	2
6	2	0.941	15.31	41.4	2
6	2	0.95	81.41	71.27	2
6	2	0.982	79.18	73.12	2
6	2	0.832	147.46	81.49	2
6	2	0.954	68.03	102.78	2
7	2	0.943	59.15	82.04	2
7	2	0.894	27.22	72.36	2
7	2	0.953	35.21	107.58	2
7	2	0.912	66.81	82.59	2
7	2	0.967	74.76	91.59	2
7	2	0.917	57.72	62.56	2
7	2	0.931	43.38	85.53	2
7	2	0.875	48.42	62.73	2
7	2	0.899	45.94	92.98	2
7	2	0.941	19.77	81.66	2
7	2	0.819	98.57	70.55	2
7	2	0.867	69.38	82.63	2
7	2	0.864	74.21	79.98	2
7	2	0.968	54.23	97.69	2
7	2	0.882	87.72	80.36	2
7	2	0.938	24.82	83.72	2
7	2	0.892	36.6	63.87	2
7	2	0.9	65.55	100.51	2
7	2	0.933	51.92	99.08	2
7	2	0.903	29.45	83.89	2
7	2	0.957	97.23	102.87	2
7	2	0.904	31.97	89.53	2
7	2	0.841	66.26	85.78	2
7	2	0.94	33.53	90.2	2
7	2	0.849	52.63	86.58	2
7	2	0.927	45.52	88.6	2
7	2	0.885	46.15	65.21	2
7	2	0.835	115.53	79.6	2
7	2	0.927	46.41	108.21	2
7	2	0.808	59.45	56.54	2
7	2	0.902	74.89	80.61	2
7	2	0.926	38.12	88.06	2
7	2	0.908	26	78.46	2
7	2	0.931	61.64	95.71	2
7	2	0.952	43.75	89.61	2
7	2	0.946	69.54	78.59	2
7	2	0.897	88.39	89.4	2
7	2	0.922	61.89	101.77	2
7	2	0.885	27.77	83.77	2
7	2	0.957	30.21	87.51	2
7	2	0.864	62.14	88.73	2
7	2	0.957	31.22	87.68	2
7	2	0.869	60.29	87.76	2
7	2	0.928	42.91	87.3	2
7	2	0.843	55.87	89.15	2
7	2	0.844	87.89	90.29	2
7	2	0.949	64.62	105.18	2
7	2	0.884	30.84	77.08	2
7	2	0.84	46.41	83.13	2
7	2	0.889	43.84	78.88	2
7	2	0.851	67.44	89.61	2
7	2	0.968	22.09	83.18	2
7	2	0.943	55.83	108.8	2
7	2	0.83	68.32	81.03	2
7	2	0.946	24.61	71.4	2
7	2	0.842	44.85	96.98	2
7	2	0.933	52.51	105.52	2
7	2	0.856	26.59	83.01	2
7	2	0.85	45.23	78.59	2
7	2	0.913	96.72	85.24	2
7	2	0.829	77.92	88.77	2
7	2	0.856	93.9	78.8	2
7	2	0.898	95.71	89.57	2
7	2	0.861	64.75	89.66	2
7	2	0.908	46.91	76.78	2
7	2	0.819	50.61	80.86	2
7	2	0.885	38.24	86.16	2
7	2	0.976	39.59	91.88	2
7	2	0.89	65.88	97.19	2
7	2	0.935	59.53	49.01	2
7	2	0.871	59.36	59.99	2
7	2	0.911	21.75	43.5	2
7	2	0.916	44.18	71.73	2
7	2	0.846	65.13	95.04	2
7	2	0.879	55.2	55.37	2
7	2	0.885	59.62	81.79	2
7	2	0.902	54.02	89.7	2
7	2	0.865	37.44	85.36	2
7	2	0.906	36.73	68.07	2
7	2	0.877	44.22	102.32	2
7	2	0.911	84.9	77.87	2
7	2	0.816	49.31	67.61	2
7	2	0.978	49.98	97.99	2
7	2	0.869	72.24	89.02	2
7	2	0.95	38.37	100.68	2
7	2	0.883	47.75	80.9	2
7	2	0.924	62.77	109.13	2
7	2	0.885	111.83	70.22	2
7	2	0.88	83.39	92.64	2
7	2	0.91	94.37	93.57	2
7	2	0.95	62.98	94.87	2
7	2	0.886	26.17	70.89	2
7	2	0.937	49.14	65.76	2
7	2	0.919	57.85	78.34	2
7	2	0.898	58.52	102.53	2
7	2	0.942	36.6	78.97	2
7	2	0.897	49.81	52.17	2
7	2	0.848	37.57	75.6	2
7	2	0.863	55.24	72.53	2
7	2	0.928	87.21	83.51	2
7	2	0.819	62.39	73.92	2
7	2	0.889	63.57	98.49	2
7	2	0.944	27.14	85.32	2
7	2	0.888	45.44	82.76	2
7	2	0.834	96.3	54.36	2
7	2	0.903	57.05	102.23	2
8	2	0.891	30.29	49.31	2
8	2	0.901	35.97	70.55	2
8	2	0.898	35.47	96.34	2
8	2	0.953	81.28	66.73	2
8	2	0.881	54.44	81.37	2
8	2	0.859	41.27	80.15	2
8	2	0.945	35.26	66.73	2
8	2	0.917	36.94	68.75	2
8	2	0.951	25.54	78.67	2
8	2	0.963	66.18	101.01	2
8	2	0.94	55.41	75.9	2
8	2	0.931	79.31	83.93	2
8	2	0.945	40.18	79.73	2
8	2	0.958	39.55	83.3	2
8	2	0.895	37.82	63.82	2
8	2	0.889	29.83	51.45	2
8	2	0.922	69.25	88.14	2
8	2	0.972	26.21	77.87	2
8	2	0.844	81.83	75.22	2
8	2	0.951	26.13	66.64	2
8	2	0.925	72.28	97.4	2
8	2	0.883	30.21	73.63	2
8	2	0.881	20.74	77.54	2
8	2	0.933	37.61	68.45	2
8	2	0.908	49.86	91.25	2
8	2	0.953	58.98	98.24	2
8	2	0.887	51.96	66.56	2
8	2	0.937	45.73	69.54	2
8	2	0.958	46.7	80.27	2
8	2	0.9	49.52	102.49	2
8	2	0.955	23.35	64.03	2
8	2	0.944	39.42	69.54	2
8	2	0.913	52.76	45.02	2
8	2	0.955	13.97	47.84	2
8	2	0.89	48.59	77.5	2
8	2	0.938	37.74	90.5	2
8	2	0.892	52.59	66.14	2
8	2	0.831	97.69	63.28	2
8	2	0.966	34.12	80.32	2
8	2	0.852	64.03	57.81	2
8	2	0.949	40.26	87.68	2
8	2	0.962	36.27	94.07	2
8	2	0.829	59.7	67.65	2
8	2	0.869	42.03	55.66	2
8	2	0.859	37.44	47.29	2
8	2	0.922	48.89	71.69	2
8	2	0.953	41.65	52.76	2
8	2	0.92	33.41	68.11	2
8	2	0.944	28.31	74.05	2
8	2	0.886	45.73	57.64	2
8	2	0.825	45.31	44.34	2
8	2	0.89	46.49	47.33	2
8	2	0.97	35.13	68.7	2
8	2	0.928	24.61	69.12	2
8	2	0.968	45.86	82.21	2
8	2	0.94	50.36	82.25	2
8	2	0.977	26.76	74.09	2
8	2	0.924	94.45	100.68	2
8	2	0.974	59.2	96.09	2
8	2	0.879	25.28	76.95	2
8	2	0.842	29.78	66.73	2
8	2	0.891	33.28	69.88	2
8	2	0.877	41.48	73.25	2
8	2	0.922	87.98	90.03	2
8	2	0.916	28.02	37.82	2
8	2	0.971	69.84	97.19	2
8	2	0.882	62.52	67.44	2
8	2	0.929	49.27	77.66	2
8	2	0.928	43.58	109.18	2
8	2	0.917	41.94	72.03	2
8	2	0.874	63.4	67.95	2
8	2	0.89	71.14	69	2
8	2	0.917	32.73	58.27	2
8	2	0.89	43.42	95.67	2
8	2	0.955	97.1	93.36	2
8	2	0.905	39.8	75.35	2
8	2	0.866	109.6	50.99	2
8	2	0.947	73.92	68.11	2
8	2	0.855	23.31	91.42	2
8	2	0.884	71.4	59.78	2
8	2	0.908	26.76	64.79	2
8	2	0.932	15.23	53.98	2
8	2	0.885	37.69	69.38	2
8	2	0.938	56.17	87.17	2
8	2	0.949	43.46	61.97	2
8	2	0.937	29.75	45.1	2
8	2	0.896	34.16	43.04	2
8	2	0.874	35.81	63.4	2
8	2	0.937	73.88	86.25	2
8	2	0.932	98.74	88.86	2
8	2	0.967	66.18	94.2	2
8	2	0.936	25.24	37.19	2
8	2	0.916	55.33	80.02	2
8	2	0.908	79.93	92.56	2
8	2	0.92	28.19	70.89	2
8	2	0.855	17.5	49.73	2
8	2	0.937	80.07	81.49	2
8	2	0.919	81.29	95.33	2
8	2	0.914	78.08	90.5	2
8	2	0.9	88.64	69.21	2
8	2	0.924	60.71	86.96	2
8	2	0.94	43.29	106.06	2
8	2	0.849	162.19	75.14	2
8	2	0.862	163.92	70.13	2
8	2	0.913	89.15	86.79	2
8	2	0.825	62.23	66.64	2
8	2	0.873	48.09	94.33	2
8	2	0.877	59.24	67.65	2
8	2	0.891	57.22	67.65	2
8	2	0.915	47.41	77.24	2
8	2	0.906	109.89	96.68	2
8	2	0.912	43.17	83.77	2
8	2	0.926	33.32	103.75	2
8	2	0.928	59.7	99.37	2
8	2	0.89	80.02	82	2
8	2	0.881	74.34	65.42	2
8	2	0.957	36.18	67.65	2
8	2	0.949	80.06	87.93	2
8	2	0.91	48.17	65.88	2
8	2	0.935	45.02	77.87	2
8	2	0.931	47.63	84.48	2
8	2	0.969	31.55	60.16	2
8	2	0.888	51.2	75.86	2
8	2	0.912	54.48	83.09	2
8	2	0.923	26.55	68.66	2
8	2	0.924	51.12	89.74	2
8	2	0.957	21.16	38.75	2
8	2	0.915	31.22	101.98	2
8	2	0.941	75.39	102.7	2
8	2	0.92	43.59	85.45	2
8	2	0.899	67.4	45.77	2
8	2	0.968	10.81	52	2
8	2	0.862	95.38	94.79	2
8	2	0.852	49.98	78.34	2
8	2	0.932	24.82	73.46	2
8	2	0.837	44.01	80.36	2
8	2	0.881	52.72	85.78	2
8	2	0.971	10.94	52	2
8	2	0.963	37.11	83.18	2
8	2	0.926	65.09	86.21	2
8	2	0.895	43.71	101.56	2
8	2	0.886	29.91	96.47	2
8	2	0.895	22.8	39.93	2
8	2	0.941	78.17	98.24	2
8	2	0.9	70.72	104.8	2
8	2	0.917	75.69	87.3	2
8	2	0.897	131.6	78.46	2
8	2	0.916	51.75	102.4	2
8	2	0.81	84.14	60.42	2
8	2	0.915	61.29	96.18	2
8	2	0.91	69.92	75.06	2
8	2	0.845	93.39	58.19	2
8	2	0.832	104.25	74.47	2
8	2	0.925	48.76	71.82	2
8	2	0.878	134.5	86.08	2
8	2	0.894	51.87	95.55	2
8	2	0.929	56.54	83.85	2
8	2	0.923	32.86	58.9	2
8	2	0.891	28.49	73.37	2
8	2	0.893	61.01	99.54	2
8	2	0.951	54.95	87.21	2
8	2	0.963	20.32	82.12	2
8	2	0.963	74.01	80.65	2
8	2	0.975	17.59	89.44	2
8	2	0.921	46.49	90.03	2
9	2	0.921	43.76	71.52	2
9	2	0.827	29.24	41.65	2
9	2	0.854	23.93	42.96	2
9	2	0.936	29.24	26.97	2
9	2	0.973	52.29	82.42	2
9	2	0.939	12.21	58.98	2
9	2	0.894	41.48	86.92	2
9	2	0.939	38.42	52.67	2
9	2	0.891	35.72	26.59	2
9	2	0.85	39.08	44.18	2
9	2	0.918	48.51	76.15	2
9	2	0.84	22.76	65.63	2
9	2	0.95	14.22	43.75	2
9	2	0.885	22.47	59.99	2
9	2	0.886	80.19	102.49	2
9	2	0.936	51.49	101.65	2
9	2	0.953	13.46	50.15	2
9	2	0.825	55.95	84.61	2
9	2	0.919	47.92	68.83	2
9	2	0.922	34.03	76.53	2
9	2	0.945	21.66	82.76	2
9	2	0.941	27.39	35	2
9	2	0.824	109.14	85.36	2
9	2	0.948	52.46	69.21	2
9	2	0.9	37.4	74.47	2
9	2	0.931	50.73	59.62	2
9	2	0.903	48.55	73.42	2
9	2	0.857	35.72	50.19	2
9	2	0.881	30.5	59.95	2
9	2	0.921	34.83	75.86	2
9	2	0.789	14.35	30.75	2
9	2	0.924	35.84	80.74	2
9	2	0.918	58.69	90.79	2
9	2	0.881	46.83	39.88	2
9	2	0.826	37.91	61.21	2
9	2	0.835	65.09	62.77	2
9	2	0.868	27.64	49.81	2
9	2	0.819	32.48	56.42	2
9	2	0.906	30.17	62.6	2
9	2	0.955	36.18	93.53	2
9	2	0.856	29.66	41.06	2
9	2	0.879	77.83	74.93	2
9	2	0.899	56.16	72.24	2
9	2	0.917	26.22	47.41	2
9	2	0.918	43.88	93.95	2
9	2	0.849	16.07	33.74	2
9	2	0.89	37.15	62.94	2
9	2	0.855	46.95	64.62	2
9	2	0.863	51.16	53.35	2
9	2	0.958	27.35	56.67	2
9	2	0.899	67.28	105.05	2
9	2	0.88	49.64	92.77	2
9	2	0.85	47.8	75.22	2
9	2	0.861	57.13	66.81	2
9	2	0.906	21.42	76.78	2
9	2	0.867	76.15	60.75	2
9	2	0.873	46.65	99.42	2
9	2	0.914	31.77	80.06	2
9	2	0.899	43.68	67.31	2
9	2	0.853	76.27	76.28	2
9	2	0.94	53.77	68.49	2
9	2	0.838	65.3	70.76	2
9	2	0.888	47	54.69	2
9	2	0.925	37.53	73.88	2
9	2	0.95	32.23	92.47	2
9	2	0.901	72.16	63.4	2
9	2	0.914	61.8	94.03	2
9	2	0.855	73.8	78.25	2
9	2	0.845	60.84	92.05	2
9	2	0.961	48.05	105.18	2
9	2	0.875	57.85	75.35	2
9	2	0.862	79.47	82.17	2
9	2	0.921	90.58	89.7	2
9	2	0.845	69.5	71.69	2
9	2	0.882	54.91	102.19	2
9	2	0.938	30.37	93.78	2
9	2	0.909	30.92	85.91	2
9	2	0.918	39.59	57.72	2
9	2	0.892	54.31	71.82	2
9	2	0.825	28.99	43.08	2
9	2	0.874	36.31	80.27	2
9	2	0.896	38.11	89.28	2
9	2	0.941	29.45	70.89	2
9	2	0.849	41.48	91.93	2
9	2	0.891	34.67	89.19	2
9	2	0.861	26.97	84.52	2
9	2	0.872	36.39	91.59	2
9	2	0.902	43.55	67.86	2
9	2	0.923	39.26	83.76	2
9	2	0.875	82.8	79.85	2
9	2	0.853	37.32	87.72	2
9	2	0.953	45.05	83.18	2
9	2	0.88	13.34	58.77	2
9	2	0.857	115.07	78.17	2
9	2	0.938	39.67	90.58	2
9	2	0.912	58.53	75.22	2
9	2	0.866	52.93	68.28	2
9	2	0.846	39.29	77.16	2
9	2	0.86	29.87	43.08	2
9	2	0.929	31.8	67.19	2
9	2	0.813	61.84	67.99	2
9	2	0.808	82.97	43.25	2
9	2	0.972	23.27	49.81	2
9	2	0.93	63.23	84.86	2
9	2	0.832	134.25	80.69	2
9	2	0.864	89.7	74.34	2
9	2	0.856	86.83	66.94	2
9	2	0.886	25.08	81.03	2
9	2	0.815	42.95	58.86	2
9	2	0.874	36.85	73.29	2
9	2	0.919	37.23	71.4	2
9	2	0.841	59.02	95.97	2
9	2	0.871	73.88	95.46	2
9	2	0.862	75.35	85.11	2
9	2	0.853	57.98	79.35	2
9	2	0.876	46.24	92.31	2
10	1	0.914	59.62	98.95	2
10	1	0.859	160.59	80.61	2
10	1	0.895	112.12	92.39	2
10	1	0.897	112	95.29	2
10	1	0.95	80.53	92.6	2
10	1	0.924	88.6	93.53	2
10	1	0.938	96.39	102.28	2
10	1	0.861	70.98	87.26	2
10	1	0.864	95.92	84.9	2
10	1	0.868	95.29	94.87	2
10	1	0.927	58.56	108.97	2
10	1	0.856	82.25	94.49	2
10	1	0.931	88.06	87.34	2
10	1	0.882	146.03	85.49	2
10	1	0.91	77.58	68.7	2
10	1	0.822	56.5	58.06	2
10	1	0.92	48.47	55.28	2
11	3	0.844	51.58	80.32	2
11	3	0.918	60.92	80.15	2
11	3	0.912	34.83	95.8	2
11	3	0.866	46.24	90.58	2
11	3	0.922	53.01	81.54	2
11	3	0.955	48.09	79.01	2
11	3	0.946	54.23	35.76	2
11	3	0.833	94.62	94.49	2
11	3	0.88	50.2	54.9	2
11	3	0.849	91.33	87.85	2
11	3	0.906	57.09	90.12	2
11	3	0.892	77.33	93.61	2
11	3	0.911	45.39	70.43	2
11	3	0.857	46.33	65.88	2
11	3	0.857	131.1	71.31	2
11	3	0.898	27.85	109.22	2
11	3	0.845	44.43	85.99	2
11	3	0.901	24.06	99.25	2
11	3	0.873	53.01	94.45	2
11	3	0.924	31.56	104.46	2
11	3	0.912	54.69	93.15	2
11	3	0.86	107.29	77.41	2
11	3	0.966	43.37	80.15	2
11	3	0.916	48.72	82.67	2
11	3	0.868	41.07	62.22	2
11	3	0.899	125.41	70.18	2
11	3	0.855	51.74	103.08	2
11	3	0.934	63.9	89.07	2
11	3	0.882	28.6	45.19	2
11	3	0.889	30.21	56.75	2
11	3	0.901	48.5	90.08	2
11	3	0.886	44.68	79.35	2
11	3	0.929	37.23	79.81	2
11	3	0.863	29.28	71.1	2
11	3	0.862	41.39	82.97	2
11	3	0.897	32.64	72.41	2
11	3	0.832	81.74	91.34	2
11	3	0.964	47.66	93.53	2
11	3	0.874	60.46	55.87	2
11	3	0.916	91.97	100.09	2
11	3	0.864	61.46	102.66	2
11	3	0.915	118.94	79.26	2
11	3	0.928	45.23	71.48	2
11	3	0.891	50.48	60.42	2
11	3	0.934	44.68	63.11	2
11	3	0.885	62.98	69.88	2
11	3	0.857	45.48	84.1	2
11	3	0.835	88.78	91.67	2
11	3	0.858	88.14	90.96	2
11	3	0.822	76.44	90.96	2
11	3	0.904	97.1	92.01	2
11	3	0.873	102.4	86.12	2
11	3	0.911	72.03	91.55	2
11	3	0.87	63.78	91.72	2
11	3	0.96	59.53	86.08	2
11	3	0.873	42.66	108.5	2
11	3	0.934	43.04	98.78	2
12	3	0.858	59.87	92.14	2
12	3	0.925	29.88	94.91	2
12	3	0.92	53.77	102.99	2
12	3	0.944	46.07	91.46	2
12	3	0.854	50.91	79.89	2
12	3	0.825	70.13	88.52	2
12	3	0.922	50.78	94.28	2
12	3	0.873	105.43	94.16	2
12	3	0.897	38.62	66.01	2
12	3	0.886	31.47	77.71	2
12	3	0.884	81.83	88.98	2
12	3	0.895	62.44	96.68	2
12	3	0.927	55.32	103.96	2
12	3	0.863	83	83.81	2
12	3	0.891	76.57	67.65	2
12	3	0.841	104.17	61.89	2
12	3	0.881	46.95	75.9	2
12	3	0.877	32.52	50.7	2
12	3	0.914	53.44	84.35	2
12	3	0.819	37.44	61.34	2
12	3	0.862	100.97	90.88	2
12	3	0.908	54.91	87.97	2
12	3	0.94	57.76	92.39	2
12	3	0.835	48.04	78.09	2
12	3	0.894	47.8	101.81	2
12	3	0.845	127.47	80.95	2
12	3	0.873	44.43	88.39	2
12	3	0.888	68.28	87.76	2
12	3	0.87	82.63	81.07	2
12	3	0.882	84.82	80.4	2
12	3	0.91	55.37	85.91	2
12	3	0.888	55.12	97.94	2
12	3	0.873	92.55	91.51	2
12	3	0.916	37.02	110.69	2
12	3	0.926	57.6	83.85	2
12	3	0.921	85.95	93.82	2
12	3	0.954	56.13	91	2
12	3	0.836	86.54	58.23	2
12	3	0.929	59.2	71.56	2
12	3	0.851	83.22	96.93	2
12	3	0.881	55.83	98.7	2
12	3	0.954	65.38	94.96	2
12	3	0.939	102.95	97.48	2
12	3	0.921	37.11	95.67	2
12	3	0.913	74	95.97	2
12	3	0.896	76.36	66.77	2
12	3	0.887	33.11	98.87	2
12	3	0.96	33.32	88.06	2
12	3	0.889	50.4	74.97	2
12	3	0.939	73.75	80.99	2
12	3	0.937	34.25	86.54	2
12	3	0.929	51.7	98.2	2
12	3	0.945	38.79	73.67	2
12	3	0.905	47.45	104.89	2
12	3	0.975	90.24	86.84	2
13	2	0.878	125.92	83.3	2
13	2	0.866	38.62	90.79	2
13	2	0.876	93.27	91.51	2
13	2	0.956	39.33	90.08	2
13	2	0.849	39.55	81.66	2
13	2	0.835	46.45	98.32	2
13	2	0.934	71.27	77.83	2
13	2	0.868	47.76	67.69	2
13	2	0.917	47.5	82.84	2
13	2	0.895	63.49	80.82	2
13	2	0.891	115.82	94.24	2
13	2	0.921	93.53	85.32	2
13	2	0.908	43.88	103.08	2
13	2	0.87	51.41	105.31	2
13	2	0.845	96.14	89.44	2
13	2	0.888	76.69	82.76	2
13	2	0.848	77.62	82.46	2
13	2	0.89	30.38	72.36	2
13	2	0.918	80.73	96.6	2
13	2	0.926	65.34	90.33	2
13	2	0.858	61.93	81.83	2
13	2	0.863	68.11	61.68	2
13	2	0.872	47.96	91.84	2
13	2	0.836	100.8	89.7	2
13	2	0.879	51.83	57.22	2
13	2	0.905	35.35	100	2
13	2	0.84	44.72	106.53	2
13	2	0.89	66.64	105.14	2
13	2	0.929	50.45	99.54	2
13	2	0.877	49.56	101.9	2
13	2	0.932	56.5	101.06	2
13	2	0.865	71.01	80.53	2
13	2	0.907	204.64	57.68	2
13	2	0.958	20.95	71.31	2
13	2	0.906	29.03	59.24	2
13	2	0.945	43.93	81.7	2
13	2	0.815	37.4	62.69	2
13	2	0.856	53.01	78.04	2
13	2	0.828	82.3	71.35	2
14	2	0.925	21.12	49.18	2
14	2	0.863	51.41	91.21	2
14	2	0.875	61.17	75.18	2
14	2	0.852	48.26	106.82	2
14	2	0.822	65	85.07	2
14	2	0.908	27.09	54.61	2
14	2	0.838	82.42	59.45	2
14	2	0.838	37.74	80.1	2
14	2	0.907	13.8	49.18	2
14	2	0.828	80.74	92.14	2
14	2	0.85	38.92	99	2
14	2	0.827	31.89	68.03	2
14	2	0.912	58.31	106.15	2
14	2	0.877	24.44	63.61	2
14	2	0.895	32.61	66.35	2
14	2	0.848	47.84	92.14	2
14	2	0.845	22.59	75.65	2
14	2	0.92	22.3	85.24	2
14	2	0.877	28.4	51.12	2
14	2	0.858	76.87	80.4	2
14	2	0.932	28.27	72.41	2
14	2	0.908	50.61	90.54	2
14	2	0.869	45.98	98.11	2
14	2	0.849	86.29	84.06	2
14	2	0.861	36.39	43.17	2
14	2	0.936	25.03	50.28	2
14	2	0.876	14.51	49.52	2
14	2	0.925	60.33	41.4	2
14	2	0.877	30.63	41.36	2
14	2	0.867	41.36	94.24	2
14	2	0.828	64.12	81.03	2
14	2	0.845	83.64	94.91	2
14	2	0.91	123.69	83.13	2
14	2	0.885	17.29	57.81	2
14	2	0.868	82.59	73.84	2
14	2	0.892	66.73	85.66	2
14	2	0.887	61.93	94.37	2
14	2	0.895	51.58	65.46	2
14	2	0.935	85.99	97.56	2
14	2	0.846	60.54	70.85	2
14	2	0.839	61.38	68.62	2
14	2	0.814	52.38	50.19	2
14	2	0.836	48.17	67.57	2
14	2	0.944	82.5	74.43	2
14	2	0.899	44.68	73.92	2
14	2	0.856	34.67	51.83	2
14	2	0.89	43.25	79.6	2
14	2	0.83	67.06	91.38	2
14	2	0.914	60.16	66.39	2
14	2	0.861	70.85	65	2
14	2	0.84	57.01	71.14	2
14	2	0.905	33.15	43.8	2
14	2	0.86	81.58	68.24	2
14	2	0.844	86.75	85.78	2
14	2	0.918	25.75	50.4	2
14	2	0.93	70.6	71.65	2
14	2	0.945	50.61	67.86	2
14	2	0.924	26.17	71.82	2
14	2	0.873	30.46	38.71	2
14	2	0.873	50.95	78.84	2
14	2	0.869	34.63	67.61	2
14	2	0.86	91.72	84.94	2
14	2	0.881	59.07	69.38	2
14	2	0.83	25.33	58.77	2
14	2	0.858	138.84	83.77	2
14	2	0.833	45.77	90.12	2
14	2	0.88	65.59	89.95	2
14	2	0.903	85.07	88.73	2
14	2	0.844	16.24	64.58	2
14	2	0.887	72.45	95.33	2
14	2	0.964	65.97	89.78	2
14	2	0.857	45.19	56.59	2
14	2	0.862	83.43	71.82	2
14	2	0.948	66.22	89.44	2
14	2	0.932	48.68	40.56	2
14	2	0.857	17.33	71.61	2
14	2	0.838	88.73	92.94	2
14	2	0.905	36.01	55.07	2
14	2	0.892	89.07	100.85	2
14	2	0.895	89.78	98.28	2
14	2	0.838	56.54	74.64	2
14	2	0.856	64.12	92.05	2
14	2	0.817	92.98	75.69	2
14	2	0.869	46.19	106.23	2
14	2	0.851	51.71	82.76	2
14	2	0.87	80.1	96.09	2
14	2	0.941	38.03	54.36	2
14	2	0.822	65.13	80.44	2
14	2	0.825	60.2	67.53	2
15	2	0.896	42.91	77.71	2
15	2	0.822	34.29	71.23	2
15	2	0.85	26.84	65.3	2
15	2	0.918	37.82	64.62	2
15	2	0.877	30.25	89.19	2
15	2	0.85	130.55	86.54	2
15	2	0.848	46.11	72.66	2
15	2	0.867	95.75	92.1	2
15	2	0.932	59.15	82.76	2
15	2	0.904	90.37	80.57	2
15	2	0.823	51.28	63.91	2
15	2	0.816	85.83	74.64	2
15	2	0.875	25.07	53.52	2
15	2	0.836	99.08	79.18	2
15	2	0.858	73.08	78.42	2
15	2	0.893	69.92	66.52	2
15	2	0.848	93.69	93.23	2
15	2	0.888	75.56	97.82	2
15	2	0.875	129.03	62.73	2
15	2	0.838	106.78	54.02	2
15	2	0.929	146.16	83.72	2
15	2	0.815	42.07	79.52	2
15	2	0.862	66.05	100.09	2
15	2	0.833	48.72	80.57	2
15	2	0.881	60.71	81.24	2
15	2	0.862	150.83	81.03	2
16	2	0.909	39.64	71.56	2
16	2	0.898	24.95	38.75	2
16	2	0.899	69.8	60.75	2
16	2	0.867	46.07	44.81	2
16	2	0.904	66.01	49.81	2
16	2	0.909	76.82	48.09	2
16	2	0.906	128.11	86.04	2
16	2	0.909	32.99	35.76	2
16	2	0.809	39.55	43.84	2
16	2	0.825	49.94	61.89	2
16	2	0.887	37.57	61.85	2
16	2	0.861	43.84	56.63	2
16	2	0.916	49.98	51.24	2
16	2	0.848	54.57	64.66	2
16	2	0.857	52.67	52.72	2
16	2	0.815	32.69	47.84	2
16	2	0.886	47.12	38.62	2
16	2	0.924	44.22	36.18	2
16	2	0.823	93.65	89.15	2
16	2	0.888	36.23	57.13	2
16	2	0.892	20.57	43.8	2
16	2	0.944	98.87	76.44	2
16	2	0.911	83.34	57.39	2
16	2	0.879	48	45.44	2
16	2	0.856	104.47	77.66	2
16	2	0.888	64.63	45.56	2
16	2	0.882	51.62	50.11	2
16	2	0.893	14.64	35.68	2
16	2	0.798	48.25	35.26	2
16	2	0.899	48.68	53.85	2
16	2	0.857	53.86	49.22	2
16	2	0.94	80.57	99.29	2
16	2	0.881	92.56	77.92	2
16	2	0.887	66.18	49.98	2
16	2	0.911	48.09	88.81	2
16	2	0.921	89.15	56.25	2
16	2	0.944	53.01	56.97	2
16	2	0.832	64.08	68.79	2
16	2	0.902	39.84	61.34	2
16	2	0.944	56.97	94.11	2
16	2	0.896	130.63	89.32	2
16	2	0.896	80.02	92.47	2
16	2	0.833	103.88	86.5	2
16	2	0.942	47.58	51.96	2
16	2	0.939	38.71	47.75	2
16	2	0.9	60.42	51.87	2
16	2	0.857	43.75	54.23	2
16	2	0.918	91	95.55	2
16	2	0.879	39.8	71.27	2
16	2	0.877	94.91	84.86	2
16	2	0.826	98.53	84.65	2
16	2	0.901	51.08	53.05	2
16	2	0.805	33.24	42.41	2
16	2	0.898	45.48	35.3	2
16	2	0.852	136.31	53.09	2
16	2	0.932	36.56	45.52	2
16	2	0.905	36.73	51.16	2
16	2	0.86	38.41	48.17	2
16	2	0.902	27.35	58.61	2
16	2	0.938	60.84	79.14	2
16	2	0.858	47.92	76.7	2
16	2	0.922	62.43	58.82	2
16	2	0.929	43.12	56.08	2
16	2	0.864	93.19	66.89	2
16	2	0.831	40.68	87.64	2
16	2	0.906	26	62.81	2
16	2	0.856	146.16	64.87	2
16	2	0.913	98.66	68.53	2
16	2	0.858	63.74	56.29	2
16	2	0.833	63.36	64.29	2
16	2	0.817	58.57	66.26	2
16	2	0.864	54.57	63.78	2
16	2	0.904	65.84	60.71	2
16	2	0.844	79.77	45.77	2
16	2	0.869	34.42	30.54	2
16	2	0.906	70.77	65.25	2
16	2	0.833	63.57	70.98	2
16	2	0.854	64.87	64.37	2
16	2	0.879	63.66	63.61	2
16	2	0.832	62.56	55.28	2
16	2	0.902	73.12	72.28	2
16	2	0.877	76.83	73.37	2
16	2	0.879	54.15	58.1	2
16	2	0.924	199.59	50.95	2
16	2	0.885	106.73	70.22	2
16	2	0.936	57.3	50.11	2
16	2	0.88	61.09	74.76	2
16	2	0.82	61.85	64.58	2
16	2	0.849	47.12	74.59	2
16	2	0.93	62.48	93.02	2
16	2	0.829	65.42	59.32	2
16	2	0.898	38.33	69.5	2
16	2	0.911	46.15	59.66	2
16	2	0.844	137.74	49.18	2
16	2	0.91	65.09	96.85	2
16	2	0.894	46.87	70.22	2
16	2	0.887	70.47	83.05	2
16	2	0.844	80.02	64.92	2
16	2	0.87	28.95	38.5	2
16	2	0.908	68.87	52.63	2
16	2	0.897	66.09	96.51	2
16	2	0.937	100	67.27	2
16	2	0.937	53.14	72.24	2
16	2	0.934	93.27	89.11	2
16	2	0.857	98.78	64.2	2
16	2	0.844	50.57	68.83	2
16	2	0.866	92.94	85.74	2
16	2	0.933	134.38	85.62	2
17	2	0.942	56.71	66.43	2
17	2	0.952	66.05	95.5	2
17	2	0.824	36.85	66.26	2
17	2	0.827	53.94	58.65	2
17	2	0.822	57.09	87.97	2
17	2	0.927	52.13	77.41	2
17	2	0.9	49.94	77.33	2
17	2	0.899	75.27	84.19	2
17	2	0.858	76.95	70.68	2
17	2	0.947	22.59	99.21	2
17	2	0.82	83.51	80.4	2
17	2	0.94	50.95	58.06	2
17	2	0.978	42.07	102.7	2
17	2	0.902	52.17	84.99	2
17	2	0.936	42.79	69.08	2
17	2	0.909	24.99	77.45	2
17	2	0.865	93.82	67.95	2
17	2	0.901	30.25	58.65	2
17	2	0.908	33.19	100.43	2
17	2	0.873	69	68.24	2
17	2	0.88	55.91	66.31	2
17	2	0.928	35.64	58.73	2
17	2	0.918	51.62	102.53	2
17	2	0.906	66.3	87.43	2
17	2	0.874	64.49	76.53	2
17	2	0.963	49.93	100.43	2
17	2	0.911	35	94.75	2
17	2	0.955	36.72	74.43	2
17	2	0.918	43.84	108.21	2
17	2	0.92	44.97	73.5	2
17	2	0.953	23.85	76.7	2
17	2	0.923	50.1	87.43	2
17	2	0.903	37.83	86.58	2
17	2	0.898	68.96	93.61	2
17	2	0.867	36.35	92.94	2
17	2	0.892	67.23	86.08	2
17	2	0.867	46.02	72.41	2
17	2	0.869	77.63	83.93	2
17	2	0.895	62.52	104.63	2
17	2	0.911	42.19	66.14	2
17	2	0.825	32.44	61.89	2
17	2	0.835	95.34	91	2
17	2	0.827	99.88	68.87	2
17	2	0.912	83.3	99.5	2
17	2	0.897	55.11	102.4	2
17	2	0.868	53.43	85.41	2
17	2	0.94	66.09	88.81	2
17	2	0.882	30.84	101.18	2
17	2	0.812	50.07	83.81	2
17	2	0.906	51.03	74.3	2
17	2	0.812	67.69	62.98	2
17	2	0.864	36.1	104.25	2
17	2	0.873	26.46	53.31	2
17	2	0.879	60.08	99.37	2
17	2	0.889	32.44	66.89	2
17	2	0.87	25.83	63.36	2
17	2	0.886	59.32	66.6	2
17	2	0.873	47.12	69.12	2
17	2	0.888	45.69	102.95	2
17	2	0.843	75.27	63.44	2
17	2	0.917	56.5	95.25	2
17	2	0.842	111.75	69.33	2
17	2	0.922	69.71	99.25	2
17	2	0.934	77.25	96.55	2
17	2	0.947	72.4	83.64	2
17	2	0.883	76.78	81.91	2
17	2	0.901	48.85	99.92	2
17	2	0.84	80.23	68.16	2
17	2	0.835	45.6	61.26	2
18	3	0.846	54.86	56.29	2
18	3	0.872	27.94	49.14	2
18	3	0.855	51.66	102.11	2
18	3	0.893	68.41	70.43	2
18	3	0.86	56.33	88.65	2
18	3	0.88	27.43	72.91	2
18	3	0.823	43.29	86.54	2
18	3	0.853	32.31	62.35	2
18	3	0.817	39.21	87.05	2
18	3	0.796	19.23	46.7	2
18	3	0.85	27.65	70.34	2
18	3	0.855	25.33	82.08	2
18	3	0.846	21	74.21	2
18	3	0.857	58.31	93.36	2
18	3	0.875	57.68	99.33	2
18	3	0.885	29.11	83.81	2
18	3	0.91	37.49	64.58	2
18	3	0.893	44.21	92.73	2
18	3	0.939	37.06	89.49	2
18	3	0.913	36.73	80.48	2
18	3	0.902	20.62	78.88	2
18	3	0.872	28.31	59.87	2
18	3	0.865	28.65	69.38	2
18	3	0.937	19.6	98.83	2
18	3	0.87	38.29	101.94	2
18	3	0.894	35.38	86.63	2
18	3	0.892	20.62	90.62	2
18	3	0.823	37.99	88.31	2
18	3	0.821	46.28	71.44	2
18	3	0.88	51.04	82.33	2
18	3	0.842	56.25	92.31	2
18	3	0.865	12.45	62.94	2
18	3	0.865	29.07	76.07	2
18	3	0.881	46.28	99.46	2
18	3	0.864	22.01	76.82	2
18	3	0.814	38.79	93.27	2
18	3	0.832	39.75	73.04	2
18	3	0.825	31.3	100.93	2
18	3	0.862	47.63	96.51	2
18	3	0.834	22.51	73.33	2
18	3	0.822	19.77	68.37	2
18	3	0.807	25.28	74.3	2
18	3	0.943	38.88	105.26	2
18	3	0.954	19.99	45.56	2
18	3	0.894	26.76	83.93	2
18	3	0.849	37.57	105.47	2
18	3	0.857	57.6	102.99	2
18	3	0.839	48.34	89.78	2
18	3	0.904	32.23	89.53	2
18	3	0.899	29.79	97.31	2
18	3	0.858	29.07	79.52	2
18	3	0.901	28.48	56.97	2
18	3	0.884	37.4	65.72	2
18	3	0.894	50.78	88.44	2
18	3	0.872	46.03	79.14	2
18	3	0.813	26.67	64.45	2
18	3	0.889	44.47	96.13	2
18	3	0.826	40.18	64.12	2
18	3	0.856	27.52	69.59	2
18	3	0.933	22.3	92.22	2
18	3	0.874	40.81	81.37	2
18	3	0.816	16.58	45.35	2
18	3	0.847	44.22	57.98	2
18	3	0.858	25.24	61.13	2
18	3	0.881	20.66	61.72	2
18	3	0.812	24.65	68.49	2
18	3	0.834	56.5	63.19	2
18	3	0.929	47.33	99.58	2
18	3	0.877	24.65	88.86	2
18	3	0.824	52.88	90.75	2
18	3	0.871	20.45	72.24	2
18	3	0.845	29.24	77.12	2
18	3	0.808	31.81	78.42	2
18	3	0.871	48.76	77.83	2
18	3	0.869	49.1	101.56	2
18	3	0.849	30.25	81.45	2
18	3	0.837	28.06	50.86	2
18	3	0.951	27.77	74.89	2
18	3	0.844	28.87	85.99	2
18	3	0.822	69.92	88.06	2
18	3	0.879	18.01	82.08	2
18	3	0.836	26.34	72.7	2
18	3	0.882	93.31	45.48	2
18	3	0.915	24.15	105.05	2
18	3	0.825	32.53	66.68	2
18	3	0.903	33.61	73.67	2
18	3	0.877	47.76	89.23	2
18	3	0.885	18.47	73.75	2
18	3	0.843	31.72	56.29	2
18	3	0.956	25.54	96.68	2
18	3	0.893	22.42	76.15	2
18	3	0.904	33.49	101.18	2
18	3	0.903	13.75	90.88	2
18	3	0.883	35.84	85.83	2
18	3	0.919	15.36	83.85	2
19	3	0.824	100.43	88.31	2
19	3	0.926	52.51	87.97	2
19	3	0.878	41.61	68.7	2
19	3	0.884	16.91	78	2
19	3	0.817	54.36	78.42	2
19	3	0.89	63.11	91.51	2
19	3	0.919	48.3	84.52	2
19	3	0.894	72.28	103.67	2
19	3	0.863	28.86	70.43	2
19	3	0.885	54.23	72.24	2
19	3	0.896	67.74	94.75	2
19	3	0.9	44.01	69.97	2
19	3	0.865	76.44	89.23	2
19	3	0.922	74.43	107.37	2
19	3	0.899	24.11	88.44	2
19	3	0.857	68.96	88.6	2
19	3	0.93	42.24	72.28	2
19	3	0.879	68.87	100.38	2
19	3	0.919	32.23	96.18	2
19	3	0.888	50.02	90.5	2
19	3	0.958	36.69	83.81	2
19	3	0.92	35.97	77.71	2
19	3	0.855	43.46	84.02	2
19	3	0.908	48.21	96.72	2
19	3	0.943	61.51	93.02	2
19	3	0.931	33.7	77.79	2
19	3	0.931	65.46	102.4	2
19	3	0.885	61.05	61.21	2
19	3	0.891	35.21	82.8	2
19	3	0.818	41.61	70.26	2
19	3	0.879	34.2	83.13	2
19	3	0.824	45.35	82.12	2
19	3	0.943	163.15	83.26	2
19	3	0.873	42.99	81.58	2
19	3	0.921	41.56	67.57	2
19	3	0.916	72.41	99.58	2
19	3	0.88	32.11	76.65	2
19	3	0.879	71.35	95.46	2
19	3	0.901	40.47	74.68	2
19	3	0.927	68.16	99.08	2
19	3	0.955	44.77	114.18	2
19	3	0.837	56.46	97.23	2
19	3	0.903	33.41	78.21	2
19	3	0.87	60.75	74.64	2
19	3	0.93	98.65	97.99	2
19	3	0.949	71.94	94.24	2
19	3	0.851	35.64	79.64	2
19	3	0.884	59.15	56.17	2
19	3	0.959	57.56	101.35	2
19	3	0.888	39.46	82.38	2
19	3	0.896	34.17	86.16	2
19	3	0.927	18.09	75.31	2
19	3	0.881	43.38	110.48	2
19	3	0.907	54.78	109.09	2
19	3	0.936	58.9	101.94	2
19	3	0.879	64.16	78.93	2
19	3	0.94	61.18	71.77	2
19	3	0.884	21.08	58.65	2
19	3	0.906	81.28	101.69	2
19	3	0.942	59.32	93.82	2
19	3	0.863	35.51	86.46	2
19	3	0.917	142.75	79.35	2
19	3	0.917	66.39	83.6	2
19	3	0.863	26.55	71.14	2
19	3	0.896	28.99	105.98	2
19	3	0.868	49.69	92.22	2
19	3	0.879	64.45	77.62	2
19	3	0.918	72.87	95.8	2
19	3	0.821	33.36	75.65	2
19	3	0.94	51.71	76.95	2
19	3	0.872	67.65	56	2
19	3	0.847	66.81	66.94	2
19	3	0.858	33.7	54.48	2
19	3	0.931	43.12	60.37	2
19	3	0.913	26.29	72.95	2
19	3	0.823	54.23	69.42	2
19	3	0.891	36.6	65.34	2
19	3	0.882	67.61	87.13	2
19	3	0.839	127.69	58.61	2
19	3	0.934	59.15	97.48	2
19	3	0.883	83.77	55.7	2
19	3	0.852	39.76	66.64	2
19	3	0.823	64.62	69	2
19	3	0.925	28.78	80.69	2
19	3	0.841	34.84	78.97	2
19	3	0.834	67.27	66.01	2
19	3	0.91	61.59	60.75	2
19	3	0.906	41.1	66.77	2
19	3	0.914	65.04	96.89	2
19	3	0.908	30	64.87	2
19	3	0.843	46.95	85.62	2
19	3	0.913	22.47	67.69	2
19	3	0.908	43.08	80.9	2
19	3	0.931	88.31	86.88	2
19	3	0.826	91.97	63.7	2
19	3	0.95	44.05	90.62	2
19	3	0.903	71.65	75.73	2
19	3	0.87	47.92	72.36	2
19	3	0.907	62.48	95.29	2
19	3	0.869	48.26	108.88	2
19	3	0.864	46.28	76.23	2
19	3	0.865	57.3	75.06	2
19	3	0.868	47.25	79.1	2
19	3	0.927	24.95	93.82	2
19	3	0.882	89.87	78.72	2
19	3	0.955	134.92	93.65	2
19	3	0.867	57.18	75.01	2
19	3	0.875	37.32	110.78	2
20	3	0.828	38.66	100.09	2
20	3	0.843	38.45	65.59	2
20	3	0.828	58.06	89.28	2
20	3	0.845	46.62	95.88	2
20	3	0.828	28.44	55.96	2
20	3	0.872	49.81	84.48	2
20	3	0.915	27.39	67.61	2
20	3	0.924	22.34	68.28	2
20	3	0.902	56.75	96.18	2
20	3	0.865	37.32	76.82	2
20	3	0.826	78.51	74.3	2
20	3	0.917	42.03	102.74	2
20	3	0.83	45.56	75.01	2
20	3	0.852	33.53	82.8	2
20	3	0.82	30.33	106.9	2
20	3	0.826	62.31	79.77	2
20	3	0.887	42.49	61.09	2
20	3	0.919	54.31	73.84	2
20	3	0.869	48.68	96.93	2
20	3	0.874	45.6	71.23	2
20	3	0.908	50.27	96.22	2
20	3	0.859	42.07	80.65	2
20	3	0.912	56.21	90.41	2
20	3	0.84	48.09	98.78	2
20	3	0.861	44.22	92.98	2
20	3	0.834	88.65	72.74	2
21	3	0.911	88.52	84.94	2
21	3	0.914	26.51	74.85	2
21	3	0.927	50.53	83.39	2
21	3	0.877	85.2	84.77	2
21	3	0.902	95.12	100.05	2
21	3	0.861	41.52	63.53	2
21	3	0.905	69.8	97.23	2
21	3	0.921	59.91	98.78	2
21	3	0.853	117.34	82.42	2
21	3	0.854	83.39	80.95	2
21	3	0.88	92.22	92.89	2
21	3	0.936	116.54	77.75	2
21	3	0.948	91.76	103.83	2
21	3	0.928	54.78	103.2	2
21	3	0.856	81.87	94.16	2
21	3	0.91	55.03	81.62	2
21	3	0.916	84.9	70.68	2
21	3	0.869	75.9	72.66	2
21	3	0.935	82.42	83.47	2
21	3	0.927	58.52	66.26	2
21	3	0.939	64.71	86.92	2
21	3	0.908	49.69	70.76	2
21	3	0.876	41.95	74.97	2
21	3	0.848	54.57	79.52	2
21	3	0.921	59.95	89.23	2
21	3	0.909	51.75	104.72	2
21	3	0.84	52.67	62.64	2
21	3	0.956	46.36	68.54	2
21	3	0.868	61.89	67.82	2
21	3	0.92	71.69	99.71	2
21	3	0.821	111.2	72.32	2
21	3	0.896	69.76	74.38	2
21	3	0.958	68.62	85.41	2
21	3	0.852	77.75	97.82	2
21	3	0.942	59.95	106.74	2
21	3	0.946	44.64	87.93	2
21	3	0.941	49.48	78.34	2
21	3	0.942	58.61	88.98	2
21	3	0.914	37.7	50.4	2
21	3	0.926	85.28	97.56	2
21	3	0.929	73.25	73.25	2
21	3	0.893	79.26	89.28	2
21	3	0.879	46.95	83.81	2
21	3	0.88	89.78	98.11	2
21	3	0.913	134.46	78.67	2
21	3	0.941	118.68	84.48	2
21	3	0.96	54.69	80.78	2
21	3	0.915	59.45	83.39	2
21	3	0.893	96.93	79.52	2
21	3	0.917	94.54	92.31	2
21	3	0.918	59.83	65.42	2
21	3	0.935	57.3	58.69	2
21	3	0.87	89.78	91.34	2
21	3	0.873	72.07	78.38	2
21	3	0.847	86.54	87.93	2
21	3	0.871	90.24	87.97	2
21	3	0.939	72.62	100.43	2
21	3	0.944	94.45	88.01	2
21	3	0.912	40.85	74.17	2
21	3	0.888	68.87	87.59	2
21	3	0.937	77.45	105.73	2
21	3	0.873	91.51	80.4	2
21	3	0.94	43.54	104.46	2
21	3	0.888	68.41	100.13	2
21	3	0.901	45.94	66.89	2
21	3	0.856	83.13	85.57	2
21	3	0.93	51.79	68.49	2
21	3	0.904	70.76	92.6	2
21	3	0.91	46.32	88.77	2
21	3	0.913	79.85	91.34	2
21	3	0.887	68.87	98.53	2
21	3	0.887	65.88	71.27	2
21	3	0.887	52.55	73.33	2
21	3	0.832	55.87	76.57	2
21	3	0.844	52.46	48.68	2
21	3	0.898	96.55	86.63	2
21	3	0.908	97.4	87.68	2
21	3	0.943	121.55	91.97	2
21	3	0.961	59.36	97.82	2
22	1	0.901	37.28	63.78	2
22	1	0.941	71.82	83.85	2
22	1	0.922	60.16	79.43	2
22	1	0.88	89.91	82.92	2
22	1	0.905	90.41	91.09	2
22	1	0.922	113.09	97.94	2
22	1	0.929	56.71	109.13	2
22	1	0.929	71.56	99.04	2
22	1	0.889	69.17	75.65	2
22	1	0.877	122.81	91.25	2
22	1	0.927	41.23	62.35	2
22	1	0.888	82.67	94.83	2
22	1	0.871	69.5	88.73	2
22	1	0.83	64.58	86.92	2
22	1	0.928	126.51	87.64	2
22	1	0.917	49.35	89.78	2
22	1	0.955	82.5	81.2	2
22	1	0.916	61.47	88.77	2
22	1	0.915	77.32	105.94	2
22	1	0.916	83.39	76.23	2
22	1	0.885	61	67.23	2
22	1	0.899	76.82	86.21	2
23	1	0.944	46.07	90.24	2
23	1	0.851	66.26	71.48	2
23	1	0.892	52.76	90.37	2
23	1	0.877	76.61	86.67	2
23	1	0.893	93.87	98.78	2
23	1	0.917	103.96	99.63	2
23	1	0.938	41.65	103.37	2
23	1	0.851	99.5	74.64	2
23	1	0.884	40.31	81.11	2
23	1	0.914	77.87	100.09	2
23	1	0.918	103.12	87.09	2
23	1	0.858	36.09	86.42	2
23	1	0.926	50.74	59.7	2
24	2	0.926	40.6	88.69	2
24	2	0.941	61.34	80.61	2
24	2	0.908	42.41	64.92	2
24	2	0.932	78.09	82.67	2
24	2	0.822	83.85	62.14	2
24	2	0.88	77.75	87.72	2
24	2	0.869	76.2	87.38	2
24	2	0.859	49.14	56.97	2
24	2	0.937	74.13	68.24	2
24	2	0.893	52.42	73.08	2
24	2	0.907	102.65	68.79	2
24	2	0.903	69.51	43.54	2
24	2	0.875	64.37	93.36	2
[truncated: 2,404 more rows]

## Sheet: Second Dataset
Subject_No	Group_ID	Nuclear_Circularity	Lamin_Puncta (PMD normalised)	Cytoplasm_Area	Nuclear_Area	Cluster
1	1	0.915	0	111.96	101.53	1
1	1	0.967	0.3365	119.92	120.4	1
2	1	0.927	0.3725	181.3	91.07	1
2	1	0.958	1.5245	177.19	56.07	1
2	1	0.874	0.2845	59.33	81.85	1
2	1	0.878	0.5855	115.34	119.78	1
2	1	0.939	0.8348	80.89	82.98	1
2	1	0.928	0.4377	115.71	115.68	1
2	1	0.929	0.1936	87.18	103.49	1
2	1	0.901	0.2074	81.41	87.51	1
2	1	0.909	0.4949	136.44	112.11	1
2	1	0.96	0.1168	144.59	111.42	1
2	1	0.922	0.7961	84.83	98.24	1
2	1	0.893	0.3003	112.44	100.23	1
2	1	0.957	0.5049	167.17	105.87	1
2	1	0.87	0	54.38	81.77	1
2	1	0.899	0.1283	131.59	95.32	1
2	1	0.951	0.3442	147.16	98.83	1
2	1	0.912	0.685	49.29	95.04	1
2	1	0.922	0.7965	105.98	86.98	1
2	1	0.951	0.6413	78.97	73.9	1
2	1	0.936	1.2063	55.98	79.98	1
2	1	0.876	0.3047	55.41	86.76	1
2	1	0.932	0	77.93	119.5	1
2	1	0.939	0.2	84.41	82.84	1
3	1	0.94	0.7583	121.04	99.23	1
3	1	0.916	0	98.64	95.32	1
3	1	0.961	0.3372	136.09	79.85	1
3	1	0.919	0.3687	124.45	88.37	1
3	1	0.945	0.5539	124.27	109.27	1
3	1	0.873	0	103.32	94.8	1
4	1	0.931	0.2403	93.19	97.43	1
4	1	0.907	0.3065	73.05	114.5	1
4	1	0.929	0.5976	74.94	122.16	1
4	1	0.942	0.8072	110.95	105.04	1
4	1	0.962	0.8706	102.88	108.71	1
4	1	0.899	0	85.74	80.03	1
4	1	0.866	0.3778	59.27	84.09	1
4	1	0.913	0.6591	101.92	86.66	1
4	1	0.945	0.7225	123.96	102.26	1
4	1	0.893	0.7287	122.91	75.75	1
4	1	0.946	0	72.15	84.4	1
4	1	0.923	0	40.96	52.19	1
4	1	0.876	0.3646	122.81	82.2	1
4	1	0.895	0.7318	122.39	88.4	1
5	1	0.945	1.4288	153.8	111.58	1
5	1	0.933	0.6027	99.44	97.33	1
5	1	0.916	1.0366	115.63	93.77	1
5	1	0.923	0.6777	88.43	90.5	1
5	1	0.94	0.6665	119.89	81.26	1
5	1	0.954	0.5957	100.6	92.98	1
5	1	0.929	1.1428	69.92	91.52	1
5	1	0.928	0.5851	68.29	76.51	1
5	1	0.923	0.1709	116.91	115.48	1
5	1	0.921	1.3328	74.94	119.45	1
5	1	0.905	1.257	143.03	109.75	1
10	1	0.972	1.5168	125.87	114.1	1
10	1	0.893	0.6039	86.22	116.09	1
10	1	0.947	0.8886	97.66	85.91	1
10	1	0.962	1.0804	112.46	73.45	1
10	1	0.934	0.3234	107.34	97.24	1
10	1	0.951	1.4948	127.73	77.19	1
10	1	0.982	1.6279	95.96	117.58	1
10	1	0.933	1.3228	91.85	109.4	1
10	1	0.945	1.0656	130.31	103.94	1
10	1	0.976	1.1428	75.94	128.49	1
10	1	0.957	1.4996	127.32	122.93	1
10	1	0.93	1.5713	121.51	111.62	1
10	1	0.925	1.3651	50.86	100.13	1
10	1	0.91	0.7616	68.37	102.97	1
10	1	0.93	1.4933	81.36	102.81	1
10	1	0.944	0.8683	59.97	72.95	1
10	1	0.951	1.3725	88.52	128.85	1
10	1	0.954	1.6304	74.52	100.32	1
10	1	0.952	0.4629	74.99	84.06	1
10	1	0.961	0.6284	138.11	84.92	1
10	1	0.938	1.4721	153.28	105.92	1
10	1	0.953	1.2331	98.53	110.84	1
10	1	0.956	1.7178	70.73	92.22	1
10	1	0.92	1.1207	61.95	117.77	1
10	1	0.931	0.231	75.15	106.12	1
10	1	0.975	1.553	156.47	88.91	1
10	1	0.964	0.9478	109.88	97	1
10	1	0.966	1.6961	163.73	103.43	1
10	1	0.913	0.3017	115.05	121.43	1
8	2	0.915	1.1969	65.35	107.7	1
8	2	0.912	0.3131	62.46	82.67	1
8	2	0.913	1.3361	131.72	120.56	1
8	2	0.876	0.2573	75.99	129.6	1
8	2	0.935	0.5117	114.65	114.86	1
8	2	0.893	1.1542	67.77	120.22	1
8	2	0.931	0	60.25	91.39	1
8	2	0.95	0	69.53	102.89	1
8	2	0.924	1.1049	88.49	86.27	1
8	2	0.961	0.7624	76.95	112.95	1
9	2	0.908	0	20.15	73	1
9	2	0.943	1.1905	39.78	78.63	1
9	2	0.944	1.0087	46.95	89.14	1
9	2	0.908	0.8262	28.66	61.9	1
9	2	0.924	1.4841	31.91	58.75	1
9	2	0.928	0.5658	41.85	100.58	1
9	2	0.951	0.492	48.13	86.05	1
9	2	0.911	1.3782	34.36	64.66	1
9	2	0.953	1.6718	42.49	108.3	1
9	2	0.945	1.3837	136.9	119.72	1
9	2	0.901	1.1658	81.24	95.59	1
9	2	0.921	1.0065	47.05	99.18	1
9	2	0.884	1.0701	88.51	133.44	1
9	2	0.924	1.2893	110.19	89.01	1
6	2	0.95	1.6631	97.14	97.17	1
6	2	0.906	0.6331	95.7	92.74	1
6	2	0.905	0.944	85.57	128.9	1
6	2	0.95	1.1212	180.11	77.34	1
6	2	0.97	1.7411	69.59	115.68	1
6	2	0.962	0.6918	58.38	75.77	1
6	2	0.899	1.2473	64.76	102.5	1
6	2	0.933	1.1126	90.75	100.95	1
6	2	0.94	1.4781	54.65	91.63	1
6	2	0.881	0.7622	79.48	78.39	1
6	2	0.895	0.509	158.7	88.79	1
6	2	0.946	0.5449	74.12	97.14	1
6	2	0.928	1.5286	118.9	108.48	1
6	2	0.96	1.3367	120.86	125.1	1
7	2	0.927	0.9623	104.55	97.53	1
7	2	0.899	0.8507	52.56	109.31	1
7	2	0.946	1.1094	60.46	110.42	1
7	2	0.898	1.2377	99.35	93.18	1
7	2	0.934	0.8693	64.3	140.05	1
7	2	0.962	0.258	86.67	136.32	1
7	2	0.862	0.5406	62.03	91.91	1
7	2	0.905	0.211	52.97	84.45	1
7	2	0.925	0.1011	110.54	110.93	1
7	2	0.871	0	60.54	100.25	1
7	2	0.878	0.4482	49.88	91.08	1
7	2	0.873	0.933	95.85	118.43	1
7	2	0.931	0.5284	84.63	140.71	1
7	2	0.912	0.5579	60.11	116.44	1
7	2	0.953	0.7649	73.07	134.39	1
7	2	0.934	1.4706	53.21	106.35	1
7	2	0.93	1.0779	103.71	113.81	1
7	2	0.934	1.463	84.05	118.81	1
7	2	0.929	0.5893	75.88	114.73	1
7	2	0.907	1.3491	58	74.98	1
7	2	0.896	0.3783	88.64	121.88	1
7	2	0.878	0.7942	56.3	130.26	1
7	2	0.879	1.1087	40.33	95.41	1
7	2	0.953	1.0403	53.73	87.39	1
7	2	0.952	0.7989	83.96	118.31	1
7	2	0.944	1.2529	142.75	115.3	1
7	2	0.936	0.7643	43.88	126.01	1
7	2	0.874	0.6898	64.82	84.27	1
7	2	0.954	0.8514	39.39	99.52	1
7	2	0.906	0.2627	42.55	116.61	1
7	2	0.96	0.8176	54.69	130.59	1
7	2	0.891	1.0791	93.23	84.37	1
7	2	0.914	0.3283	68.09	108.29	1
7	2	0.9	0.72	93.15	95.94	1
7	2	0.952	1.7333	77.39	134.73	1
7	2	0.928	0.7972	84.13	108.65	1
7	2	0.91	1.4674	76.18	112.94	1
7	2	0.893	0.8609	90.89	131.57	1
7	2	0.926	0.5919	94.43	134.65	1
7	2	0.912	0.3881	57.6	123.58	1
13	2	0.886	0.6926	122.05	105.54	1
13	2	0.967	0.5983	94.2	90.42	1
13	2	0.95	0.3697	152.45	85.78	1
13	2	0.94	1.0155	138.75	108.57	1
13	2	0.948	1.4625	57.8	81.47	1
13	2	0.972	0.5686	99.12	107.2	1
13	2	0.949	0	176.31	85.84	1
13	2	0.962	0	106.75	119.56	1
13	2	0.929	0.282	199.84	74.88	1
13	2	0.864	0	90.66	101.66	1
13	2	0.917	0	104.53	102.24	1
14	2	0.899	0.8258	51.09	118.94	1
14	2	0.919	1.3872	50.69	95.77	1
14	2	0.902	0	36.05	91.48	1
14	2	0.918	0.4881	57.62	109.1	1
14	2	0.913	0.9852	57.1	151.16	1
14	2	0.951	0.7825	89.86	81.5	1
14	2	0.884	0.6866	61.45	85.05	1
14	2	0.855	0.9426	29.84	55.32	1
14	2	0.936	0.4637	30.33	80.55	1
14	2	0.876	0.7226	58.39	71.99	1
14	2	0.899	1.5688	62.75	126.11	1
14	2	0.935	1.636	68.77	85.38	1
14	2	0.916	0.2674	52.59	100.35	1
14	2	0.956	1.1346	49.58	95.29	1
14	2	0.942	0	33.64	99.06	1
14	2	0.931	0	54.81	111.97	1
14	2	0.905	0	45.04	88.02	1
14	2	0.933	0.4078	34.49	109.4	1
14	2	0.934	1.3209	31.94	95.42	1
14	2	0.932	1.6637	59.17	121.94	1
14	2	0.959	0.4455	63.13	104.37	1
14	2	0.964	0.2386	58.93	96.03	1
14	2	0.957	1.1015	63.84	98.65	1
14	2	0.932	1.1601	60.61	122.55	1
14	2	0.953	0.7305	77.01	107.58	1
14	2	0.891	0.2738	51.36	86.39	1
14	2	0.933	0.4726	119.02	115.48	1
14	2	0.932	1.1531	85.37	80.79	1
14	2	0.936	0.5567	151.56	64.67	1
14	2	0.896	0.3633	77.42	65.47	1
14	2	0.888	0.8169	68.86	96.57	1
14	2	0.903	0.2393	117.53	87.97	1
14	2	0.949	0.4894	86.21	88.81	1
14	2	0.959	0.3481	80.81	72.75	1
14	2	0.945	1.6033	70.17	81.46	1
14	2	0.933	0.498	56.48	101.44	1
14	2	0.909	0.2722	51.66	76.21	1
14	2	0.941	1.4037	90.17	107.55	1
14	2	0.901	1.0116	97.31	100.38	1
14	2	0.957	0.2573	109.3	116.34	1
14	2	0.877	1.4577	86.83	73.65	1
15	2	0.878	0.2704	141.66	81.3	1
15	2	0.92	0.5738	100.13	101.62	1
15	2	0.877	0.3351	114.3	90.97	1
15	2	0.911	0.2439	157.03	97.94	1
15	2	0.922	0.815	94	83.55	1
15	2	0.954	1.0015	95.61	71.84	1
15	2	0.912	0.6997	164.21	56.55	1
15	2	0.892	0.3088	186.08	77.34	1
15	2	0.908	0.8488	112.81	73.98	1
15	2	0.892	0.5652	135.54	90.31	1
11	3	0.907	1.4087	30.32	98.7	1
11	3	0.929	1.0817	59.24	96.6	1
11	3	0.94	0.4341	49.2	134.62	1
11	3	0.882	0.4094	52.17	102.09	1
11	3	0.928	0.8303	77.17	91.26	1
11	3	0.921	1.5172	70.39	77.51	1
11	3	0.981	1.6493	77.7	126.79	1
11	3	0.934	0	57.47	86.74	1
11	3	0.918	0.8232	77.83	100.84	1
11	3	0.927	1.106	57.94	132.3	1
11	3	0.873	0.929	45.98	88.85	1
11	3	0.935	1.2692	67.31	106.49	1
11	3	0.942	0.6266	68.17	111.58	1
11	3	0.963	1.3191	80.96	130.22	1
11	3	0.886	0.4214	50.68	141.59	1
11	3	0.976	0.7506	85.37	121.75	1
11	3	0.95	0.8285	25.78	73.12	1
11	3	0.968	0.7148	89.64	127.2	1
11	3	0.927	0.7122	89.97	97.64	1
11	3	0.934	0.4381	48.75	116.03	1
11	3	0.924	0.3731	114.5	103	1
11	3	0.904	0.3106	68.77	88.8	1
11	3	0.935	1.0185	41.94	78.03	1
11	3	0.884	0	119.1	64.96	1
11	3	0.972	0.7158	89.51	93.65	1
11	3	0.874	0.7093	60.23	83.8	1
11	3	0.868	0.2693	79.32	83.72	1
11	3	0.882	1.2789	133.6	80.16	1
11	3	0.948	1.3245	48.38	110.35	1
11	3	0.874	1.079	59.38	105	1
11	3	0.954	1.2095	88.29	92.48	1
11	3	0.933	0.7795	82.2	84.15	1
11	3	0.895	0.3669	116.44	94.75	1
11	3	0.873	0.209	102.2	62.95	1
11	3	0.885	1.1418	74.82	82.39	1
11	3	0.892	1.5054	70.94	93.88	1
11	3	0.863	0.4186	51.02	80.69	1
11	3	0.95	0	33.77	81.34	1
11	3	0.94	0.8324	76.98	77.47	1
11	3	0.917	1.3124	65.09	71.84	1
11	3	0.93	0.7662	55.75	61.09	1
11	3	0.971	0.3998	53.43	72.29	1
12	3	0.944	0	143.12	115.26	1
12	3	0.934	0.1913	82.98	100.29	1
12	3	0.901	0.8666	54.94	91.56	1
12	3	0.946	1.199	105.89	95.79	1
12	3	0.96	0.5625	141.07	100.73	1
12	3	0.953	0.6237	76.34	93.27	1
12	3	0.908	1.0932	101.62	124.99	1
12	3	0.9	0.2344	67.7	117.06	1
12	3	0.943	1.1143	156.66	88.4	1
12	3	0.921	0.2456	129.24	89.44	1
12	3	0.931	0.9672	114.86	114.33	1
12	3	0.921	0.8813	90.04	95.03	1
12	3	0.954	1.3136	120.81	78.97	1
12	3	0.884	0.5139	92.64	106.95	1
12	3	0.926	1.4259	77.91	87.46	1
16	3	0.887	0.3572	99.99	127.48	1
16	3	0.879	1.0672	83.67	102.44	1
16	3	0.965	0.7441	168	86.88	1
16	3	0.867	0.2363	75.58	86.35	1
16	3	0.903	0.8329	64.32	73.09	1
16	3	0.898	1.084	82.38	94.27	1
16	3	0.883	0.4408	121.55	106.98	1
16	3	0.87	0.6448	83.09	103.61	1
16	3	0.905	0.4749	75.21	98.96	1
16	3	0.88	0.479	111.86	115.44	1
16	3	0.937	1.4496	135.52	107.04	1
16	3	0.917	1.4438	86.58	81.03	1
16	3	0.878	0.472	75.68	105.67	1
16	3	0.919	0.4068	87.8	76.74	1
16	3	0.915	0.7637	70.16	111.64	1
16	3	0.894	1.526	46.81	101.05	1
16	3	0.928	0.4874	36.64	86.31	1
17	3	0.883	1.1904	70.35	53.55	1
17	3	0.97	0.2671	52.25	78.53	1
17	3	0.956	0.1032	135.22	110.39	1
17	3	0.961	0	84.95	112.39	1
17	3	0.927	0	45.33	82.22	1
17	3	0.909	0.1884	74.07	72.45	1
17	3	0.934	0	33.34	81.53	1
17	3	0.988	1.3983	69.87	87.52	1
17	3	0.927	0.4048	103.43	127.31	1
17	3	0.971	0	43.08	65.97	1
17	3	0.945	0.7043	118.9	127.27	1
17	3	0.92	1.297	64.57	82.52	1
17	3	0.921	0.0865	161.45	84.46	1
17	3	0.952	0.1306	106.91	115.18	1
17	3	0.923	0.5365	104.06	93.08	1
17	3	0.953	0.7659	54.67	114.29	1
17	3	0.929	1.4884	121.91	119.58	1
18	3	0.937	0.5786	39.17	96.29	1
18	3	0.931	0.5178	43.77	86.67	1
18	3	0.927	0.5418	41.83	93.14	1
18	3	0.939	0.5166	43.87	97.56	1
18	3	0.936	0	92.87	133.79	1
18	3	0.95	0.9268	97.82	113.86	1
18	3	0.915	1.1018	164.56	103.05	1
18	3	0.899	1.3408	118.33	80.03	1
18	3	0.917	1.2789	88.61	108.16	1
18	3	0.915	1.0116	89.62	105.31	1
18	3	0.923	0.832	108.96	109.52	1
18	3	0.898	0.9171	98.85	87.14	1
18	3	0.891	0	62.43	89.93	1
18	3	0.878	0.8036	84.61	85.63	1
18	3	0.94	1.0594	64.18	88.16	1
18	3	0.866	0.4162	54.45	80.99	1
18	3	0.9	1.2001	56.66	79.91	1
18	3	0.884	0.6998	97.17	117.09	1
18	3	0.897	0.8391	81.03	77.27	1
18	3	0.946	0.4755	95.32	103.63	1
18	3	0.875	1.4225	95.6	87.97	1
18	3	0.878	1.227	92.36	104.6	1
19	3	0.895	0	66.66	77.71	1
19	3	0.945	0.1743	122.57	107.74	1
19	3	0.94	0.1428	149.6	99.64	1
19	3	0.973	0	67.13	81.64	1
19	3	0.916	0.2038	104.78	105.57	1
19	3	0.967	0.6395	66.8	95.44	1
19	3	0.949	0.2991	71.42	79.33	1
19	3	0.914	0.7837	163.51	103.46	1
19	3	0.912	0.3545	60.25	90.14	1
19	3	0.932	0.4926	130.07	83.68	1
19	3	0.932	0	77.15	80.76	1
19	3	0.925	0.6682	127.85	109.95	1
19	3	0.95	0.4681	45.63	100.05	1
19	3	0.907	0.1532	139.41	101.68	1
19	3	0.94	0.5254	121.96	99.27	1
19	3	0.903	0.1958	109.09	92.28	1
19	3	0.932	0.55	77.67	68.95	1
19	3	0.891	1.379	77.44	78.44	1
19	3	0.944	0.3409	62.66	74.12	1
19	3	0.951	0.2713	78.73	102.87	1
19	3	0.915	0.2383	89.64	105.87	1
19	3	0.947	0.683	93.81	81.36	1
19	3	0.936	1.5638	109.26	70.04	1
19	3	0.902	0.6884	62.05	63.14	1
19	3	0.915	0.6827	93.85	79.16	1
19	3	0.927	0.2337	91.38	73.37	1
19	3	0.926	0	75.53	65.48	1
19	3	0.941	0.3282	130.16	82.23	1
19	3	0.949	0.1511	141.38	87.66	1
19	3	0.964	0.7289	87.91	89.73	1
19	3	0.942	0.1566	136.35	88.28	1
19	3	0.908	0.3723	172.09	84.78	1
19	3	0.949	0	71.67	82.04	1
2	1	0.905	1.9719	51.37	84.46	2
3	1	0.88	1.8295	75.25	83.72	2
4	1	0.879	2.0459	76.61	65.9	2
5	1	0.921	1.7858	123.05	109	2
10	1	0.905	1.998	86.87	71.16	2
10	1	0.896	1.9825	52.53	57.54	2
10	1	0.962	1.9994	104.17	71.13	2
10	1	0.949	2.7682	100.32	95.76	2
10	1	0.853	3.2486	74.8	65.19	2
10	1	0.95	2.1542	80.57	74.25	2
10	1	0.946	2.1426	121.51	124.79	2
10	1	0.946	2.3421	81.52	97.49	2
10	1	0.952	1.988	96.04	125.89	2
8	2	0.866	2.2497	113	129.31	2
8	2	0.877	5.6338	69.42	73.93	2
8	2	0.964	2.5879	120.9	141.2	2
8	2	0.906	2.9232	140.48	95.54	2
8	2	0.895	1.7401	56.19	112.4	2
8	2	0.863	2.8595	95.74	102.13	2
8	2	0.946	2.114	74	97.15	2
8	2	0.928	1.8967	61.86	74.35	2
9	2	0.943	2.3886	99.13	104.89	2
9	2	0.882	2.1265	44.54	56.86	2
9	2	0.923	2.5733	55.21	98.79	2
9	2	0.927	3.9624	41.83	85.86	2
9	2	0.924	2.2653	41.81	88.04	2
9	2	0.956	2.3426	90.97	77.21	2
9	2	0.913	4.5051	89.35	102.96	2
9	2	0.923	2.2301	42.47	69.93	2
9	2	0.861	2.6417	53.78	74.48	2
9	2	0.914	4.4662	31.81	62.86	2
9	2	0.928	4.8881	48.44	71.83	2
9	2	0.961	2.1029	33.78	74.63	2
9	2	0.927	2.0674	34.36	92.85	2
9	2	0.89	1.9014	74.72	120.57	2
9	2	0.941	2.1249	33.43	78.46	2
9	2	0.925	2.3082	61.55	96.44	2
9	2	0.95	3.3153	99.99	106.83	2
9	2	0.92	1.6757	28.26	81.2	2
6	2	0.944	2.1127	57.35	88.43	2
6	2	0.84	3.3786	41.84	46.21	2
6	2	0.871	3.6656	66.11	100.85	2
6	2	0.886	3.3439	157.02	95.48	2
6	2	0.925	2.9629	143.13	106.12	2
6	2	0.911	5.5872	57.83	56.68	2
6	2	0.953	2.3149	69.79	46.53	2
6	2	0.908	1.9443	124.64	110.19	2
6	2	0.902	1.7922	101.41	118.8	2
6	2	0.94	2.3439	60.31	55.2	2
6	2	0.926	4.179	82.15	60.03	2
6	2	0.827	2.6129	108.2	82.45	2
6	2	0.932	2.9258	158.75	125.03	2
6	2	0.933	1.7599	45.9	73.69	2
6	2	0.927	2.2702	97.85	120.8	2
6	2	0.946	2.6467	53.41	80.47	2
6	2	0.949	2.2652	71.32	93.77	2
6	2	0.901	3.9989	80.8	100.83	2
6	2	0.966	2.219	109.21	86.23	2
6	2	0.94	1.8077	145.23	85.06	2
6	2	0.976	2.0844	58.13	83.45	2
6	2	0.937	4.4151	82.33	102.93	2
6	2	0.904	2.4172	58.48	89.8	2
6	2	0.886	1.9867	81.32	105.61	2
6	2	0.905	2.8821	91.09	116.12	2
6	2	0.953	2.215	118.52	83.09	2
6	2	0.861	1.8344	77.06	66.49	2
6	2	0.943	2.0912	57.94	106.39	2
6	2	0.937	2.9558	95.65	107.42	2
6	2	0.889	3.9404	71.75	99.3	2
6	2	0.773	3.671	49.51	101.7	2
6	2	0.845	2.4978	48.51	78.16	2
6	2	0.846	3.2939	73.57	107.8	2
7	2	0.907	2.0858	75.03	136.32	2
7	2	0.905	2.1546	93.39	148.79	2
7	2	0.951	2.1598	62.11	108.68	2
7	2	0.932	3.4633	41.96	99.15	2
7	2	0.942	2.716	49.39	115.99	2
7	2	0.963	2.2475	129.32	130.07	2
7	2	0.924	2.4766	85.76	89.62	2
13	2	0.895	2.511	78.56	76.35	2
14	2	0.906	1.5718	35.79	69.66	2
14	2	0.924	2.3083	24.37	101.71	2
14	2	0.893	1.7221	65.33	77.86	2
11	3	0.874	2.0375	41.93	134.85	2
11	3	0.842	5.0318	67.91	134.46	2
11	3	0.945	2.3248	64.31	109.16	2
11	3	0.878	3.9568	86.37	116.38	2
11	3	0.916	2.8015	53.37	107.95	2
11	3	0.904	2.1654	49.32	89.95	2
11	3	0.908	3.5982	71.23	96.92	2
11	3	0.891	1.6841	101.46	98.46	2
11	3	0.955	2.2791	65.6	101.46	2
11	3	0.895	1.867	68.64	134.29	2
11	3	0.931	1.9917	85.79	126.77	2
12	3	0.954	1.8878	75.66	81.22	2
12	3	0.903	1.7673	71.84	98.84	2
16	3	0.891	4.4298	153.2	85.32	2
16	3	0.867	1.5761	79.32	73.41	2
16	3	0.82	2.8503	87.72	62.27	2
16	3	0.881	1.6683	64.23	96.24	2
17	3	0.967	2.8459	44.14	108.48	2
17	3	0.805	3.0638	41	57.06	2
17	3	0.846	2.336	47.8	47.05	2
17	3	0.9	1.9994	90.75	145.76	2
17	3	0.877	1.9428	107.76	83.28	2
17	3	0.893	2.1593	51.71	79.03	2
17	3	0.939	3.417	61.27	119.21	2
17	3	0.961	2.2624	86.37	129.45	2
17	3	0.943	2.0048	76.58	114.03	2
17	3	0.911	1.9179	87.33	105.36	2
17	3	0.958	2.4995	83.76	110.92	2
17	3	0.874	2.7766	110.59	77.51	2
17	3	0.885	1.9877	35.11	147.04	2
18	3	0.86	2.1399	52.96	101.3	2
18	3	0.924	4.498	65.5	95.03	2
18	3	0.927	1.7876	76.07	78.69	2
18	3	0.912	1.7202	65.88	70.01	2
18	3	0.873	3.1911	71.02	84.29	2
18	3	0.871	1.9626	69.29	80.16	2
19	3	0.922	3.7442	119.79	104.02	2
19	3	0.976	2.8109	91.18	74.57	2
1	1	0.815	0.0784	171.59	87.97	3
1	1	0.787	0.8165	230.63	110.75	3
1	1	0.751	0.6037	155.96	127.73	3
1	1	0.788	0.5849	252.96	131.18	3
1	1	0.87	0.6888	117.16	115.23	3
1	1	0.793	1.4387	186.98	138.55	3
2	1	0.796	2.1196	111.51	100.88	3
2	1	0.851	0.5121	164.84	76.19	3
2	1	0.854	1.6838	130.34	75.33	3
2	1	0.881	0.3771	223.84	83.72	3
4	1	0.84	0.172	130.17	123.25	3
4	1	0.822	0.626	178.83	110.64	3
4	1	0.826	1.1911	93.99	94.86	3
4	1	0.821	1.2166	92.02	121.67	3
4	1	0.856	0.9123	122.72	83.12	3
5	1	0.857	1.567	76.49	123.04	3
5	1	0.845	0.9893	161.54	104.32	3
5	1	0.859	1.2488	143.97	93.48	3
5	1	0.858	0.6922	230.86	81.62	3
10	1	0.771	1.1684	118.84	126.03	3
10	1	0.692	2.7849	280.46	112.5	3
8	2	0.848	0.4188	93.38	84.68	3
8	2	0.851	0.5403	108.57	127.15	3
8	2	0.831	0.6772	86.63	105.86	3
8	2	0.838	1.9954	88.2	103.53	3
8	2	0.827	1.2708	76.94	97.03	3
9	2	0.846	1.5568	91.26	90.45	3
9	2	0.714	1.4048	33.71	68.28	3
9	2	0.848	0.5385	87.94	113.66	3
6	2	0.672	4.1629	92.17	69.69	3
6	2	0.697	3.5665	181.19	107.05	3
6	2	0.834	0.7856	179.94	77.27	3
6	2	0.718	1.4475	195.32	103.65	3
6	2	0.846	1.9883	172.66	73.29	3
6	2	0.826	0.9124	177.07	83.79	3
6	2	0.756	1.8025	134.44	119.62	3
6	2	0.738	1.3707	132.6	96.71	3
6	2	0.842	1.0832	93.22	80.59	3
7	2	0.836	0.2932	76.24	96.96	3
7	2	0.833	0.6542	51.26	85.02	3
7	2	0.709	0.2399	93.19	81.03	3
7	2	0.866	1.4136	79.08	125.66	3
7	2	0.805	0.219	102.08	126.02	3
7	2	0.849	0.8809	88.83	132.65	3
7	2	0.804	0.4114	81.51	120.31	3
7	2	0.864	0.7811	128.8	117.79	3
7	2	0.784	1.1639	144.07	78.48	3
7	2	0.848	1.3422	66.63	140.67	3
13	2	0.804	0	126.6	86.72	3
13	2	0.821	0.266	211.89	106.87	3
14	2	0.832	1.5752	44.64	66.81	3
15	2	0.799	0.2366	161.86	84.23	3
15	2	0.792	0.5995	95.84	87.02	3
15	2	0.773	1.2008	143.53	99.37	3
15	2	0.875	0.3566	161.13	107.83	3
15	2	0.854	1.2778	134.89	94.98	3
15	2	0.853	0.6115	93.95	70.65	3
15	2	0.78	1.7863	214.42	99.87	3
15	2	0.732	1.0811	70.86	95.6	3
15	2	0.651	2.8589	100.48	73.87	3
15	2	0.629	0.2008	286.14	83.28	3
15	2	0.849	0.1546	123.84	112.03	3
15	2	0.804	0.4303	89.01	71.74	3
11	3	0.842	1.4649	58.32	130.26	3
11	3	0.838	0	92.81	113.41	3
11	3	0.785	0.6056	141.07	103	3
11	3	0.82	0.4821	132.91	88.85	3
11	3	0.829	0.67	159.38	92.87	3
12	3	0.802	0.6204	127.9	101.94	3
12	3	0.835	0.0969	163.8	131.19	3
12	3	0.862	0.7123	89.12	122.41	3
12	3	0.858	0.471	168.46	106.92	3
12	3	0.827	0.1298	122.26	126.44	3
12	3	0.831	0.529	90	66.93	3
16	3	0.851	0.8876	140.84	126.14	3
16	3	0.801	0.1336	133.62	106.77	3
16	3	0.83	0.4663	229.78	101.42	3
16	3	0.798	0.9659	129.43	105.86	3
16	3	0.812	0.339	52.68	73.27	3
16	3	0.829	0.2706	132	74.88	3
16	3	0.836	0.5867	121.76	84.99	3
16	3	0.842	0.4863	36.72	71.67	3
16	3	0.849	0	103.02	89.75	3
16	3	0.833	0.8585	20.8	92.31	3
16	3	0.783	0.6291	56.78	99.47	3
16	3	0.804	3.1163	212.04	111.3	3
16	3	0.779	0.6132	262.12	125.21	3
16	3	0.848	0.8587	62.39	82.34	3
16	3	0.83	1.6633	171.79	118.29	3
16	3	0.792	0.816	43.77	73.13	3
16	3	0.744	0.7392	72.48	69.94	3
16	3	0.856	1.0308	69.3	107.41	3
16	3	0.838	1.002	71.29	82.28	3
16	3	0.796	0.9455	151.1	104.48	3
16	3	0.854	0.8555	62.62	89.75	3
16	3	0.848	0.6978	51.19	96.85	3
17	3	0.807	1.2726	87.74	90.42	3
17	3	0.785	2.0464	109.13	97.07	3
18	3	0.79	0.7369	61.51	75.09	3
18	3	0.855	1.4218	79.7	92.97	3
18	3	0.782	1.7011	79.94	51.69	3
18	3	0.857	1.0676	84.92	105.45	3
18	3	0.834	0.6724	101.12	91.22	3
18	3	0.807	0	158.03	105.73	3
18	3	0.863	1.4684	92.61	121.49	3
18	3	0.846	0.7294	62.14	62.6	3
18	3	0.782	0.3368	67.29	62.53	3
18	3	0.873	0	147.74	112.24	3
18	3	0.814	0.4373	103.65	82.64	3
18	3	0.81	0.597	75.93	78.94	3
18	3	0.833	0.1684	134.56	80.94	3
18	3	0.858	0.3079	73.6	112.22	3
18	3	0.692	0.327	207.96	67.81	3
18	3	0.832	0.7512	90.51	108.43	3
18	3	0.817	0.1288	175.95	131.65	3
19	3	0.848	0.6716	63.6	58.8	3
1	1	0.92	2.08	200.47	158.7	4
1	1	0.885	2.5316	191.27	136.67	4
1	1	0.75	1.2169	375.82	178.87	4
1	1	0.922	2.1319	100.95	191.7	4
1	1	0.874	1.3013	299.76	123.74	4
1	1	0.913	1.2564	203.41	142.04	4
1	1	0.911	1.6417	172.06	165.49	4
1	1	0.893	0.6903	292.29	120.86	4
1	1	0.915	0.762	317.72	187.15	4
1	1	0.938	1.4037	277.88	229.1	4
1	1	0.863	2.0521	183.53	126.85	4
1	1	0.84	0.319	252.99	146.19	4
1	1	0.901	0.227	177.8	138.31	4
1	1	0.89	0.3782	213.37	160.23	4
1	1	0.869	1.2099	166.76	140.6	4
1	1	0.881	0.423	159.01	122.01	4
1	1	0.915	1.1479	246.08	141.65	4
1	1	0.87	0.8304	129.59	128.38	4
2	1	0.966	0.6033	139.92	134.85	4
2	1	0.89	0.3669	184.05	126.85	4
2	1	0.912	1.473	183.38	118.44	4
2	1	0.925	1.5655	334.31	95.53	4
2	1	0.943	0.9073	167.47	132.03	4
2	1	0.946	0.9545	371.42	140.81	4
2	1	0.914	0.9627	157.83	153.94	4
2	1	0.889	0.7092	309.46	170.2	4
2	1	0.885	1.3306	279.14	107.99	4
2	1	0.96	0.254	199.43	133	4
2	1	0.947	0.8169	165.33	120.25	4
2	1	0.928	0.6594	153.61	132.55	4
2	1	0.949	0.4112	164.24	140.18	4
2	1	0.967	0.7063	167.31	173.31	4
2	1	0.96	0.8341	465.55	194.76	4
2	1	0.911	0.6852	221.75	149.22	4
2	1	0.925	0.3744	180.39	153.28	4
2	1	0.918	0.1477	228.66	136.14	4
2	1	0.91	0.0755	223.52	87.97	4
2	1	0.896	0.1753	192.66	140.75	4
2	1	0.91	0.3054	331.72	118.11	4
2	1	0.914	0.2114	239.59	131.14	4
2	1	0.916	0.239	282.51	160.09	4
2	1	0.923	0.4726	142.88	119.51	4
2	1	0.96	0.273	185.54	123.2	4
3	1	0.881	0.2681	171.18	124.91	4
3	1	0.91	0.4247	162.07	124.03	4
3	1	0.921	0.1239	185.25	107.6	4
4	1	0.908	0.2596	172.53	117.91	4
4	1	0.899	0	87.47	189.45	4
4	1	0.922	1.1933	150.11	123.34	4
4	1	0.901	1.1721	152.82	133.06	4
4	1	0.89	0.3671	182.98	193.68	4
4	1	0.901	0.2912	153.77	125.63	4
5	1	0.896	0.6881	203.23	119.45	4
5	1	0.925	0.2107	189.64	147.09	4
5	1	0.903	0.4093	146.41	130.62	4
5	1	0.869	0.1081	184.86	131.09	4
5	1	0.851	1.1481	191.4	137.31	4
5	1	0.953	1.1421	122.44	132.77	4
5	1	0.86	0	116.16	141.76	4
5	1	0.898	0.8265	145.02	121.49	4
5	1	0.909	1.2732	156.9	136.85	4
5	1	0.902	0.5049	158.26	133.68	4
10	1	0.955	1.1818	117.49	143.27	4
10	1	0.91	0.5295	196.67	108.31	4
10	1	0.89	1.1945	145.31	131.92	4
10	1	0.956	1.538	157.99	150.91	4
10	1	0.963	1.7537	108.87	144.81	4
10	1	0.925	1.7356	300.02	149.48	4
10	1	0.978	1.231	253.8	140.85	4
10	1	0.905	0.9746	391.8	181.56	4
10	1	0.949	0.3082	337.92	174.58	4
10	1	0.973	0.9258	393.71	134.37	4
10	1	0.975	1.2669	164.4	150.01	4
10	1	0.954	1.4712	153.37	156.73	4
10	1	0.964	0.6011	115.5	131.6	4
10	1	0.94	0.6239	222.56	123.46	4
10	1	0.93	0.7093	220.22	123.81	4
10	1	0.928	1.0801	160.7	130.59	4
10	1	0.896	0.5447	254.9	93.77	4
8	2	0.951	0.7114	109.95	134.52	4
8	2	0.898	1.7442	100.9	143.41	4
8	2	0.857	0	135.82	134.89	4
8	2	0.885	2.1318	183.46	147.4	4
8	2	0.886	0.9952	137.54	160.5	4
6	2	0.888	1.2448	194.68	129.01	4
6	2	0.884	0.3774	214.01	133.32	4
6	2	0.91	1.4597	221.36	122.82	4
6	2	0.888	0.9328	216.48	142.88	4
6	2	0.887	0.9426	171.4	119.16	4
6	2	0.926	1.6515	97.82	140.98	4
6	2	0.954	1.0689	151.14	119.1	4
6	2	0.942	0.7781	181.67	135.38	4
6	2	0.817	1.3883	145.46	167.14	4
7	2	0.946	0.2667	209.6	161.92	4
7	2	0.943	0	70.49	151.8	4
7	2	0.914	1.3814	105.2	139.46	4
7	2	0.912	0.8109	110.29	141.88	4
7	2	0.849	0.7586	132.63	137.99	4
7	2	0.899	1.3314	41.98	173.09	4
7	2	0.891	1.2663	70.62	149.03	4
7	2	0.889	0.8274	148.61	142.86	4
7	2	0.951	0.7595	88.31	153.23	4
7	2	0.948	1.5225	176.22	163.26	4
7	2	0.933	1.9532	103.02	161.55	4
7	2	0.941	0.6776	65.99	159.76	4
7	2	0.887	1.526	117.21	152.58	4
7	2	0.904	0.5204	128.88	146.33	4
13	2	0.933	0.1773	158.98	146.86	4
13	2	0.932	0	243.36	144.16	4
13	2	0.977	0	135.84	134.95	4
13	2	0.937	0.0894	315.2	189.14	4
13	2	0.876	0.3716	227.52	152.17	4
13	2	0.936	0	309.02	183.28	4
13	2	0.932	0	221.46	121.9	4
13	2	0.916	0.1116	252.58	177.7	4
13	2	0.923	0	151.98	145.46	4
13	2	0.941	0.3743	150.56	120.96	4
13	2	0.945	0.1311	214.95	161.67	4
13	2	0.955	0.227	248.31	101.17	4
13	2	0.948	0	127.86	127.73	4
13	2	0.934	0.1063	265.01	139.32	4
13	2	0.984	0	100.3	142.27	4
13	2	0.908	0.3	281.77	129.1	4
13	2	0.931	0	288.25	95.33	4
13	2	0.878	0.6251	180.33	127.83	4
13	2	0.884	0	168.97	109.39	4
13	2	0.9	0.2015	139.88	167.37	4
13	2	0.904	0.2898	194.48	120.17	4
14	2	0.93	0.6609	127.67	155.84	4
14	2	0.939	0.2477	113.53	138.31	4
15	2	0.891	0.118	324.72	88.28	4
11	3	0.94	1.9205	133.45	130.06	4
12	3	0.902	0.2335	135.95	137.05	4
12	3	0.967	1.3383	177.88	132.79	4
12	3	0.956	0.6239	305.26	191.08	4
12	3	0.9	0.4254	149.23	118.05	4
12	3	0.955	0.2921	108.66	148.5	4
12	3	0.882	0.23	137.98	148.1	4
12	3	0.861	1.0289	185.09	146.35	4
12	3	0.896	0.2086	152.18	158.8	4
12	3	0.917	0.1811	175.26	130.57	4
12	3	0.886	1.3409	153.86	126.89	4
16	3	0.905	1.9632	209.23	139.47	4
16	3	0.936	1.4692	230.95	136.5	4
17	3	0.945	1.6084	147.52	154.08	4
17	3	0.909	1.8021	123.92	182.95	4
17	3	0.92	2.4148	150.28	134.64	4
17	3	0.958	0.4979	140.15	143.55	4
17	3	0.932	0.9619	203.14	148.22	4
18	3	0.921	0.968	163.9	112.58	4
18	3	0.892	0	176.99	137.36	4
18	3	0.92	0.4292	158.4	126.03	4
19	3	0.947	0.2496	171.16	132.74	4
19	3	0.953	0.3483	245.26	112.99	4
19	3	0.956	0.7309	175.32	110.58	4

## Sheet: Clusters Impact
	First Dataset
	Inferred Cluster Enrichment	Healthy	Mixed/Non-Karyoptotic Degeneration	Undefined	Late Stage Karyoptosis
	Neuropathological Group Cluster Cells	1	2	3	4	Total
	HC	219	408	328	136	1091
	FTLD	125	1008	716	488	2337
	AD	18	420	286	251	975
	Total Number Cluster Cells	362	1836	1330	875	4403
	Clusters Fractions per Group
	HC	0.200733	0.373969	0.300642	0.124656	1
	FTLD	0.0534874	0.431322	0.306376	0.208815	1
	AD	0.0184615	0.430769	0.293333	0.257436	1
	Additional Disease Impact
	FTLD - HC		0.0573534		0.0841584
	AD - HC		0.0568004		0.13278
	Second Dataset
	Inferred Cluster Enrichment	Mixed/Non-Karyoptotic Degeneration	Early Stage Karyoptosis	Late Stage Karyoptosis	Healthy
	Neuropathological Group Cluster Cells	1	2	3	4	Total
	HC	85	13	21	79	198
	FTLD	140	70	42	52	304
	AD	146	38	53	24	261
	Total Number Cluster Cells	371	121	116	155	763
	Clusters Fractions per Group
	HC	0.429293	0.0656566	0.106061	0.39899	1
	FTLD	0.460526	0.230263	0.138158	0.171053	1
	AD	0.559387	0.145594	0.203065	0.091954	1
	Additional Disease Impact					Total Karyoptosis
	FTLD - HC	0.0312334	0.164607	0.0320973		0.196704
	AD - HC	0.130094	0.0799373	0.0970045		0.176942
