# Supplementary material for: Karyoptosis mediates cell death and neurodegeneration upon proteotoxic stress
Source: Nat Commun. 2026 Jun 25;17:5135. doi: 10.1038/s41467-026-73802-w (PMC13303863; doi:10.1038/s41467-026-73802-w)
Supplement: Supplementary file 8 — Source Data [file 41467_2026_73802_MOESM8_ESM.xlsx]

## Sheet: Fig.1
Figure 1b - LaminB1 and p62 immunofluorescence readouts in SHSY5Y treated with BafA1 for 48 hours
Treatment_Duration	Nuclear_Area	Cytoplasm_Area	LaminB1_Puncta	p62_Puncta	LaminB1_Circularity
0	164.88	236.82	0.1773	0.0422	0.837
0	215.03	445.04	0.1393	0.0067	0.792
0	209.27	317.9	0.0283	0.0252	0.842
0	195.09	503.89	0.0159	0.0238	0.773
0	136.52	228.66	0.07	0.0831	0.819
0	179.02	233.2	0.1115	0.0515	0.795
0	184.86	679.92	0.0235	0.0118	0.834
0	190.88	307.17	0.0065	0.0098	0.811
0	240.78	296.78	0.0573	0.0202	0.841
0	177	412.81	0.0218	0.0291	0.822
0	186.29	347.05	0.0864	0.0115	0.819
0	171.02	658.68	0.0987	0.0213	0.778
0	174.68	418.07	0.067	0.0215	0.789
0	209.01	264.8	0.0529	0.0642	0.818
0	180.19	581.01	0.0895	0.0224	0.846
0	192.56	400.82	0.0349	0.02	0.769
0	168.67	444.91	0.036	0.0135	0.892
0	161.09	393.12	0.0738	0.0229	0.767
0	202.74	200.98	0.0398	0.01	0.738
0	164.96	397.12	0.0655	0.0529	0.856
0	172.5	367.08	0.0381	0.0272	0.795
0	171.82	262.02	0.0687	0.0343	0.767
0	156.3	217.3	0.1104	0.0598	0.824
0	153.02	191.47	0.1306	0.0209	0.797
0	187.09	272.58	0.0404	0.0587	0.842
0	144.56	271.99	0.0993	0.0441	0.814
0	157.56	289.37	0.1279	0.0346	0.799
0	191.09	313.56	0.2328	0.0383	0.842
0	157.31	744.08	0.1102	0.0134	0.749
0	194.71	398.84	0.0527	0.0176	0.835
0	177.84	444.49	0.0765	0.0135	0.827
0	278.26	276.03	0.1051	0.0181	0.841
0	181.04	195.3	0.256	0.0614	0.868
0	249.65	528.76	0.0265	0.0057	0.876
0	199.84	233.16	0.0729	0.03	0.813
0	183.48	298	0.1309	0.0168	0.882
0	139.72	282.3	0.1311	0.0213	0.819
0	161.01	268.5	0.1192	0.0521	0.759
0	137.49	225.63	0.062	0.031	0.791
0	155.75	246.12	0.0731	0.0447	0.811
0	169.38	301.28	0.1494	0.0465	0.847
0	154.24	133.45	0.2173	0.0974	0.796
0	124.95	115.57	0.1731	0.1298	0.792
0	140.52	311.33	0.0514	0.0353	0.707
0	118.98	382.48	0.2039	0.034	0.815
0	149.06	226.43	0.0618	0.0221	0.758
0	137.62	103.71	0.0771	0.0868	0.877
0	122.05	115.11	0.0608	0.0608	0.802
0	121.92	191.76	0.0626	0.0313	0.811
0	141.36	106.23	0.1412	0.1224	0.815
0	193.32	211.45	0.0568	0.0662	0.787
0	149.02	147.08	0.2108	0.102	0.801
0	131.69	166.77	0.048	0.0959	0.771
0	135.43	516.77	0.031	0.0329	0.794
0	147.5	159.83	0.2565	0.1126	0.817
0	109.72	124.7	0.0241	0.0321	0.768
0	137.58	298.29	0.0235	0.0637	0.689
0	228.79	299.59	0.0467	0.0601	0.843
0	137.45	306.62	0.1044	0.0261	0.81
0	170.94	228.11	0.1841	0.0526	0.844
0	186.38	625.19	0.0272	0.0192	0.76
0	150.7	437.21	0.0869	0.0435	0.809
0	128.45	218.02	0.0275	0.0917	0.768
0	125.5	142.75	0.1191	0.063	0.769
0	155.2	220.29	0.0499	0.1135	0.781
0	153.06	153.35	0.1369	0.0848	0.865
0	260.13	219.32	0.1049	0.0456	0.737
0	180.91	314.61	0.124	0.0318	0.733
0	170.14	199.42	0.0451	0.0401	0.786
0	125.71	226.56	0.1015	0.053	0.838
0	191.05	283.78	0.0881	0.067	0.815
0	191.55	226.6	0.0706	0.0485	0.795
0	133.45	240.57	0.1372	0.0457	0.619
0	114.69	112.88	0.1329	0.124	0.806
0	97.06	113.17	0.2032	0.0795	0.849
0	115.74	250.2	0.1039	0.04	0.747
0	137.24	172.58	0.0811	0.1391	0.805
0	113.93	204.3	0.2594	0.0685	0.803
0	145.91	391.98	0.25	0.0408	0.789
0	207.08	606.26	0.0313	0.0313	0.72
0	166.18	323.03	0.0991	0.0248	0.788
0	138.63	379.19	0.0264	0.0607	0.728
0	187.98	180.74	0.0332	0.0387	0.838
0	212.88	612.74	0.0408	0.0098	0.772
0	151.42	155.37	0.0644	0.0579	0.854
0	184.36	472.68	0.0169	0.036	0.828
0	176.16	429.05	0.042	0.0466	0.801
0	181.12	648.54	0.0231	0.0077	0.817
0	164.42	531.24	0.0659	0.0282	0.804
0	184.15	326.44	0.0368	0.0337	0.841
0	167.95	233.58	0.0685	0.0599	0.679
0	189.37	559.18	0.0411	0.0125	0.914
0	173.59	124.62	0.0883	0.0722	0.748
0	129.41	729.4	0.0466	0.0466	0.856
0	134.71	269.31	0.0965	0.0631	0.821
0	149.27	277.67	0.0684	0.036	0.836
0	132.11	338.93	0.0944	0.0325	0.876
0	134.13	200.51	0.0748	0.1197	0.863
0	164.63	438.85	0.0365	0.0889	NA
0	153.31	293.11	0.0819	0.0614	NA
0	127.02	286	0.2028	0.042	NA
0	135.68	348.14	0.0517	0.0345	NA
0	123.23	116.37	0.1203	0.1547	NA
0	187.18	270.31	0.0518	0.037	NA
0	203.42	654.81	0.1634	0.029	NA
0	172.75	676.26	0.0577	0.0118	NA
0	161.43	264.51	0.0718	0.0491	NA
0	149.82	398.55	0.0652	0.0151	NA
0	143.21	327.61	0.0427	0.0244	NA
0	163.41	452.4	0.0287	0.0398	NA
0	141.49	269.43	0.0445	0.0371	NA
0	178.47	314.4	0.1431	0.0636	NA
0	206.28	696.88	0.0387	0.0143	NA
0	147.55	159.16	0.1634	0.088	NA
0	137.28	198.66	0.0554	0.0654	NA
0	165.09	386.68	0.0672	0.0129	NA
0	188.99	451.64	0.0376	0.0089	NA
0	199.76	233.75	0.1583	0.107	NA
12	100.13	189.32	0.1849	0.3169	0.759
12	94.12	161.01	0.2919	0.1553	0.809
12	108.25	196.85	0.1981	0.1067	0.822
12	140.6	414.41	0.2558	0.2823	0.785
12	87.89	179.06	0.3407	0.5473	0.842
12	108.46	301.57	0.126	0.3482	0.856
12	100.13	331.74	0.1206	0.211	0.806
12	133.75	117.13	0.111	0.2476	0.83
12	138.67	155.12	0.0838	0.3288	0.83
12	137.45	229.54	0.1307	0.3006	0.622
12	113.93	106.4	0.1504	0.3759	0.795
12	138.46	109.39	0.2011	0.384	0.762
12	97.31	407.47	0.0957	0.216	0.787
12	61.47	82.08	0.3046	0.3411	0.653
12	95.76	175.61	0.2563	0.1367	0.846
12	67.06	102.74	0.3212	0.3699	0.801
12	152.93	264.3	0.0908	0.1022	0.851
12	121.76	152.64	0.2621	0.2883	0.77
12	104.89	106.99	0.215	0.1776	0.712
12	82.34	135.89	0.3017	0.1472	0.754
12	103.03	100.85	0.2479	0.2082	0.849
12	90.2	80.99	0.1729	0.2716	0.817
12	93.69	77.24	0.4143	0.2978	0.829
12	142.29	216.42	0.2357	0.1109	0.751
12	109.64	142.5	0.379	0.1754	0.642
12	134.17	119.57	0.2844	0.2676	0.796
12	114.31	248.35	0.3262	0.2496	0.805
12	98.66	138.92	0.18	0.144	0.828
12	121.59	234.13	0.2605	0.41	0.726
12	125.88	354.58	0.2087	0.2905	0.766
12	154.45	301.91	0.1656	0.3147	0.814
12	108.29	197.82	0.2578	0.2881	0.773
12	126.22	173.8	0.2934	0.2877	0.798
12	131.94	116.83	0.2225	0.3852	0.796
12	140.44	212.46	0.1694	0.0988	0.838
12	149.94	382.73	0.0941	0.2456	0.794
12	195.8	246.63	0.2717	0.3528	0.693
12	155.75	342.3	0.1169	0.2396	0.772
12	95.46	117.59	0.4252	0.2721	0.776
12	148.51	361.86	0.1437	0.1133	0.804
12	173.34	271.99	0.1213	0.3052	0.648
12	130.59	308.34	0.1005	0.1622	0.796
12	116.83	335.02	0.1164	0.194	0.78
12	103.12	172.03	0.2441	0.3313	0.833
12	145.91	240.15	0.0625	0.1374	0.789
12	135.39	158.4	0.1263	0.2525	0.795
12	110.19	224.64	0.1514	0.365	0.765
12	200.43	326.52	0.2573	0.245	0.791
12	163.41	619.38	0.0791	0.1631	0.583
12	146.75	224.5	0.2584	0.2673	0.821
12	124.66	193.66	0.253	0.4544	0.757
12	183.69	293.79	0.3166	0.2553	0.678
12	168.62	219.03	0.0867	0.4018	0.842
12	188.02	324.12	0.1543	0.2869	0.8
12	228.87	309.23	0.3428	0.3654	0.674
12	129.37	288.95	0.0865	0.2907	0.766
12	142.16	258.74	0.0502	0.2126	0.821
12	141.24	231.44	0.3111	0.1858	0.876
12	178.97	395.1	0.0962	0.1746	0.799
12	141.95	247.85	0.2582	0.234	0.725
12	137.79	66.01	0.4242	0.3787	0.688
12	167.74	182.76	0.3557	0.4979	0.803
12	143.8	161.93	0.4817	0.3026	0.79
12	169.42	198.96	0.186	0.2865	0.839
12	177.29	262.7	0.1218	0.3692	0.635
12	140.27	227.78	0.0615	0.1493	0.787
12	146.03	713.41	0.0196	0.0729	0.702
12	190.33	616.94	0.0746	0.0697	0.781
12	179.35	217.22	0.1427	0.2946	0.801
12	132.11	223.36	0.0492	0.2462	0.861
12	230.51	312.72	0.1375	0.2302	0.769
12	177.96	239.09	0.0753	0.2259	0.907
12	187.68	353.36	0.099	0.1585	0.823
12	215.91	421.18	0.0499	0.1116	0.691
12	183.06	364.26	0.0824	0.2663	0.779
12	173.13	330.1	0.2424	0.2242	0.833
12	132.99	243.64	0.1354	0.2093	0.711
12	159.87	371.16	0.2479	0.194	0.766
12	214.4	585.05	0.2513	0.1743	0.842
12	174.14	409.78	0.083	0.4197	0.79
12	143.8	400.02	0.12	0.105	0.724
12	137.7	219.24	0.3786	0.1642	0.833
12	NA	NA	NA	NA	0.804
12	NA	NA	NA	NA	0.787
12	NA	NA	NA	NA	0.653
12	NA	NA	NA	NA	0.708
12	NA	NA	NA	NA	0.791
12	NA	NA	NA	NA	0.865
12	NA	NA	NA	NA	0.787
12	NA	NA	NA	NA	0.823
12	NA	NA	NA	NA	0.806
12	NA	NA	NA	NA	0.871
12	NA	NA	NA	NA	0.822
12	NA	NA	NA	NA	0.743
12	NA	NA	NA	NA	0.743
12	NA	NA	NA	NA	0.734
12	NA	NA	NA	NA	0.729
12	NA	NA	NA	NA	0.636
12	NA	NA	NA	NA	0.847
12	NA	NA	NA	NA	0.794
12	NA	NA	NA	NA	0.711
12	NA	NA	NA	NA	0.78
12	NA	NA	NA	NA	0.762
24	171.91	146.96	0.1565	0.245	0.719
24	99.37	114.9	0.1654	0.2611	0.756
24	92.31	221.68	0.1308	0.2932	0.674
24	98.03	164.38	0.219	0.1825	0.804
24	79.77	45.19	0.1549	0.1992	0.892
24	66.52	54.1	0.3881	0.2772	0.697
24	72.15	66.68	0.2549	0.4049	0.733
24	83.13	121.17	0.2063	0.2889	0.809
24	67.53	223.74	0.219	0.0805	0.791
24	62.73	44.77	0.4244	0.4691	0.778
24	81.11	196.14	0.2192	0.2906	0.773
24	70.68	100.22	0.0898	0.3592	0.744
24	117.51	197.78	0.1213	0.3337	0.694
24	124.7	97.27	0.329	0.5243	0.843
24	121.29	99.29	0.141	0.6546	0.65
24	168.5	204.6	0.176	0.4106	0.769
24	128.74	148.98	0.1074	0.2416	0.831
24	130.3	197.49	0.2329	0.238	0.817
24	104.3	226.68	0.1544	0.3706	0.822
24	161.98	242.42	0.1031	0.132	0.834
24	144.98	194.12	0.2009	0.4636	0.719
24	143.26	182.13	0.1812	0.1482	0.617
24	108.42	118.81	0.1263	0.2273	0.817
24	127.94	306.2	0.0588	0.3005	0.742
24	101.81	211.07	0.4169	0.4359	0.765
24	148.18	187.81	0.1544	0.2449	0.755
24	126.51	337.46	0.0296	0.243	0.68
24	108.97	100.26	0.1795	0.389	0.801
24	111.66	88.81	0.1013	0.4053	0.793
24	107.66	229.25	0.0567	0.3839	0.768
24	203.8	445.79	0.0247	0.1884	0.81
24	148.51	130.89	0.0535	0.3133	0.749
24	61.51	131.14	0.1296	0.2745	0.747
24	89.82	165.34	0.0907	0.121	0.691
24	103.83	59.28	0.1856	0.253	0.77
24	109.43	86.84	0.2994	0.1843	0.676
24	100.76	105.77	0.0378	0.2458	0.797
24	100.05	60.67	0.3462	0.2637	0.807
24	60.33	133.49	0.3671	0.1348	0.719
24	39.09	129.5	0.1004	0.278	0.656
24	63.36	83.13	0.421	0.2285	0.703
24	83.98	85.91	0.3608	0.2677	0.752
24	99.08	66.01	0.3939	0.106	0.765
24	112.04	154.95	0.2259	0.2775	0.614
24	113.51	144.31	0.1871	0.1802	0.707
24	148.64	131.69	0.1519	0.1519	0.568
24	136.31	323.36	0.1948	0.2258	0.827
24	94.07	79.98	0.1	0.1625	0.746
24	171.61	606.05	0.0149	0.1716	0.841
24	198.66	260.26	0.0961	0.1691	0.582
24	93.9	101.94	0.1962	0.1864	0.785
24	119.19	205.44	0.1314	0.2336	0.725
24	104	137.95	0.1957	0.2682	0.812
24	134.34	143.97	0.2014	0.2501	0.825
24	151	342.09	0.1579	0.2572	0.873
24	203.08	539.49	0.1483	0.2039	0.673
24	118.47	324.12	0.1296	0.3733	0.748
24	187.51	564.9	0.0496	0.1876	0.842
24	192.48	511.55	0.0899	0.2072	0.622
24	180.83	322.06	0.0932	0.3074	0.749
24	162.06	454	0.2026	0.1674	0.791
24	130.25	225.46	0.1685	0.2883	0.648
24	176.32	128.49	0.1245	0.2335	0.602
24	153.82	124.49	0.2249	0.3615	0.777
24	149.1	154.45	0.0842	0.3173	0.85
24	130.89	187.14	0.2992	0.2298	0.696
24	127.81	150.74	0.3251	0.0796	0.745
24	147.71	206.83	0.1257	0.2514	0.725
24	130.76	242.17	0.318	0.2395	0.773
24	110.23	152.51	0.2426	0.3737	0.843
24	144.01	193.83	0.0825	0.3663	0.809
24	145.19	431.49	0.1182	0.1877	0.77
24	83.18	91.76	0.3487	0.425	0.641
24	118.69	184.86	0.3246	0.3841	0.854
24	144.77	147.88	0.4395	0.2908	0.834
24	120.66	98.95	0.3638	0.3537	0.831
24	168.75	478.61	0.14	0.2236	0.819
24	110.99	163.53	0.0489	0.3057	0.793
24	146.37	199.21	0.1054	0.3213	0.744
24	144.9	344.61	0.0725	0.0725	0.774
24	157.81	391.69	0.0434	0.2068	0.645
24	136.99	112.29	0.1158	0.3562	0.719
24	91.97	227.65	0.3426	0.1713	0.789
24	92.85	185.92	0.1183	0.199	0.722
24	125.21	250.16	0.06	0.0879	0.799
24	124.28	249.36	0.0201	0.1363	0.751
24	NA	NA	NA	NA	0.676
24	NA	NA	NA	NA	0.571
24	NA	NA	NA	NA	0.829
24	NA	NA	NA	NA	0.642
24	NA	NA	NA	NA	0.814
24	NA	NA	NA	NA	0.848
24	NA	NA	NA	NA	0.779
24	NA	NA	NA	NA	0.733
24	NA	NA	NA	NA	0.803
24	NA	NA	NA	NA	0.692
24	NA	NA	NA	NA	0.734
24	NA	NA	NA	NA	0.708
24	NA	NA	NA	NA	0.771
24	NA	NA	NA	NA	0.667
24	NA	NA	NA	NA	0.698
24	NA	NA	NA	NA	0.693
24	NA	NA	NA	NA	0.812
24	NA	NA	NA	NA	0.806
24	NA	NA	NA	NA	0.701
24	NA	NA	NA	NA	0.733
24	NA	NA	NA	NA	0.842
24	NA	NA	NA	NA	0.832
24	NA	NA	NA	NA	0.774
24	NA	NA	NA	NA	0.827
24	NA	NA	NA	NA	0.747
24	NA	NA	NA	NA	0.786
24	NA	NA	NA	NA	0.845
24	NA	NA	NA	NA	0.848
24	NA	NA	NA	NA	0.784
24	NA	NA	NA	NA	0.745
24	NA	NA	NA	NA	0.809
24	NA	NA	NA	NA	0.856
24	NA	NA	NA	NA	0.745
24	NA	NA	NA	NA	0.836
24	NA	NA	NA	NA	0.776
24	NA	NA	NA	NA	0.723
24	NA	NA	NA	NA	0.831
24	NA	NA	NA	NA	0.705
24	NA	NA	NA	NA	0.671
24	NA	NA	NA	NA	0.82
24	NA	NA	NA	NA	0.814
24	NA	NA	NA	NA	0.725
24	NA	NA	NA	NA	0.774
24	NA	NA	NA	NA	0.721
24	NA	NA	NA	NA	0.839
24	NA	NA	NA	NA	0.706
24	NA	NA	NA	NA	0.781
24	NA	NA	NA	NA	0.859
24	NA	NA	NA	NA	0.778
24	NA	NA	NA	NA	0.795
24	NA	NA	NA	NA	0.698
48	127.18	576.68	0.2324	0.0642	0.79
48	90.03	386.98	0.1344	0.1059	0.825
48	84.82	240.9	0.0913	0.1245	0.758
48	70.77	276.83	0.1445	0.1192	0.78
48	106.69	336.41	0.0268	0.0446	0.814
48	59.87	115.82	0.3195	0.2763	0.822
48	133.16	312.72	0.1311	0.0767	0.759
48	131.22	299.51	0.197	0.1135	0.858
48	113.38	226.05	0.2079	0.1637	0.84
48	103.03	256.47	0.117	0.3314	0.805
48	152.6	526.74	0.0968	0.0949	0.774
48	134.67	146.33	0.1572	0.3075	0.789
48	113.17	214.06	0.0374	0.3457	0.827
48	114.65	148.6	0.074	0.1548	0.836
48	138.46	159.71	0.1941	0.5009	0.758
48	111.95	357.7	0.0727	0.3243	0.871
48	90.58	172.62	0.1564	0.336	0.887
48	122.14	334.98	0.0269	0.3553	0.783
48	107.49	104.34	0.0671	0.3546	0.832
48	84.52	126.76	0.2603	0.3155	0.84
48	137.41	221.38	0.0587	0.4562	0.837
48	132.78	148.77	0.0672	0.4436	0.845
48	101.52	255.38	0.1096	0.188	0.86
48	107.62	116.62	0.12	0.3773	0.865
48	91.34	135.39	0.1551	0.2585	0.687
48	92.52	131.98	0.144	0.0833	0.804
48	97.19	153.14	0.4244	0.0914	0.828
48	108.5	115.24	0.269	0.1996	0.846
48	91.46	114.39	0.1923	0.0874	0.857
48	182.3	180.24	0.111	0.1609	0.768
48	114.86	148.98	0.1879	0.2752	0.848
48	110.19	279.36	0.0537	0.2577	0.833
48	120.28	294.04	0.068	0.051	0.876
48	102.07	393.41	0.2135	0.2033	0.716
48	149.36	380.92	0.336	0.4437	0.784
48	126.55	145.65	0.1304	0.2678	0.764
48	120.07	258.49	0.0348	0.236	0.76
48	101.69	104.25	0.1151	0.5084	0.844
48	101.27	260.59	0.2648	0.3991	0.864
48	128.15	196.81	0.2083	0.3252	0.728
48	82.97	97.61	0.2971	0.3688	0.613
48	112.08	263.67	0.2693	0.1062	0.815
48	64.03	87.26	0.275	0.275	0.742
48	121.13	330.68	0.0454	0.13	0.803
48	108	120.7	0.29	0.2651	0.791
48	84.56	159.5	0.2696	0.3825	0.835
48	97.69	305.23	0.1409	0.38	0.563
48	126.26	374.82	0.048	0.1281	0.879
48	154.36	801.76	0.1908	0.0761	0.766
48	157.98	483.2	0.0352	0.1842	0.872
48	207.75	673.49	0.0906	0.1039	0.761
48	124.74	193.49	0.2429	0.2739	0.781
48	152.55	402.25	0.0845	0.0547	0.847
48	128.78	228.87	0.1486	0.1879	0.839
48	108.71	317.26	0.1702	0.2837	0.849
48	161.56	224.62	0.2671	0.1068	0.856
48	137.87	524.76	0.0152	0.1181	0.756
48	127.35	264.51	0.0378	0.1588	0.77
48	92.73	191.43	0.303	0.0209	0.84
48	123.06	319.87	0.1219	0.0594	0.746
48	117.04	232.91	0.2147	0.2318	0.852
48	155.92	279.99	0.125	0.0571	0.829
48	88.48	255.67	0.176	0.2933	0.716
48	105.85	155.5	0.0643	0.0257	0.816
48	125.29	160.59	0.0685	0	0.827
48	143.59	279.36	0.0573	0.2219	0.832
48	143	252.94	0.083	0.0119	0.735
48	70.55	215.2	0.302	0.0883	0.807
48	93.23	189.41	0.1056	0.1056	0.719
48	144.94	342.04	0.1023	0.3567	0.75
48	79.98	99.42	0.3219	0.171	0.835
48	86.37	137.62	0.2253	0.1163	0.8
48	63.4	84.19	0.3326	0.0831	0.801
48	85.62	58.06	0.3961	0.1895	0.801
48	110.99	143	0.3357	0.1888	0.768
48	127.27	168.46	0.3799	0.2553	0.699
48	95.8	169.13	0.2129	0.2069	0.849
48	138.71	93.48	0.3316	0.2032	0.815
48	106.61	287.52	0.2156	0.2122	0.696
48	140.14	216.08	0.1527	0.3332	0.862
48	116.37	302.66	0.1322	0.261	0.862
48	152.17	247.64	0.2019	0.1979	0.872
48	194.67	108.04	0.1111	0.0555	0.718
48	144.43	218.82	0.0503	0.2925	0.767
48	190.08	294.63	0.1493	0.095	0.8
48	134.55	142.96	0.049	0.3218	0.624
48	167.49	143.47	0.1255	0.1882	0.891
48	NA	NA	NA	NA	0.65
48	NA	NA	NA	NA	0.89
48	NA	NA	NA	NA	0.787
48	NA	NA	NA	NA	0.794
48	NA	NA	NA	NA	0.842
48	NA	NA	NA	NA	0.807
48	NA	NA	NA	NA	0.752
48	NA	NA	NA	NA	0.787
48	NA	NA	NA	NA	0.76
48	NA	NA	NA	NA	0.847
48	NA	NA	NA	NA	0.753
48	NA	NA	NA	NA	0.829
48	NA	NA	NA	NA	0.761
48	NA	NA	NA	NA	0.798
48	NA	NA	NA	NA	0.813
48	NA	NA	NA	NA	0.706
48	NA	NA	NA	NA	0.846
48	NA	NA	NA	NA	0.766
48	NA	NA	NA	NA	0.721
48	NA	NA	NA	NA	0.798
48	NA	NA	NA	NA	0.733
48	NA	NA	NA	NA	0.834
48	NA	NA	NA	NA	0.869
48	NA	NA	NA	NA	0.885
48	NA	NA	NA	NA	0.787
48	NA	NA	NA	NA	0.718
48	NA	NA	NA	NA	0.862
Figure 1d - Cytoplasm p62 puncta density from immunofluorescence in SHSY5Y cells treated with leupeptin
DMSO	Leupeptin		Unpaired t test
0.000835	0.00119		P value	P value summary	Significantly different (p < 0.05)?	One- or two-tailed	t	df
0.000912	0.001073		0.0048	**	Yes	Two-tailed	5.661	4
0.000895	0.001212
Figure 1e - LaminB1 nuclear circularity from immunofluorescence in SHSY5Y cells treated with leupeptin
DMSO	Leupeptin		Unpaired t test
0.766	0.763		P value	P value summary	Significantly different (p < 0.05)?	One- or two-tailed	t	df
0.78	0.743		0.0025	**	Yes	Two-tailed	3.036	981
0.844	0.762
0.869	0.841
0.772	0.719
0.77	0.83
0.779	0.83
0.838	0.893
0.713	0.808
0.634	0.738
0.765	0.72
0.837	0.822
0.748	0.715
0.832	0.781
0.829	0.855
0.822	0.774
0.774	0.652
0.764	0.8
0.823	0.807
0.824	0.789
0.799	0.679
0.832	0.679
0.768	0.831
0.863	0.851
0.831	0.866
0.804	0.84
0.849	0.77
0.801	0.767
0.786	0.755
0.827	0.76
0.851	0.748
0.801	0.685
0.85	0.692
0.818	0.739
0.799	0.773
0.768	0.774
0.78	0.82
0.819	0.855
0.766	0.834
0.854	0.735
0.802	0.802
0.857	0.772
0.853	0.768
0.869	0.821
0.864	0.859
0.789	0.804
0.79	0.729
0.846	0.769
0.71	0.81
0.746	0.686
0.807	0.874
0.718	0.777
0.808	0.64
0.813	0.81
0.847	0.804
0.78	0.802
0.857	0.745
0.739	0.768
0.768	0.815
0.707	0.773
0.688	0.904
0.816	0.746
0.8	0.837
0.858	0.849
0.654	0.813
0.849	0.852
0.774	0.715
0.777	0.812
0.692	0.682
0.804	0.771
0.864	0.704
0.824	0.783
0.867	0.768
0.837	0.784
0.838	0.691
0.855	0.765
0.824	0.795
0.828	0.853
0.808	0.873
0.788	0.794
0.824	0.86
0.867	0.867
0.764	0.761
0.712	0.76
0.805	0.67
0.822	0.722
0.847	0.783
0.864	0.809
0.825	0.753
0.797	0.785
0.838	0.811
0.749	0.776
0.749	0.818
0.89	0.803
0.828	0.819
0.847	0.841
0.83	0.806
0.781	0.698
0.802	0.831
0.815	0.869
0.903	0.755
0.785	0.774
0.772	0.779
0.803	0.764
0.836	0.822
0.777	0.746
0.824	0.807
0.833	0.798
0.812	0.838
0.775	0.807
0.723	0.792
0.842	0.656
0.778	0.82
0.797	0.811
0.691	0.786
0.731	0.788
0.799	0.67
0.662	0.713
0.743	0.717
0.698	0.789
0.847	0.655
0.617	0.676
0.74	0.79
0.828	0.793
0.657	0.703
0.808	0.771
0.842	0.786
0.75	0.7
0.851	0.719
0.766	0.857
0.818	0.749
0.814	0.871
0.799	0.75
0.862	0.861
0.718	0.773
0.796	0.796
0.776	0.848
0.777	0.749
0.839	0.886
0.714	0.874
0.697	0.758
0.836	0.769
0.846	0.8
0.822	0.845
0.727	0.838
0.858	0.652
0.808	0.879
0.835	0.818
0.821	0.772
0.697	0.751
0.814	0.815
0.76	0.748
0.738	0.711
0.782	0.828
0.799	0.566
0.832	0.814
0.857	0.822
0.767	0.84
0.636	0.714
0.864	0.678
0.793	0.717
0.864	0.853
0.834	0.676
0.909	0.867
0.812	0.781
0.729	0.808
0.832	0.807
0.773	0.692
0.81	0.742
0.803	0.67
0.797	0.768
0.854	0.811
0.795	0.851
0.813	0.841
0.829	0.858
0.794	0.835
0.847	0.872
0.857	0.775
0.815	0.834
0.852	0.756
0.794	0.852
0.797	0.85
0.85	0.855
0.787	0.864
0.671	0.834
0.798	0.735
0.711	0.857
0.871	0.599
0.889	0.596
0.761	0.854
0.7	0.71
0.912	0.682
0.84	0.871
0.791	0.776
0.734	0.857
0.754	0.705
0.797	0.792
0.729	0.873
0.824	0.804
0.819	0.733
0.816	0.85
0.707	0.815
0.817	0.823
0.742	0.756
0.812	0.856
0.736	0.757
0.778	0.872
0.807	0.817
0.718	0.82
0.831	0.768
0.818	0.792
0.682	0.859
0.831	0.796
0.829	0.867
0.881	0.747
0.754	0.751
0.718	0.762
0.735	0.813
0.865	0.826
0.878	0.716
0.803	0.777
0.829	0.823
0.772	0.751
0.722	0.745
0.675	0.856
0.781	0.792
0.646	0.793
0.764	0.883
0.733	0.727
0.832	0.719
0.808	0.892
0.727	0.777
0.708	0.753
0.734	0.816
0.905	0.82
0.786	0.848
0.752	0.81
0.841	0.737
0.803	0.811
0.811	0.812
0.757	0.816
0.807	0.749
0.773	0.865
0.782	0.864
0.801	0.837
0.843	0.857
0.844	0.861
0.815	0.529
0.74	0.685
0.834	0.806
0.788	0.761
0.863	0.837
0.624	0.874
0.781	0.822
0.86	0.805
0.812	0.759
0.784	0.789
0.708	0.705
0.76	0.814
0.627	0.862
0.737	0.825
0.769	0.799
0.769	0.881
0.853	0.853
0.802	0.681
0.785	0.824
0.882	0.796
0.861	0.855
0.825	0.804
0.791	0.76
0.81	0.833
0.794	0.745
0.756	0.786
0.732	0.863
0.828	0.824
0.869	0.794
0.84	0.743
0.798	0.817
0.824	0.742
0.593	0.711
0.754	0.758
0.743	0.702
0.736	0.884
0.785	0.811
0.757	0.83
0.725	0.737
0.812	0.775
0.628	0.718
0.733	0.592
0.85	0.828
0.846	0.843
0.812	0.808
0.756	0.833
0.797	0.706
0.844	0.807
0.82	0.892
0.84	0.775
0.866	0.791
0.852	0.9
0.809	0.767
0.715	0.751
0.829	0.881
0.745	0.832
0.828	0.731
0.716	0.797
0.811	0.721
0.862	0.796
0.676	0.854
0.842	0.805
0.76	0.751
0.848	0.81
0.791	0.841
0.76	0.85
0.794	0.733
0.709	0.843
0.885	0.745
0.843	0.768
0.818	0.839
0.754	0.817
0.781	0.724
0.849	0.862
0.745	0.714
0.815	0.819
0.797	0.669
0.797	0.842
0.815	0.823
0.858	0.76
0.865	0.804
0.766	0.818
0.802	0.846
0.84	0.729
0.695	0.801
0.859	0.758
0.851	0.802
0.785	0.774
0.746	0.861
0.792	0.709
0.693	0.821
0.875	0.76
0.795	0.864
0.768	0.835
0.747	0.781
0.743	0.747
0.773	0.808
0.828	0.728
0.783	0.705
0.916	0.824
0.825	0.805
0.839	0.762
0.815	0.814
0.749	0.747
0.791	0.783
0.797	0.841
0.858	0.817
0.743	0.806
0.836	0.792
0.71	0.85
0.748	0.757
0.842	0.826
0.706	0.855
0.821	0.866
0.761	0.848
0.846	0.854
0.759	0.727
0.765	0.686
0.784	0.683
0.828	0.7
0.781	0.802
0.686	0.775
0.835	0.757
0.814	0.843
0.827	0.721
0.841	0.816
0.807	0.816
0.782	0.666
0.765	0.814
0.807	0.816
0.838	0.795
0.82	0.772
0.903	0.663
0.826	0.761
0.809	0.866
0.803	0.824
0.841	0.865
0.825	0.816
0.776	0.886
0.871	0.673
0.822	0.734
0.866	0.814
0.851	0.753
0.902	0.731
0.857	0.817
0.785	0.788
0.874	0.801
0.853	0.814
0.795	0.731
0.759	0.811
0.836	0.787
0.728	0.799
0.779	0.674
0.849	0.782
0.788	0.838
0.788	0.771
0.798	0.781
0.775	0.854
0.667	0.82
0.714	0.755
0.812	0.722
0.686	0.779
0.805	0.837
0.851	0.743
0.852	0.785
0.793	0.895
0.686	0.807
0.838	0.759
0.729	0.817
0.851	0.875
0.797	0.811
0.776	0.77
0.782	0.741
0.774	0.746
0.809	0.774
0.816	0.571
0.822	0.864
0.758	0.675
0.814	0.865
0.87	0.82
0.825	0.788
0.794	0.737
0.804	0.864
0.889	0.834
0.845	0.779
0.721	0.769
0.823	0.848
0.742	0.795
0.719	0.612
0.741	0.785
0.838	0.771
0.805	0.747
0.856	0.741
0.866	0.848
0.823	0.733
0.776	0.728
0.808	0.792
0.783	0.83
0.842	0.851
0.819	0.823
0.726	0.798
0.881	0.811
0.815	0.696
0.813	0.847
0.798	0.793
0.807	0.812
0.777	0.705
0.842	0.813
0.817	0.793
0.807	0.745
0.796	0.849
0.76	0.824
0.825	0.784
0.871	0.637
0.838	0.812
0.811	0.713
0.763	0.822
0.798	0.74
0.805	0.726
0.803	0.755
0.814	0.77
0.808	0.744
0.803	0.803
0.828	0.754
0.804	0.744
0.788	0.853
0.802	0.793
	0.742
	0.793
	0.783
	0.79
	0.807
	0.849
	0.785
	0.784
	0.76
	0.818
	0.781
	0.832
	0.743
	0.848
	0.792
	0.739
	0.748
	0.68
	0.808
	0.763
	0.821
	0.577
	0.707
	0.77
	0.797
	0.707
	0.804
	0.74
	0.832
	0.651
	0.845
	0.761
	0.82
	0.755
	0.785
Figure 1g - Cytoplasmic LaminB1 puncta density from immunofluorescence in primary rodent neurons treated with Stx17 siRNA
Puncta per um2 cytoplasm				One-way ANOVA
Untreated	Control siRNA	Stx17 siRNA		F	P value	P value Summary
0.0116	0.0165	0.0165		13.02	0.0066	**
0.0115	0.0154	0.0218
0.0076	0.0151	0.0232		Tukey's multiple comparisons test	Mean diff.	95.00% CI of diff.	Below threshold?	Summary	Adjusted P Value
				Untreated vs. Control siRNA	-0.005433	-0.01161 to 0.0007434	No	ns	0.0793
				Untreated vs Stx17 siRNA	-0.01027	-0.01644 to -0.004090	Yes	**	0.0053
				Control siRNA vs Stx17 siRNA	-0.004833	-0.01101 to 0.001343	No	ns	0.1158
Figure 1h - LaminB1 nuclear circularity from immunofluorescence in primary rodent neurons treated with Stx17 siRNA
Untreated	Control siRNA	Stx17 siRNA		Kruskal-Wallis test
0.856	0.884	0.856		Kruskal-Wallis statistic	P value	P value Summary
0.855	0.914	0.9		69.52	<0.0001	****
0.899	0.872	0.816
0.879	0.904	0.707		Dunn's multiple comparisons	Mean rank diff.	Significant?	Summary	Adjusted P Value
0.861	0.851	0.87		Untreated vs. Control siRNA	-53.85	Yes	*	0.0251
0.853	0.907	0.888		Untreated vs Stx17 siRNA	112.7	Yes	****	<0.0001
0.938	0.893	0.791		Control siRNA vs Stx17 siRNA	166.6	Yes	****	<0.0001
0.799	0.929	0.878
0.859	0.912	0.9
0.893	0.898	0.884
0.902	0.921	0.902
0.893	0.907	0.88
0.902	0.918	0.904
0.792	0.885	0.869
0.846	0.916	0.904
0.909	0.885	0.891
0.937	0.907	0.867
0.905	0.918	0.91
0.919	0.901	0.889
0.904	0.882	0.889
0.83	0.91	0.878
0.881	0.918	0.866
0.835	0.912	0.902
0.897	0.889	0.842
0.912	0.899	0.873
0.894	0.889	0.88
0.899	0.906	0.872
0.903	0.916	0.898
0.917	0.91	0.909
0.893	0.928	0.909
0.857	0.887	0.853
0.874	0.85	0.895
0.9	0.874	0.832
0.89	0.896	0.911
0.885	0.916	0.833
0.888	0.889	0.689
0.881	0.915	0.876
0.818	0.898	0.877
0.922	0.896	0.843
0.885	0.908	0.887
0.909	0.906	0.892
0.898	0.886	0.859
0.912	0.9	0.872
0.917	0.91	0.882
0.922	0.918	0.8
0.903	0.895	0.909
0.906	0.906	0.651
0.922	0.849	0.908
0.866	0.881	0.9
0.922	0.921	0.862
0.909	0.852	0.908
0.89	0.901	0.886
0.886	0.888	0.732
0.876	0.901	0.889
0.892	0.857	0.758
0.903	0.861	0.741
0.916	0.9	0.605
0.886	0.897	0.891
0.891	0.894	0.914
0.866	0.915	0.931
0.89	0.896	0.899
0.878	0.887	0.771
0.897	0.912	0.776
0.889	0.905	0.894
0.9	0.915	0.913
0.905	0.901	0.815
0.888	0.889	0.893
0.889	0.902	0.884
0.884	0.909	0.902
0.898	0.896	0.795
0.888	0.898	0.799
0.913	0.894	0.916
0.9	0.913	0.912
0.898	0.915	0.917
0.908	0.911	0.831
0.855	0.88	0.907
0.902	0.911	0.913
0.903	0.91	0.907
0.914	0.863	0.884
0.9	0.842	0.897
0.921	0.899	0.908
0.902	0.92	0.875
0.918	0.903	0.884
0.889	0.918	0.889
0.917	0.841	0.883
0.899	0.911	0.892
0.823	0.892	0.874
0.905	0.857	0.887
0.88	0.909	0.863
0.901	0.857	0.894
0.895	0.916	0.914
0.897	0.905	0.894
0.902	0.91	0.894
0.922	0.877	0.841
0.882	0.905	0.923
0.909	0.905	0.809
0.913	0.903	0.904
0.91	0.873	0.72
0.91	0.913	0.898
0.907	0.884	0.893
0.919	0.878	0.878
0.908	0.886	0.886
0.916	0.919	0.866
0.929	0.872	0.89
0.912	0.834	0.896
0.867	0.879	0.864
0.904	0.887	0.894
0.904	0.842	0.867
0.917	0.914	0.721
0.911	0.903	0.836
0.919	0.904	0.867
0.844	0.897	0.649
0.841	0.887	0.9
0.897	0.874	0.883
0.888	0.887	0.899
0.899	0.886	0.904
0.908	0.917	0.731
0.847	0.921	0.905
0.902	0.892	0.873
0.876	0.91	0.829
0.838	0.921	0.876
0.886	0.896	0.868
0.924	0.906	0.898
0.869	0.906	0.88
0.909	0.831	0.905
0.861	0.875	0.912
0.925	0.895	0.875
0.826	0.903	0.679
0.826	0.909	0.904
0.804	0.911	0.86
0.889	0.85	0.632
0.891	0.883	0.868
0.898	0.869	0.907
0.871	0.895	0.855
0.88	0.906	0.896
0.837	0.811	0.881
0.899	0.911	0.833
0.919	0.892	0.917
0.927	0.907	0.891
0.816	0.905	0.897
0.918	0.902	0.857
0.885	0.913	0.841
0.917	0.868	0.916
0.831	0.887	0.896
0.887	0.907	0.851
0.911	0.891	0.765
0.813	0.927	0.845
0.868	0.898	0.905
0.838	0.905	0.836
0.894	0.91	0.913
0.914	0.903	0.906
0.824	0.896	0.894
0.819	0.896	0.858
0.869	0.908	0.876
0.905	0.901	0.857
0.884	0.882	0.864
0.909	0.898	0.749
0.89	0.904	0.845
0.888	0.911	0.843
0.83	0.862	0.901
0.898	0.918	0.91
0.875	0.909	0.896
0.847	0.896	0.854
0.848	0.928	0.907
0.898	0.901	0.913
0.881	0.897	0.889
0.814	0.893	0.885
0.902	0.906	0.896
0.845	0.906	0.897
0.905	0.929	0.865
0.843	0.895	0.872
0.811	0.9	0.858
0.918	0.889	0.856
0.836	0.854	0.79
0.884	0.915	0.799
0.895	0.892	0.852
0.866	0.898	0.896
0.893	0.893	0.887
0.904	0.827	0.815
0.827	0.907	0.881
0.881	0.903	0.899
0.889	0.895	0.923
0.873	0.903	0.9
0.881	0.892	0.893
0.857	0.888	0.909
0.915	0.905	0.898
0.828	0.912	0.892
0.917	0.895	0.915
0.919	0.887	0.842
0.874	0.886	0.669
0.819	0.888	0.91
0.912	0.931	0.916
0.874	0.913	0.839
0.911	0.903	0.889
0.889	0.909	0.799
0.883	0.906	0.81
0.901	0.912	0.88
0.85	0.91	0.914
0.887	0.881	0.901
0.877	0.878	0.632
0.843	0.91	0.905
0.899	0.887	0.903
0.835	0.896	0.9
0.888	0.882	0.874
0.906	0.908	0.843
0.815	0.898	0.889
0.913	0.919	0.881
0.912	0.894	0.901
0.903	0.914	0.898
0.847	0.908	0.786
0.815	0.917	0.912
0.908	0.9	0.867
0.91	0.899	0.886
0.915	0.893	0.874
0.822	0.889	0.631
0.887	0.916	0.741
0.91	0.914	0.801
0.831	0.909	0.919
0.889	0.849	0.806
0.909	0.899	0.829
0.895	0.916	0.889
0.91	0.898	0.93
0.918	0.897	0.778
0.907	0.918	0.731
0.914	0.857	0.859
0.916	0.889	0.751
0.932	0.926	0.9
0.878	0.908	0.835
0.921	0.871	0.858
0.897	0.891	0.829
0.916	0.91	0.872
0.906	0.897	0.917
0.884	0.868	0.901
0.824	0.905	0.881
0.916	0.879	0.922
0.825	0.892	0.723
0.914	0.905	0.921
0.898	0.914	0.91
0.906	0.869	0.789
0.917	0.914	0.895
0.902	0.888	0.914
0.879	0.906	0.918
0.915	0.92	0.833
0.907	0.911	0.781
0.903	0.885	0.777
0.903	0.904	0.902
0.885	0.923	0.772
0.896	0.907	0.903
0.867	0.917	0.866
0.874	0.917	0.878
0.883	0.911	0.914
0.904	0.885	0.888
0.918	0.909	0.882
0.904	0.92	0.889
0.908	0.911	0.879
0.899	0.917	0.819
0.903	0.883	0.909
0.929	0.895	0.918
0.921	0.902	0.884
0.909	0.884	0.762
0.891	0.91	0.887
0.826	0.9	0.905
0.867	0.871	0.902
0.901	0.864	0.868
0.911	0.909	0.883
0.913	0.894	0.872
0.916	0.887	0.905
0.899	0.89	0.892
0.908	0.894	0.835
0.896	0.886	0.829
0.917	0.889	0.881
0.904	0.909	0.897
0.901	0.878	0.898
0.897	0.88	0.911
0.898	0.854	0.903
0.899	0.865	0.783
	0.904	0.833
	0.915	0.874
	0.902

## Sheet: Fig.2
Figure 2b - Nanoparticle tracking analysis extracellular vesicle quantification following permeabilisation
PBS	TritonX-100		Unpaired t test
3324400	265400		P value	P value summary	Significantly different (p < 0.05)?	One- or two-tailed	t	df
3495400	630200		0.0036	**	Yes	Two-tailed	6.11	4
2565000	1211400
Figure 2c - Nanoparticle tracking analysis size quantification of extracellular vesicles
DMSO 20K	BafA1 20K	DMSO 100K	BafA1 100K		Two-way ANOVA
291.4	322.1	240.4	247.8			F	% total variation	P value	Summary
189	263.4	145.8	185.9		Row Factor	11.58	51.97	0.0019	**
219.1	224.4	203	193.8		Column Factor	7.701	34.56	0.0074	**
216.4	226.2	195.1	147.6
					Tukey's multiple comparisons test	Mean diff.	95.00% CI of diff.	Below threshold?	Summary	Adjusted P Value
					DMSO 20K vs. BafA1 20K	-30.05	-79.19 to 19.09	No	ns	0.2896
					DMSO 20K vs. DMSO 100K	32.9	-16.24 to 82.04	No	ns	0.2271
					DMSO 20K vs. BafA1 100K	35.2	-13.94 to 84.34	No	ns	0.1852
					BafA1 20K vs. DMSO 100K	62.95	13.81 to 112.1	Yes	*	0.0136
					BafA1 20K vs. BafA1 100K	65.25	16.11 to 114.4	Yes	*	0.011
					DMSO 100K vs. BafA1 100K	2.3	-46.84 to 51.44	No	ns	0.9988
Figure 2d - Nanoparticle tracking analysis concentration quantification of extracellular vesicles
DMSO 20K	BafA1 20K	DMSO 100K	BafA1 100K		Two-way ANOVA
186000000	135000000	1020000000	794000000			F	% total variation	P value	Summary
1190000000	801000000	4570000000	3530000000		Row Factor	2.403	21.46	0.135	ns
750000000	357000000	943000000	4320000000		Column Factor	5.793	51.74	0.0174	*
430000000	734000000	3320000000	6750000000
					Tukey's multiple comparisons test	Mean diff.	95.00% CI of diff.	Below threshold?	Summary	Adjusted P Value
					DMSO 20K vs. BafA1 20K	132250000	-2794906827 to 3059406827	No	ns	0.9989
					DMSO 20K vs. DMSO 100K	-1824250000	-4751406827 to 1102906827	No	ns	0.276
					DMSO 20K vs. BafA1 100K	-3209500000	-6136656827 to -282343173	Yes	*	0.0318
					BafA1 20K vs. DMSO 100K	-1956500000	-4883656827 to 970656827	No	ns	0.2282
					BafA1 20K vs. BafA1 100K	-3341750000	-6268906827 to -414593173	Yes	*	0.0258
					DMSO 100K vs. BafA1 100K	-1385250000	-4312406827 to 1541906827	No	ns	0.4878
Figure 2e - Extracellular vesicle protein content quantification					One-way ANOVA
DMSO 20K	BafA1 20K	DMSO 100K	BafA1 100K		F	P value	P value summary
1.36933e-08	1.57869e-08	3.04476e-09	3.37794e-09		11.22	<0.0001	****
1.44757e-08	1.72669e-08	7.61189e-09	5.13187e-09
8.6072e-09	1.62802e-08	3.04476e-09	3.248e-09		Tukey's multiple comparisons test	Mean diff.	95.00% CI of diff.	Below threshold?	Summary	Adjusted P Value
6.25978e-09	1.23335e-08	4.12734e-09	4.02754e-09		DMSO 20K vs. BafA1 20K	-1.465e-08	-2.602E-08 to -3.279E-09	Yes	**	0.0067
7.04225e-09	2.53248e-08	1.2179e-09	1.47244e-09		DMSO 20K vs. DMSO 100K	6.66e-09	-4.711E-09 to 1.803E-08	No	ns	0.4115
1.30412e-08	2.33514e-08	1.55621e-09	4.33069e-09		DMSO 20K vs. BafA1 100K	6.967e-09	-4.45E-09 to 1.834E-08	No	ns	0.3716
7.82473e-09	2.49959e-08	1.55621e-09	1.73228e-09		BafA1 20K vs. DMSO 100K	2.131e-08	9.939E-09 to 3.268E-08	Yes	****	<0.0001
4.51226e-08	7.99211e-08	9.2696e-09	7.66532e-09		BafA1 20K vs. BafA1 100K	2.162e-08	1.025E-08 to 3.299E-08	Yes	****	<0.0001
1.01721e-08	2.40092e-08	8.66064e-09	7.18895e-09		DMSO 100K vs. BafA1 100K	3.069e-10	-1.107E-08 to 1.168E-08	No	ns	0.9999
8.08555e-09	1.71025e-08	1.43442e-08	1.22126e-08
4.95566e-09	2.40092e-08	1.60357e-08	1.45944e-08
1.61711e-08	4.73606e-08	7.78105e-09	7.66532e-09
1.66927e-08	3.48627e-08	7.30742e-09	8.92122e-09
Figure 2f - Extracellular vesicle DNA content quantification					Two-way ANOVA
DMSO 20K	BafA1 20K	DMSO 100K	BafA1 100K			F	% total variation	P value	Summary
1.40845e-07	2.36803e-07	3.24774e-07	1.42393e-06		Row Factor	3.856	44.87	0.0003	***
3.91236e-08	6.41342e-07	9.13427e-08	6.49604e-08		Column Factor	8.11	20.22	0.0002	***
7.04225e-07	1.52935e-06	1.52238e-07	2.27361e-07
9.38967e-07	1.28268e-06	2.84177e-07	2.53345e-07		Tukey's multiple comparisons test	Mean diff.	95.00% CI of diff.	Below threshold?	Summary	Adjusted P Value
3.12989e-07	1.03601e-06	1.2179e-07	1.36417e-07		DMSO 20K vs. BafA1 20K	-7.353e-07	-1.280E-06 to -1.905e-007	Yes	**	0.0043
2.34742e-07	5.42674e-07	1.15024e-07	2.07873e-07		DMSO 20K vs. DMSO 100K	2.034e-07	-3.414E-07 to 7.483E-07	No	ns	0.751
1.56495e-07	1.38135e-06	8.79597e-08	1.12598e-07		DMSO 20K vs. BafA1 100K	-2.707e-08	-5.719E-07 to 5.178E-07	No	ns	0.9991
7.30308e-07	1.15113e-06	1.96218e-07	2.85826e-07		BafA1 20K vs. DMSO 100K	9.388e-07	3.939E-07 to 1.484E-06	Yes	***	0.0002
4.17319e-07	9.5379e-07	1.75919e-07	1.77558e-07		BafA1 20K vs. BafA1 100K	7.083e-07	1.634E-07 to 1.253E-06	Yes	**	0.0063
2.29525e-06	3.6836e-06	5.48056e-07	4.28738e-07		DMSO 100K vs. BafA1 100K	-2.305e-07	-7.754E-07 to 3.144E-07	No	ns	0.6724
8.08555e-07	2.36803e-06	5.75121e-07	4.11416e-07
7.82473e-07	1.5458e-06	8.39e-07	7.05903e-07
5.73813e-07	1.74313e-06	7.37508e-07	7.40548e-07
9.6505e-07	1.43453e-06	1.90402e-06	2.84298e-06
1.3302e-06	1.9301e-06	1.22587e-06	2.8169e-06
Figure 2g - ELISA of extracellular vesicle LaminB1					Two-way ANOVA
DMSO 20K	BafA1 20K	DMSO 100K	BafA1 100K			F	% total variation	P value	Summary
-0.07292	0.00260417	-0.0442708	-0.01302		Row Factor	16.94	37.23	0.0034	**
-0.04556	0.067726	-0.0135451	-0.01478		Column Factor	17.04	56.18	0.0024	**
0.009235	0.088043	0.0153922	0.0215491
					Tukey's multiple comparisons test	Mean diff.	95.00% CI of diff.	Below threshold?	Summary	Adjusted P Value
					DMSO 20K vs. BafA1 20K	-0.08921	-0.1342 to -0.04421	Yes	**	0.0019
					DMSO 20K vs. DMSO 100K	-0.02227	-0.06727 to 0.02272	No	ns	0.3933
					DMSO 20K vs. BafA1 100K	-0.03433	-0.07932 to 0.01066	No	ns	0.1324
					BafA1 20K vs. DMSO 100K	0.06693	0.02194 to 0.1119	Yes	**	0.0084
					BafA1 20K vs. BafA1 100K	0.05487	0.009883 to 0.09987	Yes	*	0.0215
					DMSO 100K vs. BafA1 100K	-0.01206	-0.05705 to 0.03293	No	ns	0.7921
Blots
Figure 2h
Figure 2i

## Sheet: Fig.3
Figure 3b - Western blot quantification for LaminB1 in SHSY5Y cells treated with BafA1 for 24 and 48 hours
24 hours
DMSO	BafA1	Etoposide		One-way ANOVA
107.18	84.55	68.5		F	P value	P value summary
92.82	78.58	66.77		6.019	0.0301	*
105.35	47.56	83.97
94.65				Tukey's multiple comparisons test	Mean diff.	95.00% CI of diff.	Below threshold?	Summary	Adjusted P Value
				DMSO vs. BafA1	29.77	1.213 to 58.33	Yes	*	0.0422
				DMSO vs. Etoposide	26.92	-1.639 to 55.48	No	ns	0.063
				BafA1 vs. Etoposide	-2.852	-33.38 to 27.68	No	ns	0.9594
48 hours
DMSO	BafA1	Etoposide		One-way ANOVA
100.1	66.31	77.3		F	P value	P value summary
99.9	71.54	79		20.35	0.0005	***
96.87	72.71	54.77
103.13	77.55	58.85		Tukey's multiple comparisons test	Mean diff.	95.00% CI of diff.	Below threshold?	Summary	Adjusted P Value
				DMSO vs. BafA1	27.97	12.56 to 43.38	Yes	**	0.0017
				DMSO vs. Etoposide	32.52	17.11 to 47.93	Yes	***	0.0006
				BafA1 vs. Etoposide	4.548	-10.86 to 19.96	No	ns	0.6984
Figure 3c - Western blot quantifications for p53 in SYSY5Y cells treated with BafA1 for 24 and 48 hours
24 hours
DMSO	BafA1	Etoposide		One-way ANOVA
101.25	124.99	263.56		F	P value	P value summary
98.75	219.45	235.6		19.26	0.0009	***
111.42	129.17	243.25
88.58	113.01			Tukey's multiple comparisons test	Mean diff.	95.00% CI of diff.	Below threshold?	Summary	Adjusted P Value
				DMSO vs. BafA1	-46.65	-110.1 to 16.79	No	ns	0.151
				DMSO vs. Etoposide	-147.5	-216.0 to -78.94	Yes	***	0.0007
				BafA1 vs. Etoposide	-100.8	-169.3 to -32.28	Yes	**	0.0074
48 hours
DMSO	BafA1	Etoposide		One-way ANOVA
107.16	92.72	160.71		F	P value	P value summary
92.84	109.41	203.97		53.24	<0.0001	****
95.27	76.66	196.46
104.73	93.65	207.6		Tukey's multiple comparisons test	Mean diff.	95.00% CI of diff.	Below threshold?	Summary	Adjusted P Value
				DMSO vs. BafA1	6.889	-23.05 to 36.83	No	ns	0.8011
				DMSO vs. Etoposide	-92.18	-122.1 to -62.25	Yes	****	<0.0001
				BafA1 vs. Etoposide	-99.07	-129.0 to -69.14	Yes	****	<0.0001
Figure 3d - Western blot quantifications for p62 in SYSY5Y cells treated with BafA1 for 24 and 48 hours
24 hours
DMSO	BafA1	Etoposide		One-way ANOVA
104.73	129.76	120.63		F	P value	P value summary
95.27	190.72	121.36		14.52	0.0022	**
91.04	167.01	134.71
108.96	165.52			Tukey's multiple comparisons test	Mean diff.	95.00% CI of diff.	Below threshold?	Summary	Adjusted P Value
				DMSO vs. BafA1	-63.25	-96.96 to -29.55	Yes	**	0.0017
				DMSO vs. Etoposide	-25.57	-61.97 to 10.84	No	ns	0.1727
				BafA1 vs. Etoposide	37.69	1.281 to 74.10	Yes	*	0.0431
48 hours
DMSO	BafA1	Etoposide		One-way ANOVA
104.08	136.84	109.2		F	P value	P value summary
95.92	141.85	112.34		33.39	<0.0001	****
94.12	134.52	102.48
105.88	157.43	117.12		Tukey's multiple comparisons test	Mean diff.	95.00% CI of diff.	Below threshold?	Summary	Adjusted P Value
				DMSO vs. BafA1	-42.66	-57.88 to -27.45	Yes	****	<0.0001
				DMSO vs. Etoposide	-10.28	-25.50 to 4.930	No	ns	0.1977
				BafA1 vs. Etoposide	32.38	17.16 to 47.59	Yes	****	0.0006
Figure 3e - Western blot quantifications for p21 in SYSY5Y cells treated with BafA1 for 24 and 48 hours
24 hours
DMSO	BafA1	Etoposide		One-way ANOVA
131.42	199.65	403.54		F	P value	P value summary
65.58	190.54	478.02		84.16	<0.0001	****
94.28	183.91	517.76
105.72	134.45			Tukey's multiple comparisons test	Mean diff.	95.00% CI of diff.	Below threshold?	Summary	Adjusted P Value
				DMSO vs. BafA1	-77.14	-154.5 to 0.1715	No	ns	0.0505
				DMSO vs. Etoposide	-366.4	-449.9 to -282.9	Yes	****	<0.0001
				BafA1 vs. Etoposide	-289.3	-372.8 to -205.8	Yes	****	<0.0001
48 hours
DMSO	BafA1	Etoposide		One-way ANOVA
104.62	139.53	309.29		F	P value	P value summary
95.38	164.22	291.87		134.7	<0.0001	****
95.98	137.27	252.35
104.02	132.75	276.27		Tukey's multiple comparisons test	Mean diff.	95.00% CI of diff.	Below threshold?	Summary	Adjusted P Value
				DMSO vs. BafA1	-43.44	-75.86 to -11.02	Yes	*	0.0116
				DMSO vs. Etoposide	-182.4	-241.9 to -150	Yes	****	<0.0001
				BafA1 vs. Etoposide	-139.0	-171.4 to -106.6	Yes	****	<0.0001
Figure 3h - DNA damage immunofluorescence over 48 hours following BafA1 treatment in SHSY5Y
Proportion TUNEL Positive Nuclei
0 hours	24 hours	48 hours		One-way ANOVA
0.01382	0.01718	0.1559		F	P value	P value summary
0.004016	0.009585	0.2586		58.12	<0.0001	****
0.003759	0.03977	0.1745
0.003043	0.01384	0.2344		Dunnett's multiple comparisons test	Mean diff.	95.00% CI of diff.	Below threshold?	Summary	Adjusted P Value
				0 vs. 24	-0.01393	-0.06800 to 0.04013	No	ns	0.7327
				0 vs. 48	-0.1997	-0.2538 to -0.1456	Yes	****	<0.0001
Nuclear yH2AX spot density
0 hours	24 hours	48 hours		One-way ANOVA
0.000673	0.000982	0.001745		F	P value	P value summary
0.000574	0.001074	0.001558		24.73	0.0007	***
0.000792	0.000547	0.001432
		0.00162		Dunnett's multiple comparisons test	Mean diff.	95.00% CI of diff.	Below threshold?	Summary	Adjusted P Value
				0 vs. 24	-0.000188	-0.0005970 to 0.0002210	No	ns	0.389
				0 vs. 48	-0.0009091	-0.001292 to -0.0005265	Yes	***	0.0006
Figure 3j - Quantification of p-p53/p53 intensity ratio from Western blot of SHSY5Y treated with BafA1
DMSO	BafA1			Unpaired t test (two tailed)	Mean diff.	95.00% CI of diff.	Below threshold?	Summary	Adjusted P Value
106.516	359.27				210.6	132.7 to 288.5	Yes	**	0.0017
101.156	309.4
92.3277	263.119
Figure 3l - Proportion of p21 positive nuclei from immunofluorescence
DMSO	BafA1	Etoposide		One-way ANOVA
0.2211	0.2951	0.5678		F	P value	P value summary
0.2163	0.2685	0.6316		167.6	****	<0.0001
0.1641	0.2601	0.6486
0.175	0.275	0.6989		Tukey's multiple comparisons test	Mean diff.	95.00% CI of diff.	Below threshold?	Summary	Adjusted P Value
				DMSO vs. BafA1	-0.08055	-0.1525 to -0.008647	Yes	*	0.0296
				DMSO vs. Etoposide	-0.4426	-0.5145 to -0.3707	Yes	****	<0.0001
				BafA1 vs. Etoposide	-0.3621	-0.4340 to -0.2901	Yes	****	<0.0001
Figure 3n - Cell count quantification of primary neurons treated with BafA1 for 72 hours
Time (hours)	Untreated	DMSO	BafA1		Two-way ANOVA
24	33259	31967	20562			F	% Variation	P value	P value summary
24	35681	26371	29216		Time x Drug Treatment	1.294	3.561	0.3094	ns
24	33004	32629	31132		Time	0.3245	0.4464	0.626	ns
24	36467	35204	31206		Drug Treatment	5.059	44.25	0.0337	*
48	33066	31469	29870		Well	6.358	39.36	0.0004	***
48	33323	25506	27794
48	34252	34318	30559
48	36363	34386	30111		Tukey's multiple comparisons test	Mean diff.	95.00% CI of diff.	Below threshold?	Summary	Adjusted P Value
72	34329	32926	25990		24 hours
72	39449	25864	28531		Untreated vs. DMSO	3060	-4062 to 10182	No	ns	0.3812
72	36295	33783	27535		Untreated vs. BafA1	4074	772.6 to 7375	Yes	*	0.0239
72	31708	34566	30105		DMSO vs. BafA1	1014	-6449 to 8476	No	ns	0.8628
					48 hours
					Untreated vs. DMSO	2831	-5302 to 10965	No	ns	0.4802
					Untreated vs. BafA1	4668	1664 to 7671	Yes	**	0.0077
					DMSO vs. BafA1	1836	-6428 to 10100	No	ns	0.7015
					72 hours
					Untreated vs. DMSO	3661	-4358 t o11679	No	ns	0.393
					Untreated vs. BafA1	7405	1183 to 13627	Yes	*	0.0273
					DMSO vs. BafA1	3745	-3955 to 11444	No	ns	0.3038
					Untreated
					24 hours vs. 48 hours	351.8	-2764 to 3467	No	ns	0.8888
					24 houts vs. 72 hours	-842.5	-9022 to 7337	No	ns	0.906
					48 hours vs. 72 hours	-1194	-10481 to 8092	No	ns	0.8597
					DMSO
					24 hours vs. 48 hours	123	-2424 to 2670	No	ns	0.978
					24 houts vs. 72 hours	-242.0	-2217 to 1733	No	ns	0.8712
					48 hours vs. 72 hours	-365.0	-2087 to 1357	No	ns	0.6842
					BafA1
					24 hours vs. 48 hours	945.5	134.1 to 1757	Yes	*	0.0334
					24 houts vs. 72 hours	2489	-1466 to 6443	No	ns	0.1511
					48 hours vs. 72 hours	1543	-3162 to 6249	No	ns	0.4561
Blots
Figure 3a-e
24 hours
													LaminB1
													p62
													actin
								p53
								p21
48 hours
													LaminB1
													p62
													p53
													actin
													(p62)
													(actin)
													p21
Figure 3 i-j
										p-p53
										p53
										actin

## Sheet: Fig.4
Figure 4b - LaminB1 nuclear circularity from immunofluorescence in SHSY5Y treated with BAfA1 and/or p38 inhibitor
DMSO	BafA1	BafA1 + SB203580		One-way ANOVA
0.828	0.815	0.832		F	P value	P value summary
0.79	0.61	0.846		9.531	<0.0001	****
0.861	0.684	0.78
0.758	0.784	0.87		Šídák's multiple comparisons test	Mean diff.	95.00% CI of diff.	Below threshold?	Summary	Adjusted P Value
0.697	0.716	0.804		DMSO vs. BafA1	0.01713	0.007370 to 0.02689	Yes	****	<0.0001	A-B
0.836	0.647	0.725		BafA1 vs. BafA1 + SB203580	-0.01475	-0.02451 to -0.004990	Yes	***	0.0009	B-C
0.769	0.774	0.853
0.832	0.785	0.84
0.793	0.801	0.818
0.754	0.778	0.839
0.813	0.841	0.737
0.81	0.599	0.809
0.772	0.789	0.718
0.694	0.631	0.769
0.81	0.864	0.843
0.597	0.819	0.74
0.701	0.754	0.741
0.678	0.597	0.691
0.856	0.668	0.837
0.89	0.797	0.753
0.784	0.76	0.75
0.744	0.711	0.772
0.781	0.771	0.749
0.807	0.81	0.792
0.735	0.765	0.878
0.826	0.532	0.705
0.834	0.639	0.807
0.736	0.784	0.799
0.707	0.771	0.731
0.792	0.668	0.85
0.681	0.683	0.814
0.636	0.744	0.776
0.823	0.621	0.672
0.866	0.734	0.853
0.863	0.7	0.776
0.794	0.785	0.847
0.702	0.764	0.836
0.815	0.752	0.763
0.83	0.772	0.783
0.888	0.808	0.846
0.896	0.841	0.803
0.821	0.781	0.742
0.694	0.686	0.791
0.695	0.714	0.817
0.823	0.678	0.688
0.814	0.877	0.707
0.763	0.639	0.762
0.743	0.854	0.731
0.761	0.818	0.871
0.786	0.763	0.785
0.863	0.768	0.831
0.812	0.862	0.778
0.792	0.838	0.745
0.81	0.672	0.842
0.856	0.752	0.864
0.761	0.759	0.762
0.817	0.71	0.788
0.732	0.813	0.833
0.816	0.703	0.762
0.87	0.783	0.803
0.843	0.626	0.853
0.725	0.625	0.869
0.727	0.811	0.858
0.805	0.719	0.704
0.819	0.804	0.821
0.778	0.87	0.811
0.776	0.79	0.688
0.861	0.813	0.811
0.812	0.793	0.75
0.801	0.808	0.805
0.796	0.819	0.809
0.648	0.786	0.764
0.752	0.75	0.695
0.682	0.809	0.611
0.72	0.834	0.811
0.82	0.557	0.81
0.801	0.712	0.794
0.669	0.833	0.836
0.842	0.755	0.722
0.896	0.666	0.794
0.631	0.856	0.681
0.81	0.637	0.791
0.793	0.805	0.767
0.786	0.762	0.732
0.78	0.741	0.779
0.641	0.836	0.805
0.776	0.824	0.722
0.848	0.797	0.848
0.801	0.607	0.826
0.858	0.68	0.662
0.808	0.781	0.823
0.788	0.758	0.784
0.68	0.714	0.745
0.823	0.805	0.67
0.676	0.832	0.809
0.728	0.852	0.827
0.637	0.757	0.792
0.811	0.761	0.708
0.782	0.719	0.806
0.721	0.769	0.69
0.76	0.828	0.858
0.776	0.843	0.768
0.797	0.817	0.716
0.725	0.682	0.817
0.839	0.771	0.773
0.859	0.79	0.772
0.839	0.809	0.748
0.843	0.708	0.721
0.79	0.652	0.788
0.773	0.735	0.773
0.781	0.794	0.797
0.606	0.742	0.724
0.698	0.846	0.777
0.769	0.747	0.867
0.794	0.714	0.732
0.8	0.707	0.854
0.849	0.789	0.687
0.833	0.77	0.842
0.826	0.67	0.704
0.767	0.831	0.775
0.758	0.854	0.818
0.744	0.811	0.755
0.734	0.802	0.805
0.686	0.848	0.781
0.877	0.792	0.771
0.842	0.744	0.706
0.693	0.772	0.842
0.78	0.867	0.745
0.787	0.776	0.754
0.752	0.782	0.751
0.73	0.827	0.674
0.674	0.807	0.737
0.731	0.72	0.848
0.81	0.842	0.815
0.789	0.727	0.643
0.72	0.767	0.7
0.729	0.846	0.705
0.821	0.781	0.756
0.841	0.669	0.749
0.795	0.773	0.814
0.772	0.785	0.822
0.843	0.693	0.802
0.796	0.779	0.716
0.775	0.752	0.809
0.793	0.759	0.847
0.83	0.674	0.719
0.78	0.802	0.757
0.771	0.614	0.821
0.658	0.885	0.775
0.792	0.745	0.86
0.803	0.739	0.803
0.707	0.839	0.788
0.834	0.781	0.795
0.806	0.823	0.796
0.743	0.766	0.788
0.706	0.787	0.81
0.77	0.765	0.853
0.746	0.79	0.797
0.706	0.765	0.83
0.837	0.846	0.783
0.657	0.703	0.738
0.83	0.799	0.85
0.757	0.766	0.764
0.825	0.779	0.756
0.781	0.695	0.835
0.698	0.855	0.789
0.805	0.786	0.819
0.783	0.787	0.742
0.697	0.755	0.815
0.783	0.868	0.75
0.808	0.798	0.806
0.669	0.832	0.81
0.833	0.745	0.818
0.806	0.813	0.732
0.805	0.847	0.817
0.833	0.719	0.698
0.737	0.788	0.83
0.817	0.719	0.733
0.814	0.75	0.748
0.785	0.669	0.81
0.786	0.708	0.776
0.82	0.721	0.715
0.769	0.884	0.88
0.751	0.736	0.818
0.762	0.757	0.779
0.727	0.769	0.822
0.752	0.769	0.68
0.833	0.762	0.778
0.769	0.71	0.761
0.797	0.588	0.837
0.845	0.855	0.782
0.834	0.643	0.798
0.783	0.73	0.793
0.724	0.834	0.743
0.774	0.802	0.806
0.707	0.763	0.799
0.691	0.782	0.75
0.647	0.766	0.79
0.727	0.649	0.715
0.67	0.761	0.878
0.741	0.78	0.721
0.844	0.783	0.693
0.782	0.769	0.713
0.734	0.802	0.833
0.774	0.786	0.809
0.848	0.865	0.711
0.89	0.817	0.668
0.84	0.753	0.794
0.78	0.828	0.743
0.836	0.707	0.762
0.728	0.816	0.816
0.81	0.793	0.73
0.801	0.801	0.809
0.7	0.701	0.841
0.745	0.78	0.682
0.693	0.732	0.822
0.83	0.827	0.769
0.686	0.821	0.839
0.797	0.829	0.76
0.788	0.742	0.791
0.85	0.769	0.856
0.815	0.774	0.677
0.845	0.821	0.862
0.854	0.823	0.848
0.771	0.832	0.797
0.822	0.814	0.799
0.808	0.834	0.802
0.826	0.707	0.845
0.782	0.875	0.727
0.798	0.88	0.758
0.857	0.722	0.771
0.701	0.783	0.853
0.823	0.785	0.703
0.799	0.73	0.763
0.874	0.786	0.66
0.749	0.746	0.804
0.824	0.77	0.759
0.672	0.64	0.784
0.851	0.81	0.774
0.73	0.757	0.722
0.788	0.679	0.715
0.817	0.833	0.777
0.753	0.822	0.778
0.86	0.844	0.704
0.741	0.691	0.712
0.82	0.841	0.8
0.748	0.702	0.752
0.719	0.67	0.686
0.841	0.821	0.808
0.722	0.805	0.751
0.722	0.836	0.736
0.751	0.699	0.832
0.858	0.821	0.774
0.82	0.739	0.82
0.728	0.821	0.794
0.782	0.8	0.745
0.742	0.742	0.842
0.837	0.688	0.763
0.748	0.746	0.825
0.701	0.831	0.813
0.718	0.799	0.842
0.852	0.717	0.756
0.834	0.737	0.774
0.741	0.717	0.77
0.728	0.733	0.874
0.84	0.676	0.744
0.676	0.72	0.826
0.789	0.663	0.714
0.826	0.778	0.789
0.85	0.794	0.771
0.729	0.763	0.81
0.809	0.832	0.788
0.842	0.699	0.704
0.868	0.815	0.841
0.644	0.782	0.724
0.721	0.722	0.678
0.84	0.684	0.764
0.839	0.698	0.75
0.7	0.752	0.822
0.788	0.683	0.747
0.805	0.746	0.808
0.755	0.63	0.755
0.751	0.82	0.707
0.886	0.82	0.785
0.821	0.788	0.826
0.837	0.663	0.844
0.778	0.857	0.848
0.815	0.645	0.791
0.726	0.686	0.848
0.847	0.725	0.768
0.757	0.775	0.821
0.849	0.715	0.846
0.786	0.764	0.73
0.761	0.659	0.694
0.79	0.713	0.842
0.818	0.822	0.805
0.63	0.833	0.85
0.765	0.777	0.689
0.802	0.8	0.711
0.769	0.811	0.762
0.846	0.819	0.768
0.676	0.801	0.775
0.858	0.842	0.768
0.779	0.783	0.755
0.79	0.815	0.704
0.746	0.867	0.772
0.781	0.77	0.82
0.887	0.81	0.791
0.81	0.779	0.803
0.842	0.78	0.768
0.852	0.731	0.844
0.762	0.716	0.756
0.846	0.856	0.839
0.674	0.686	0.826
0.843	0.731	0.805
0.841	0.861	0.63
0.696	0.81	0.674
0.856	0.781	0.829
0.827	0.857	0.876
0.869	0.778	0.792
0.568	0.811	0.776
0.861	0.745	0.846
0.857	0.721	0.776
0.789	0.749	0.607
0.89	0.774	0.828
0.845	0.81	0.711
0.87	0.71	0.853
0.849	0.835	0.828
0.784	0.776	0.815
0.789	0.737	0.731
0.778	0.765	0.752
0.822	0.729	0.664
0.814	0.823	0.835
0.792	0.851	0.784
0.79	0.667	0.752
0.814	0.789	0.778
0.81	0.784	0.747
0.844	0.815	0.745
0.782	0.812	0.688
0.815	0.707	0.777
0.811	0.823	0.682
0.755	0.807	0.816
0.844	0.733	0.906
0.799	0.716	0.742
0.777	0.748	0.793
0.851	0.555	0.676
0.789	0.511	0.852
0.831	0.801	0.823
0.774	0.848	0.733
0.832	0.758	0.826
0.813	0.872	0.815
0.747	0.796	0.837
0.818	0.827	0.872
0.854	0.849	0.822
0.794	0.754	0.865
0.817	0.827	0.712
0.745	0.852	0.563
0.769	0.842	0.832
0.825	0.684	0.824
0.754	0.775	0.79
0.803	0.827	0.768
0.837	0.766	0.714
0.831	0.809	0.66
0.747	0.74	0.812
0.709	0.82	0.731
0.785	0.814	0.846
0.758	0.795	0.772
0.869	0.736	0.725
0.609	0.843	0.71
0.772	0.835	0.813
0.815	0.66	0.727
0.654	0.826	0.847
0.724	0.8	0.85
0.809	0.676	0.785
0.791	0.795	0.71
0.705	0.787	0.69
0.817	0.846	0.844
0.785	0.696	0.81
0.827	0.837	0.839
0.764	0.712	0.746
0.563	0.79	0.739
0.762	0.816	0.8
0.885	0.736	0.841
0.802	0.668	0.667
0.824	0.806	0.734
0.831	0.678	0.796
0.746	0.753	0.828
0.886	0.809	0.794
0.866	0.853	0.851
0.775	0.789	0.823
0.851	0.784	0.824
0.825	0.772	0.839
0.807	0.731	0.802
0.72	0.878	0.775
0.744	0.755	0.874
0.816	0.773	0.827
0.768	0.783	0.827
0.812	0.735	0.801
0.65	0.66	0.835
0.656	0.775	0.837
0.825	0.824	0.766
0.803	0.756	0.828
0.797	0.592	0.849
0.787	0.799	0.836
0.844	0.753	0.764
0.77	0.791	0.757
0.834	0.715	0.784
0.798	0.764	0.768
0.809	0.692	0.728
0.774	0.843	0.706
0.85	0.73	0.879
0.775	0.697	0.729
0.742	0.861	0.802
0.785	0.757	0.787
0.804	0.809	0.809
0.828	0.831	0.731
0.619	0.799	0.858
0.844	0.859	0.762
0.745	0.767	0.751
0.771	0.776	0.808
0.846	0.775	0.795
0.713	0.744	0.727
0.86	0.836	0.879
0.814	0.802	0.828
0.856	0.734	0.714
0.867	0.544	0.881
0.744	0.789	0.753
0.783	0.836	0.75
0.791	0.826	0.848
0.677	0.651	0.749
0.765	0.803	0.868
0.74	0.761	0.808
0.844	0.75	0.77
0.792	0.778	0.725
Figure 4c - Cytoplasmic p62 puncta density from immunofluorescence in SHSY5Y treated with BAfA1 and/or p38 inhibitor
DMSO	BafA1	BafA1 + SB203580		One-way ANOVA
0.000366502	0.0021025	0.000994036		F	P value	P value summary
0.000167448	0.00162133	0.00623903		220.7	<0.0001	****
0.000158053	0.00222623	0.00131949
0.000697715	0.0015873	0.00574713		Šídák's multiple comparisons test	Mean diff.	95.00% CI of diff.	Below threshold?	Summary	Adjusted P Value
0.00116771	0	0.0051739		DMSO vs. BafA1	-0.003552	-0.004037 to -0.003067	Yes	****	<0.0001
0.000446561	0.00331059	0.00564374		BafA1 vs. BafA1 + SB203580	-0.0003484	-0.0008334 to 0.0001367	No	ns	0.2365
0.000677966	0.00134771	0.00369133
0	0.00904853	0.00277008
0.000542594	0.00406268	0.00176924
0	0.0046214	0.000536193
0.000864491	0.0016852	0.00285816
0.000195293	0.00531658	0.00036245
0.000131251	0.0084878	0.00545824
0.000420964	0.00906239	0.00119796
0	0.00453013	0.000495602
0	0.00494213	0.00158342
0.000292355	0.00668772	0.000301477
0	0.00254582	0
0	0.00501102	0.00186594
0.000354359	0.000212314	0.00445837
0.000162009	0.00355601	0.00287191
0	0.00101989	0.0114206
0.000217596	0.00220925	0.00371322
0.000398486	0.0044496	0.00478469
0	0.000213584	0.00598504
0	0.00456534	0.000674764
0	0.00749729	0.0021303
0.000307692	0.00210502	0.004489
0	0.00499168	0.00475101
0.000159668	0.00255836	0.00840643
0	0.000873172	0.0015829
0.000727868	0.000978474	0.000454752
0.000978091	0.00577493	0.00153551
0	0	0.00563279
0.000309502	0.00443656	0.00528334
0.000123381	0.00769782	0.0107047
0.00064907	0.00470342	0.00688817
0.000585652	0.00675489	0.00631698
0	0	0.00542605
0.000107527	0.00543544	0.00742207
0.000318911	0.00498803	0.00391645
0	0.00717196	0.00574957
0	0.000544366	0.00546992
0	0.00610882	0.0029032
0.000642261	0.00132612	0.00631365
0	0.00485437	0.00136945
0.000156128	0.000953938	0.00254655
0.000512689	0.00611707	0.00557012
0.000105097	0.00739919	0.00764553
0.000286985	0.00390758	0.00214772
0.000423236	0.0011008	0.00503356
0.000535977	0.00168816	0.00723285
0	0.00308665	0.00186498
0	0.00816408	0.012947
0.000294898	0.00749971	0.00634921
0	0.00270833	0.00182949
0	0.00474342	0.00575402
0	0	0.00521073
0	0.00198151	0.007857
0	0.00415535	0.0075388
0.000278203	0.0071371	0.0062233
0	0.0065115	0.00755124
0.00110467	0.00684166	0.0069567
0	0.00823759	0.00453858
0	0.00763359	0.00592748
0	0.00868486	0.00335534
0	0.000379075	0.00262105
0.000326851	0.00604491	0.00728908
0.000790014	0.00323214	0.00523824
0	0.00647948	0.00448102
0.00129748	0.00480997	0.00657606
0.000419551	0.00281492	0.00794913
0.000227015	0.00384226	0.00442211
0	0.00768793	0.00855798
0	0.00443328	0.000911577
0	0.00520541	0.00431472
0	0.00222758	0.00508075
0.000143988	0.00801216	0.00427611
0	0.00629103	0.00172847
0	0.00049743	0.00510928
0.000310559	0.00198261	0.00512745
0.000525762	0.00637227	0.00193424
0	0.00609013	0.000430293
0	0.0042241	0.00464661
0	0	0.00312383
0	0.00209589	0.00439722
0.000134953	0.00136612	0.00235294
0.000244041	0.00223945	0.00474941
0	0.00552486	0.00541565
0.000123077	0.00247066	0.00492798
0	0.00685579	0.00563428
0.000128816	0.00602262	0.00232078
0.000347041	0.00818771	0.0026787
0.000135355	0.00266983	0.00266046
0.000306984	0.0102698	0.00322978
0	0.00487598	0.00567626
0.000188608	0.00904977	0.00413749
0	0.00253807	0.00376506
0.000130191	0.000989283	0.00206868
0	0	0.00617046
0.000177651	0.00356718	0.00268097
0.000183083	0.000543183	0.00180459
0.00054167	0.000576203	0.00867861
0	0.0112529	0.00527406
0	0.00043351	0.000665484
0	0.00221277	0.00620242
0.000328731	0.00842697	0.00708763
0.0001153	0.00398657	0.00205888
0.000110473	0.00631501	0.00553506
0	0.000698161	0.00306185
0	0.004914	0.0100799
0	0.0093199	0.00463601
0	0.00367755	0.000683294
0	0.00302826	0.00589262
0.000177148	0.00183438	0.00252525
0	0.00404473	0.00164575
0.000114168	0	0.00291451
0	0.00689004	0.000658979
0	0.00622245	0.00117925
0	0	0.00227038
0.000181258	0.000383681	0.00068697
0.00013541	0.00407303	0.00909091
0	0.00497583	0.00422634
8.18e-05	0.000253036	0.00327562
0.000101926	0.000269942	0.000412626
0	0.00416891	0.00166078
0	0.000447027	0.00415119
0.000266596	0.000522603	0.00624071
0.000392311	0.000665779	0.00544218
0.000182882	0.000122279	0.00823237
0.000332779	0.00133333	0.00421674
0	0	0.00507311
0.000278862	0.0038743	0.00530632
0.000275255	0.00451005	0.00178444
0.000290529	0.00276296	0.000644468
0.000354296	0.00492023	0.0025974
0.000438116	0.00772343	0.00375346
0.00013541	0.00125757	0.00127119
0.000625847	0.00315347	0.00452233
0.000318878	0.0020012	0.00331309
0	0.00477742	0.00507743
0	0.00253508	0
0.000206228	0.000215517	0.00368592
0.000711845	0.00350129	0.00472098
0.000107805	0.000433745	0.000942359
0	0.000347239	0
0.000435098	0.00496327	0.00134078
0.00043735	0.00490489	0.00105005
0	0.00689983	0.00365497
0.000126775	0.00134571	0.00395331
0	0.00466773	0.000998004
0	0	0.00139592
0	0.00524901	0.00216395
0	0.000461787	0.00338983
0.000513875	0.00585959	0.00423953
0	0.00135916	0.00802616
0	0	0.00317864
0.000266489	0.00480279	0.00578752
0.000215471	0.00485646	0.00649163
0.000205381	0.000912686	0.00581549
0.000119218	0.00776218	0.00383352
0	0.00596271	0.00549204
0.000172236	0.00543353	0.00418929
0.000161603	0.00129241	0.00092393
0.000193798	0.00484991	0.00170773
0.000123518	0.000137589	0.00365055
0.000128436	0.00513765	0.00698742
0	0.000817127	0.00445589
0.000398089	0.000501505	0.00312534
0.000995421	0.00139018	0.00400229
0	0.00087651	0.00514259
0.000174703	0.00641228	0.00345286
0	0.00644468	0.00723843
Figure 4d - Cytoplasmic LaminB1 puncta density from immunofluorescence in SHSY5Y treated with BAfA1 and/or p38 inhibitor
DMSO	BafA1	BafA1 + SB203580		One-way ANOVA
0.00769654	0.0067	0		F	P value	P value summary
0.00535834	0.00504414	0.0107233		27.43	<0.0001	****
0.0056899	0.00519453	0.00510204
0.00819815	0.0031746	0.00862069		Šídák's multiple comparisons test	Mean diff.	95.00% CI of diff.	Below threshold?	Summary	Adjusted P Value
0.00890381	0.00297429	0		DMSO vs. BafA1	-0.002414	-0.003164 to -0.001665	Yes	****	<0.0001
0.00744269	0.00662119	0.00916402		BafA1 vs. BafA1 + SB203580	0.001003	0.0002533 to 0.001753	Yes	**	0.0043
0.00135593	0.0024708	0.00580067
0.00199681	0.0145325	0.00369344
0.00678242	0.00435287	0.00353848
0.00207125	0.00639886	0.00268097
0.00540307	0.00471857	0.00264452
0.00468704	0.0114387	0.00198695
0.00525003	0.0141463	0.00825083
0.00294675	0.0118508	0.0032944
0.00803859	0.00747998	0.00071701
0.0059123	0.00962414	0.00590183
0.00526239	0.0130039	0.00351723
0.00561487	0.00305499	0.0017753
0.00671693	0.00541191	0.00287068
0.00354359	0.00276008	0.00698879
0.00558931	0.00977902	0.00287191
0.00379816	0.000509944	0.0154278
0.00703561	0.00520751	0.00399886
0.00667464	0.00764171	0.0092394
0.00310915	0.00320376	0.0108063
0.00320513	0.0103671	0.000674764
0.00285878	0.0130216	0.00337298
0.00676923	0.00596421	0.00578094
0.00599558	0.0093594	0.0032145
0.00431103	0.00863447	0.0127924
0.00500263	0.00436586	0.00237436
0.00864344	0.00636008	0.00409277
0.00586854	0.0129546	0.00383877
0.00565058	0.00263698	0.00826942
0.00464253	0.0106477	0.00869195
0.00530537	0.0152166	0.0148677
0.00670705	0.0092762	0.00810373
0.00556369	0.0132341	0.00823463
0.00471019	0.00171929	0.00763666
0.00473118	0.011354	0.00964869
0.00467737	0.00748204	0.00587467
0.00468776	0.0156479	0.00617547
0.00832527	0.00136091	0.00870214
0.00324859	0.0117914	0.0063412
0.00224791	0.00489646	0.00110998
0.00344308	0.00705257	0.0042605
0.00608899	0.00449714	0.00413815
0.00679313	0.0119518	0.0078637
0.00409879	0.0102355	0.0077237
0.00530923	0.00509684	0.00668178
0.00529045	0.00566127	0.010906
0.00254589	0.00776555	0.010266
0.0010929	0.00852502	0.00410295
0.00359301	0.0121466	0.0160296
0.00973164	0.0137302	0
0.00239808	0.00416667	0.00365898
0.00659996	0.00689953	0.00719252
0.00414036	0.00413128	0.00766284
0.00804769	0.00396301	0.0102141
0.00131205	0.00727186	0.0124169
0.00333843	0.0133533	0.00798811
0.0038883	0.00928235	0.00604099
0.00607567	0.0092153	0.010487
0.00140174	0.016692	0.00529501
0.0063118	0.0118321	0.00923989
0.0040678	0.0111663	0.00703539
0.001396	0.0015163	0.0071734
0.00490276	0.00993092	0.0120968
0.00505609	0.00652766	0.0108794
0.00401167	0.00851932	0.00863614
0.00412833	0.0108027	0.00908505
0.0068177	0.00914849	0.00858506
0.00476731	0.00738119	0.00623116
0.00370128	0.0129556	0.002837
0.00408021	0.0115265	0.00303859
0.00299145	0.00993033	0.00799492
0.00402145	0.00352701	0.00889131
0.00532757	0.014781	0.00702505
0.00219335	0.0108497	0.00361408
0.00506421	0.00248715	0.00681238
0.00621118	0.00610035	0.00864342
0.00578339	0.012521	0.00300881
0.00321479	0.0109622	0.000430293
0.00728266	0.00800356	0.00880411
0.00291715	0.00153639	0.00362364
0.00308748	0.00392979	0.008428
0.00431849	0.00519126	0.00444444
0.00512487	0.00534022	0.00762405
0.00306958	0.0100138	0.00609261
0.00307692	0.00494132	0.00701289
0.00331653	0.00614657	0.00597576
0.00309159	0.00811209	0.00244972
0.00399098	0.0125871	0.00338362
0.00554954	0.00771284	0.00432325
0.00920952	0.0142972	0.00707475
0.00449862	0.00975196	0.00998238
0.00254621	0.0135747	0.00922979
0.00705089	0.00535815	0.0064006
0.00364536	0.0059357	0.00475796
0.0028626	0.00264026	0.0115696
0.00426363	0.00441651	0.0080429
0.00567558	0.00162955	0.00232019
0.00448812	0.00302506	0.0117581
0.00367079	0.0189615	0.00866453
0.00220814	0.00455186	0.00177462
0.00533924	0.00612766	0.00817592
0.00509533	0.0152488	0.00708763
0.00449671	0.00587495	0.00308833
0.00574459	0.00984398	0.00603824
0.00322321	0.00372353	0.00673607
0.00383977	0.00900901	0.00938478
0.00225338	0.0151134	0.00739256
0.00464666	0.00514857	0.00273317
0.00594966	0.00849596	0.00763859
0.00584588	0.0028826	0.00589226
0.00589436	0.00999286	0.0043201
0.00582258	0.0031635	0.00680052
0.00578758	0.0114205	0.00230643
0.00318297	0.0103708	0.00235849
0.00248509	0.00221864	0.00433437
0.00435019	0.00242998	0.00263339
0.00311442	0.00800562	0.010303
0.00350946	0.0081035	0.00563513
0.00319071	0.00177126	0.00280767
0.00479054	0.00215954	0.00391995
0.00555474	0.00766541	0.00269878
0.00238095	0.00268216	0.00655451
0.00679819	0.00287431	0.00936107
0.0102001	0.00299601	0.00748299
0.0051207	0.0035461	0.0105623
0.0111481	0.0025	0.00801181
0.00172895	0.00326036	0.00954939
0.00976018	0.00581145	0.00812028
0.00715662	0.0103868	0.0028551
0.00377687	0.00790777	0.00150376
0.00584588	0.007604	0.00464798
0.00394304	0.0114013	0.00592651
0.00365606	0.00571625	0.00240113
0.00573694	0.00578136	0.00697192
0.00637755	0.0040024	0.00552181
0.00282196	0.00781759	0.00380807
0.00594403	0.00543232	0.00224921
0.00371211	0.00193966	0.00692505
0.00498292	0.00456691	0.00980511
0.00452781	0.00498807	0.00408356
0.00651945	0.00476214	0.000499251
0.00696157	0.00645225	0.00223464
0.00677892	0.00933126	0.00245012
0.00365749	0.00951701	0.00536062
0.00671907	0.00336428	0.0103539
0.00440305	0.00847562	0.00374251
0.00464037	0.00381316	0.00244285
0.00455038	0.00985789	0.00929226
0.00658301	0.00392519	0.00263653
0.00839329	0.0113875	0.0063593
0.00622148	0.00271831	0.0130797
0.0037332	0.00506073	0.00540369
0.00413058	0.00902343	0.0070277
0.00430942	0.00895748	0.0109636
0.00390224	0.00441132	0.0113666
0.00715308	0.0110652	0.00766703
0.00456958	0.00878144	0.00986326
0.00310024	0.00982659	0.00791311
0.00420168	0.00500808	0.00461965
0.00406977	0.0068161	0.00585509
0.00741107	0.00467804	0.00616818
0.00372463	0.00804575	0.00998203
0.00992399	0.00392221	0.00564412
0.00835987	0.00325978	0.007975
0.00696795	0.00254866	0.00686106
0.00637681	0.00379821	0.0086489
0.00489168	0.0108273	0.00646304
0.00166563	0.00877193	0.0133801
Figure 4f - Nuclear yH2AX foci quantification from immunofluorescence in primary neurons treated with Stx17 siRNA and p38 inhibitor
Untreated/-	Untreated/+	Control/-	Control/+	Stx17/-	Stx17/+		Kruskal-Wallis test
0	0	0.003108	0	0.00917431	0		Kruskal-Wallis statistic	P value	P value summary
0	0	0.003071	0.00643501	0.0352526	0.016129		26.61	<0.0001	****
0.00884956	0	0.020599	0	0	0
0	0	0	0	0	0		Dunn's multiple comparisons test	Mean rank diff.	Significant?	Summary	Adjusted P Value
0.00669792	0	0	0.0219419	0	0.0118977		Untreated/- vs. Untreated/+	-54.68	No	ns	0.1542
0	0	0.038907	0	0	0.0131492		Control/- vs. Control/+	55.97	No	ns	0.2874
0.00527148	0.0129099	0	0	0	0		Stx17/- vs. Stx17/+	20.86	No	ns	>0.9999
0	0	0	0	0.00513347	0.00677966		Untreated/- vs. Stx17/-	-93.81	Yes	****	<0.0001
0.00587199	0	0	0	0	0.00834724		Untreated/- vs. Stx17/+	-72.94	No	ns	0.1557
0	0.00636943	0.003198	0	0	0.0483559		Untreated/+ vs. Stx17/+	-18.27	No	ns	>0.9999
0	0.0130993	0.009762	0	0	0
0	0	0.014736	0	0.0219178	0
0	0.0116945	0.00761	0.0113675	0.00559284	0.00654879
0.00692042	0	0.019069	0	0	0.0338696
0.00556793	0	0.021533	0	0	0.00673854
0.0227144	0.0174216	0.011343	0.0105932	0.0475511	0.0234926
0	0	0	0.00759301	0.080591	0.0123609
0	0	0.004058	0.00615763	0.0111297	0.0197433
0.00931099	0.0224417	0.012552	0	0	0.0212089
0.0174825	0.00546448	0	0.00553097	0	0
0.0105219	0	0	0	0.00990099	0
0.00605327	0.0178465	0	0.00667557	0	0
0	0	0	0.0188679	0	0
0	0.011956	0	0.00927644	0.0169924	0.0240964
0	0.0788955	0.001931	0	0	0
0.0077101	0	0.112233	0	0	0.00708215
0.00691085	0	0	0	0	0
0	0.0120919	0	0.0245339	0	0
0	0	0	0.00786782	0.00535045	0
0.00660502	0	0.009158	0	0	0
0	0	0	0	0.00348797	0.0472144
0	0	0	0	0	0.00722543
0	0	0	0	0	0.0157084
0.0191388	0	0.110935	0.00666222	0.00655308	0
0.0117606	0.00804505	0	0.00607903	0.152027	0.00519211
0.0088574	0.0155933	0.010514	0.0838926	0.00968054	0.0475059
0	0.00849618	0	0.01221	0.0956522	0
0	0.0786713	0.011504	0.00708717	0	0.0570776
0	0.0245499	0.024393	0	0.0253678	0
0	0	0	0.00670241	0	0
0	0.0868726	0	0	0	0.0103082
0.0153139	0.0349345	0	0	0.0834028	0.00615764
0.0379699	0.0172117	0.086741	0	0	0.0447284
0	0.00771605	0.014793	0.00894454	0.0400802	0
0	0	0	0.0159821	0.00819001	0.00543478
0	0.00724113	0	0.011662	0.179641	0
0	0.0702247	0	0.008475	0.0111321	0.0106078
0.00895255	0	0.013736	0	0.0105152	0.0313972
0.00863558	0	0.020422	0	0	0
0.0203832	0	0	0	0.0178094	0
0.083045	0	0	0	0.0194175	0
0	0	0	0.006901	0	0.0169808
0	0	0	0	0	0.0119746
0	0.0625	0	0.00684	0.0387597	0.00700771
0.0606857	0.006035	0.061463	0.012268	0.00697837	0
0.0733906	0	0	0.010503	0.0108932	0.0376176
0	0.006766	0	0	0.0186047
0	0.011765	0.026316	0.006146	0
0	0	0.006698	0	0
0	0	0	0	0.0101358
0	0	0	0	0
0	0	0	0.009083	0
0.0948276	0.00823	0.009737	0	0
0	0.022691	0.081481	0.009033	0.00630915
0.0105899	0	0.056211	0	0
0.0102051	0	0.142429	0	0.0157431
0	0	0	0	0
0	0.013423	0.009355	0	0
0.0658328	0	0.010192	0	0
0.0108178	0.045484	0	0	0
0	0	0.152801	0	0.0170794
0.00834028	0.011514	0.154096	0	0.0120773
0	0.008764	0.009116	0.007485	0
0	0	0.010429	0.005531	0.0136874
0.0174317	0	0.038573	0.024631	0
0.0314762	0.023059	0	0.014296	0
0	0	0.085409	0.007911	0
0.105105	0	0	0	0.0123962
0.0671785	0	0	0	0
0	0.009625	0	0	0
0	0.021549	0	0	0
0	0.008183	0	0	0
0	0	0	0	0.0176471
0	0.011173	0	0	0.0223564
0	0.013596	0.008834	0	0.105441
0	0	0.039293	0.052056	0.0418352
0.011567	0	0	0.010999	0
0.010344	0.037545	0.00615	0.011187	0.0932091
0	0.010838	0	0.013661	0
0	0.007479	0	0.006553	0
0.032	0	0.008382	0.007924	0
0	0	0	0	0
0	0	0	0	0
0	0.012517	0.011718	0	0
0	0.00591	0.01109	0	0.0267237
0	0.026936	0.013829	0.015432	0.0117302
0	0	0.020362	0	0.0622432
0	0	0	0.009285	0.0376128
0.030793	0.010235	0	0	0.127714
0.012517	0	0	0	0
0.015652	0.109266	0.096142	0	0.0107009
0.02168	0.004914	0.017202	0.010493	0
0	0.018519	0	0	0.125
0	0.010482	0	0	0.110947
0	0.007097	0	0	0.0289855
0	0	0	0	0
0.011106	0	0	0	0
0.013098	0.0358102	0	0	0
0	0.0168492	0.016234	0.028409	0.0828729
0.009009	0.0510204	0	0	0
0.021127	0.015163	0.027051	0.008511	0.014732
0	0.0157604	0	0	0
0.011388	0	0.02681		0.19263
0	0.0118134	0.006498		0.027663
0	0.0405515	0.005701		0
0	0.0362319	0.017452		0.008475
0	0.0311203	0.00576		0.010414
0.011024	0	0.007057		0
0	0	0		0
0	0.00821018			0
0	0			0.0127
0	0			0.023989
0.113142	0.0066313			0.012564
0	0			0.088063
0.005967	0.00863185			0
0	0.0116891			0.024922
0.010344	0.00981354			0
0	0.0213523			0.016863
0	0			0.128663
0	0.00617284			0
0	0			0
0				0
0				0.019108
0				0
0				0
0				0.115968
0				0.01928
0				0
0				0.154062
0.102354				0.007587
0				0
0				0.171289
0.075777				0
0				0
0.009891				0.041728
0				0
0				0.012433
0				0.009643
0				0
0				0.013408
0.012755				0.017683
0.053144				0.017094
0				0.015504
0				0.00609
0				0
0.00846				0.191755
0.014378				0.141093
0				0.013158
0.016192				0.025056
0				0.027529
0.007981				0.011064
0				0.033715
0				0
0				0.119595
0				0.018779
0				0.016903
0.04008				0.152039
0				0
0				0
0.133333				0.026455
0				0
0				0.009124
0				0.031253
0.120759				0
0				0.01022
0.107632				0.010566
0				0
0				0
0.07722				0
0.011393				0
0				0.098099
0				0.006553
0				0.116632
0				0
0				0.254821
0				0
				0
				0.036199
				0.009615
				0.011358
				0.017937
				0.051066
				0
				0.013104
				0
				0.094597
				0.011328
				0.008591
				0.013556
				0
				0
				0.081816
				0.024928
				0.068213
				0
Figure 4i - p-LaminB1 quantification from IP
DMSO	BafA1	SB203580	BafA1 + SB203580		Source of Variation	% of total variation	P value	P value summary	Significant?
125.357	193.231	88.7303	159.602		Row Factor	39.56	0.0073	**	Yes
92.2349	119.135	58.4711	54.8211		Column Factor	45.13	0.0048	**	Yes
92.4043	159.54	106.411	111.993
90.0042	127.843	86.3289	78.3036		ANOVA table	SS (Type III)	DF	MS	F (DFn, DFd)	P value
					Row Factor	8395	3	2798	F (3, 9) = 7.750	P=0.0073
					Column Factor	9579	3	3193	F (3, 9) = 8.843	P=0.0048
					Residual	3250	9	361.1
					Tukey's multiple comparisons test	Mean diff.	95.00% CI of diff.	Below threshold?	Summary	Adjusted P Value
					DMSO vs. BafA1	-49.94	-85.57 to -14.30	Yes	*	0.0121
					DMSO vs. SB203580 + BafA1	-1.18	-36.81 to 34.45	No	ns	0.9943
					BafA1 vs. SB203580 + BafA1	48.76	13.12 to 84.39	Yes	*	0.0135
Blots
Figure 4g
Figure 4h,i
																																				p-LaminB1
																																				LaminB1 FL
																																				LaminB1 55KDa

## Sheet: Fig.5
Figure 5b - LaminB1 Western blot quantification in human fibroblasts at increasing passage number
	Early	Mid	Late		Tukey's multiple comparisons test	Mean diff.	95.00% CI of diff.	Below threshold?	Summary	Adjusted P Value
Wildtype	1	0.3805	0.0108348		Early
Wildtype	1	0.365342	0.219764		WT vs. S391A	0.01586	-0.3419 to 0.3736	No	ns	0.9246
Wildtype	1	0.709933	0.196998		Mid
S391A Mutant	1.40547	0.77814	0.457048		WT vs. S391A	-0.2344	-0.5921 to 0.1234	No	ns	0.179
S391A Mutant	0.969724	0.714333	0.591301		Late
S391A Mutant	0.577222	0.666389	0.715975		WT vs. S391A	-0.4456	-0.8033 to -0.08784	Yes	*	0.0188
Figure 5d - Quantification of LaminB from Western blot of LaminB-T413A mutant Drosophila
1 Day Old Flies
w1118	LaminB T413A		Unpaired t test
87.1648	107.465		P value	P value summary	Significantly different (p < 0.05)?	One- or two-tailed	t	df
114.116	139.556		0.0976	ns	No	Two-tailed	2.153	4
98.7188	135.16
14 Day Old Flies			Unpaired t test
w1118	LaminB T413A		P value	P value summary	Significantly different (p < 0.05)?	One- or two-tailed	t	df
94.9016	161.767		0.0098	**	Yes	Two-tailed	4.624	4
92.0773	157.233
113.021	203.141
Figure 5e - Quantification of Stx17 mutant +/- LaminB T413A mutation Drosophila pupae eclosion viability
	Eclosed	Partially Eclosed	Not Eclosed		Chi-square test
Stx17LL06330	18	24	165		Chi-square	df	P-value	P value summary	Statistically significant?
Stx17LL06330 + LamBT413A/+	32	40	121		14.22	2	0.0008	***	Yes
Figure 5f - Quantification of Stx17 mutant +/- LaminB T413A mutation adult Drosophila lifespan
Days	Stx17LL06330	Stx17LL06330 + LamBT413A/+			1 = death	Gehan-Breslow-Wilcoxon test
2	1					Chi square	df	P value	P value summary	Are the survival curves sig different?
3	1					10.92	1	0.001	***	Yes
5	1
5	1
5	1
5	1
5	1
6	1
7	1
7	1
12	1
12	1
3		1
6		1
6		1
6		1
8		1
9		1
10		1
13		1
14		1
14		1
15		1
15		1
15		1
15		1
15		1
15		1
Figure 5h - LaminB1 nuclear circularity quantification from immunofluorescence in Stx17 mutant adult Drosophila brain
Stx17LL06330	Stx17LL06330 + LamBT413A/+		Mann-Whitney test
0.813721	0.850202		Mann-Whitney U	P value	P value summary	Significantly different (P < 0.05)?	One- or two-tailed P value?
0.818771	0.856344		0	0.0286	*	Yes	Two-tailed
0.799085	0.856983
0.811092	0.85119
Blots
Figure 5ab

Figure 5c,d
Day1
							Lamin
							Tubulin
Day 14
							Lamin
							Tubulin
[truncated: 1 more columns]

## Sheet: Fig.6
Figure 6b - Cytoplasmic LaminB1 puncta quantification in primary neurons expressing C9ORF72 mutation DPRs
Non-Transfected	EGFP	PR100	GR100	GA100		One-way ANOVA
0	0.0016	0.0319	0.014	0.0044		F	P value	P value summary
0	0.0035	0.022	0.0014	0		5.313	0.0064	**
0.0433	0.0348	0.0773	0.0091	0.0018
0.0031	0.0133	0.0767				Šídák's multiple comparisons test	Mean Diff.	95.00% CI of diff.	Below threshold?	Summary	Adjusted P Value
0.0057	0.005	0.0396				Non-Transfected vs. PR100	-0.03908	-0.07009 to -0.008074	Yes	*	0.011
						EGFP vs. PR100	-0.03786	-0.06887 to -0.006854	Yes	*	0.0139
						Non-Transfected vs. GR100	0.002253	-0.03355 to 0.03806	No	ns	0.9996
						Non-Transfected vs. GA100	0.008353	-0.02745 to 0.04416	No	ns	0.9479
Figure 6c - LaminB1 nuclear circularity quantification in primary neurons expressing C9ORF72 mutation DPRs
Non-Transfected	EGFP	PR100	GR100	GA100		One-way ANOVA
0.963	0.857	0.78	0.827	0.893		F	P value	P value summary
0.92	0.91	0.771	0.834	0.824		0.4603	0.0021	**
0.896	0.867	0.799	0.854	0.929
0.891	0.879	0.81				Šídák's multiple comparisons test	Mean Diff.	95.00% CI of diff.	Below threshold?	Summary	Adjusted P Value
0.878	0.921	0.867				Non-Transfected vs. PR100	0.1042	0.04260 to 0.1658	Yes	***	0.0009
						EGFP vs. PR100	0.0814	0.01980 to 0.1430	Yes	**	0.0077
						Non-Transfected vs. GR100	0.07127	0.0001332 to 0.1424	Yes	*	0.0495
						Non-Transfected vs. GA100	0.0276	-0.04353 to 0.09873	No	ns	0.7498
Figure 6e - LaminB nuclear circularity in Drosophila expressing C9ORF72 mutation DPRs
PR8	PR64	GR8	GR64	GA8	GA64		One-way ANOVA
0.8588	0.727483	0.871097	0.896483	0.881	0.869418		F	P value	P value summary
0.868981	0.676133	0.881006	0.885685	0.866	0.863431		53.54	<0.0001	****
0.874333	0.731788	0.886628	0.862681	0.879	0.879889
0.876074	0.753421	0.908748	0.864341	0.872			Bonferroni's multiple comparisons test	Mean diff.	95.00% CI of diff.	Below threshold?	Summary	Adjusted P Value
0.876176	0.759805		0.86877				GR8 vs. GR64	0.01128	-0.02028 to 0.04283	No	ns	>0.9999
							PR8 vs. PR64	0.1411	0.1114 to 0.1709	Yes	****	<0.0001
							GA8 vs. GA64	0.003587	-0.03234 to 0.03952	No	ns	>0.9999
Figure 6f - LaminB nuclear circularity in nuclei positive or negative for GR64 intranuclear inclusions
GR64-	GR64+		Paired t test
0.896	0.865		t	df	P value	P value summary	Significantly different (p < 0.05)?	One- or two-tailed
0.889	0.863		9.254	4	0.0008	***	Yes	Two-tailed
0.87	0.847
0.873	0.837
0.884	0.842
Figure 6g - LaminB nuclear circularity in nuclei positive or negative for PR64 intranuclear inclusions
PR64-	PR64+		Paired t test
0.73	0.707		t	df	P value	P value summary	Significantly different (p < 0.05)?	One- or two-tailed
0.68	0.647		2.965	5	0.0313	*	Yes	Two-tailed
0.732	0.614
0.761	0.682
0.769	0.695
Figure 6h - Lifespan analysis of adult Drosophila expressing poly-PR dipeptides +/- p38 RNAi in the brain
p38αIR 52277-GD
Days	PR8	PR64	PR8 + p38αIR 52277-GD	PR64 + p38αIR 52277-GD		Death = 1	Gehan-Breslow-Wilcoxon test
7	1						Chi square	df	P value	P value summary	Are the survival curves sig different?
11	1						164	3	<0.0001	****	Yes
11	1
20	1
21	1
25	1
25	1
32	1
32	1
34	1
36	1
36	1
36	1
39	1
39	1
39	1
39	1
39	1
39	1
39	1
39	1
39	1
39	1
39	1
39	1
39	1
39	1
39	1
39	1
39	1
39	1
39	1
39	1
39	1
41	1
41	1
41	1
43	1
43	1
43	1
43	1
43	1
43	1
43	1
43	1
43	1
43	1
43	1
43	1
43	1
43	1
43	1
43	1
43	1
43	1
43	1
46	1
46	1
46	1
48	1
5	1
19	1
19	1
19	1
19	1
19	1
19	1
19	1
30	1
40	1
40	1
40	1
40	1
40	1
40	1
42	1
42	1
42	1
42	1
47	1
4		1
11		1
11		1
11		1
14		1
14		1
14		1
14		1
14		1
14		1
14		1
15		1
15		1
15		1
15		1
15		1
15		1
15		1
15		1
18		1
18		1
18		1
18		1
18		1
18		1
18		1
18		1
18		1
18		1
18		1
18		1
18		1
18		1
18		1
18		1
18		1
18		1
18		1
18		1
18		1
18		1
18		1
18		1
18		1
18		1
18		1
18		1
18		1
18		1
18		1
18		1
20		1
20		1
20		1
20		1
20		1
20		1
20		1
20		1
20		1
21		1
5		1
6		1
8		1
8		1
12		1
12		1
12		1
14		1
15		1
19		1
19		1
19		1
19		1
19		1
19		1
19		1
21		1
21		1
21		1
21		1
4			1
4			1
7			1
25			1
39			1
39			1
39			1
41			1
41			1
41			1
41			1
43			1
43			1
43			1
46			1
46			1
46			1
46			1
46			1
46			1
4			1
5			1
8			1
26			1
29			1
33			1
36			1
36			1
36			1
36			1
38			1
40			1
40			1
40			1
40			1
40			1
40			1
40			1
40			1
40			1
40			1
40			1
40			1
40			1
40			1
43			1
43			1
43			1
43			1
43			1
43			1
43			1
43			1
43			1
43			1
43			1
43			1
43			1
43			1
47			1
5			1
19			1
35			1
37			1
40			1
40			1
40			1
40			1
40			1
40			1
40			1
40			1
40			1
40			1
42			1
42			1
42			1
42			1
44			1
44			1
12				1
14				1
18				1
18				1
20				1
20				1
21				1
21				1
21				1
39				1
39				1
39				1
39				1
39				1
43				1
46				1
4				1
11				1
15				1
15				1
17				1
18				1
22				1
22				1
22				1
22				1
22				1
22				1
22				1
33				1
33				1
40				1
40				1
40				1
43				1
43				1
45				1
12				1
14				1
14				1
14				1
14				1
15				1
15				1
19				1
19				1
19				1
19				1
19				1
19				1
40				1
42				1
42				1
42				1
44				1
44				1
44				1
44				1
3				1
9				1
14				1
14				1
14				1
14				1
16				1
16				1
16				1
16				1
21				1
21				1
21				1
21				1
21				1
21				1
21				1
35				1
42				1
42				1
42				1
42				1
Figure 6i - Quantification of climbing ability in female adult Drosophila expressing poly-PR dipeptides +/- p38 RNAi in the brain
Day	PR8	PR64	PR8 + p38 RNAi	PR64+ p38 RNAi		Day 3
3	8.96	8.35	8.99	8.97		One-way ANOVA
3	8.99	8.93	8.99	8.98		F	P value	P value summary
9	8.84	7.33	8.94	8.62		1.373	0.3716	ns
9	8.97	8.5	8.87	8.88
12	8.51	1.85	8.93	5.7		Day 9
12	8.12	3.04	8.67	6.09		One-way ANOVA
						F	P value	P value summary
						2.474	0.2011	ns
						Day 12
						One-way ANOVA
						F	P value	P value summary
						75.53	0.0006	***
						Bonferroni's multiple comparisons test	Mean diff.	95.00% CI of diff.	Below threshold?	Summary	Adjusted P Value
						PR8 vs. PR64	5.87	3.830 to 7.910	Yes	***	0.001
						PR8 vs. PR8 + p38 RNAi	-0.485	-2.525 to 1.555	No	ns	>0.9999
						PR64 vs. PR64+ p38 RNAi	-3.45	-5.490 to -1.410	Yes	**	0.0075
						PR8 vs. PR64+ p38 RNAi	2.42	0.3803 to 4.460	Yes	*	0.0276
Figure 6k- LaminB nuclear circularity of adult Drosophila expressing poly-PR dipeptides +/- p38 RNAi in the brain
PR8	PR8 + p38α RNAi	PR64	PR64 + p38α RNAi		One-way ANOVA
0.861	0.854	0.806	0.789		F	P value	P value summary
0.875	0.832	0.791	0.838		6.448	0.0127	*
	0.87	0.717	0.826
	0.848		0.838		Tukey's multiple comparisons test	Mean diff.	95.00% CI of diff.	Below threshold?	Summary	Adjusted P Value
					PR8 vs. PR8 + p38α RNAi	0.017	-0.05836 to 0.09236	No	ns	0.8929
					PR8 vs. PR64	0.09667	0.01723 to 0.1761	Yes	*	0.0182
					PR8 vs. PR64 + p38α RNAi	0.04525	-0.03011 to 0.1206	No	ns	0.303
					PR8 + p38α RNAi vs. PR64	0.07967	0.01320 to 0.1461	Yes	*	0.0198
					PR8 + p38α RNAi vs. PR64 + p38α RNAi	0.02825	-0.03328 to 0.08978	No	ns	0.5115
					PR64 vs. PR64 + p38α RNAi	-0.05142	-0.1179 to 0.01505	No	ns	0.1433
Figure 6m - LaminB nuclear circularity of adult Drosophila expressing poly-PR dipeptides +/- LaminBT413A mutation
PR8 + LaminB T413A	PR64	PR64 + LaminBT413A			Kruskal-Wallis test
0.909044	0.817918	0.878241			Kruskal-Wallis statistic	P value	P value summary
0.911579	0.830448	0.879254			12.78	<0.0001	***
0.897882	0.835734	0.884383
0.878407	0.831231	0.866186			Dunn's multiple comparisons test	Mean rank diff.	Significant?	Summary	Adjusted P Value
0.881136	0.818707	0.886941			PR8 + LaminB T413A vs. PR64	10.83	Yes	***	0.0009
0.880708	0.837622	0.878279			PR64 vs. PR64 + LaminBT413A	-7.167	Yes	*	0.0401
Figure 6n - Lifespan analysis of adult Drosophila expressing poly-PR dipeptides +/- +/- LaminBT413A mutation
Days	PR8 + LaminB T413A	PR64	PR64 + LaminBT413A	Death = 1		Gehan-Breslow-Wilcoxon test
8	1					PR64 vs PR64 + LaminBT413A
12	1					Chi square	df	P value	P value summary	Are the survival curves sig different?
29	1					11.51	1	0.0007	***	Yes
31	1
31	1
34	1
36	1
36	1
39	1
25	1
29	1
33	1
36	1
36	1
36	1
39	1
39	1
39	1
15	1
15	1
36	1
36	1
36	1
39	1
39	1
42	1
42	1
42	1
42	1
18	1
18	1
20	1
20	1
32	1
32	1
32	1
25	1
25	1
27	1
27	1
29	1
32	1
25	1
25	1
25	1
27	1
27	1
32	1
23	1
23	1
25	1
25	1
35	1
35	1
30	1
30	1
30	1
12		1
12		1
12		1
15		1
15		1
18		1
29		1
29		1
33		1
33		1
12		1
12		1
12		1
18		1
18		1
18		1
31		1
33		1
33		1
35		1
20		1
20		1
27		1
29		1
29		1
31		1
35		1
35		1
35		1
35		1
35		1
5		1
5		1
8		1
8		1
8		1
8		1
8		1
8		1
11		1
11		1
11		1
13		1
18		1
22		1
13		1
13		1
15		1
18		1
18		1
18		1
18		1
20		1
22		1
24		1
13		1
13		1
13		1
15		1
18		1
18		1
18		1
18		1
18		1
20		1
25		1
27		1
8		1
12		1
12		1
12		1
12		1
12		1
19		1
19		1
26		1
26		1
6		1
6		1
6		1
8		1
13		1
13		1
13		1
20		1
24		1
27		1
27		1
8			1
12			1
12			1
12			1
15			1
18			1
22			1
29			1
33			1
12			1
12			1
13			1
25			1
31			1
8			1
12			1
12			1
12			1
15			1
18			1
18			1
22			1
29			1
31			1
34			1
34			1
34			1
15			1
15			1
19			1
19			1
22			1
22			1
22			1
26			1
26			1
26			1
26			1
27			1
27			1
29			1
32			1
32			1
32			1
32			1
32			1
32			1
16			1
21			1
23			1
23			1
23			1
23			1
6			1
22			1
22			1
22			1
22			1
17			1
17			1
30			1
30			1
29			1
24			1
15			1
15			1
20			1
28			1
28			1
30			1
30			1
12			1
22			1
27			1
27			1
29			1
29			1
29			1
29			1
29			1
15			1
15			1
15			1
25			1
25			1
25			1
25			1

## Sheet: Fig.7
Figure 7b - Cell count of iPSC-derived neurons treated with BafA1 +/- p38 inhibitor
Experiment	Untreated	BafA1	SB203580	BafA1 + SB203580		Two-way ANOVA
1	948	353	923	572			F	% of total varation	P value	P value summary
1	903	386	823	489		Replicate	125.1	63.28	<0.0001	****
1	903	365	858	583		Drug Treatment	38.4	29.13	<0.0001	****
2	279	54	354	123
2	294	86	382	135		Tukey's multiple comparisons test	Mean diff.	95.00% CI of diff.	Below threshold?	Summary	Adjusted P Value
2	232	98	317	143		DMSO vs. BafA1	338	236.6 to 439.4	Yes	****	<0.0001
3	414	169	311	203		DMSO vs. SB203580	21.22	-80.23 to 122.7	No	ns	0.9406
3	386	122	302	289		DMSO vs. BafA1 + SB203580	226.2	124.8 to 327.7	Yes	****	<0.0001
3	397	81	295	183		BafA1 vs. SB203580	-316.8	-418.2 to -215.3	Yes	****	<0.0001
						BafA1 vs. BafA1 + SB203580	-111.8	-213.2 to -10.33	Yes	*	0.0265
						SB203580 vs. BafA1 + SB203580	205	103.6 to 306.4	Yes	****	<0.0001
Figure 7c - TDP-43 nuclear mean fluorescence intensity in iPSC-derived neurons treated with BafA1 +/- p38 inhibitor
Untreated	BafA1	SB203580	BafA1 + SB203580			Two-way ANOVA
1	0.80949	0.959211	1.03795				F	% of total varation	P value	P value summary
1	0.832944	1.03101	1.07522			Replicate	4.192	11.26	0.0726	ns
1	0.776267	0.943753	0.916324			Drug Treatment	20.02	80.68	0.0016	**
						Tukey's multiple comparisons test	Mean diff.	95.00% CI of diff.	Below threshold?	Summary	Adjusted P Value
						DMSO vs. BafA1	0.1938	0.08899 to 0.2985	Yes	**	0.0028
						DMSO vs. SB203580	0.02201	-0.08277 to 0.1268	No	ns	0.8829
						DMSO vs. BafA1 + SB203580	-0.009832	-0.1146 to 0.09495	No	ns	0.987
						BafA1 vs. SB203580	-0.1718	-0.2765 to -0.06698	Yes	**	0.0052
						BafA1 vs. BafA1 + SB203580	-0.2036	-0.3084 to -0.09882	Yes	**	0.0022
						SB203580 vs. BafA1 + SB203580	-0.03184	-0.1366 to 0.07294	No	ns	0.7282

## Sheet: Fig.8
Figure 8d - Relative cluster properties
Cluster	N_Cells	Mean_Circularity	SEM_Circularity	SD_Circularity	Mean_CytoArea		SEM_CytoArea	SD_CytoArea	Mean_NucArea	SEM_NucArea	SD_NucArea	Mean_Puncta	SEM_Puncta	SD_Puncta
1	371	0.924008	0.0014557	0.0280387	87.7241		1.78233	34.3301	97.2372	0.934776	18.005	0.724368	0.0245869	0.473576
2	121	0.910744	0.00347768	0.0382545	76.2191		2.63956	29.0352	94.1528	2.08955	22.9851	2.60302	0.0797838	0.877622
3	116	0.813603	0.00453143	0.048805	122.094		5.15437	55.5143	97.6852	1.87536	20.1983	0.910485	0.0675537	0.727575
4	155	0.915961	0.00272459	0.0339208	188.674		5.773	71.8732	140.645	1.81527	22.5999	0.771132	0.0482985	0.601311
Figure 8e - Analyis of neuropathological classification groups represented in phenotypic clusters identified in human post mortem fronal cortex by k-means cluster analyis
Cluster	Group	Number of cells	Chi-square	P-value			Pairwise post-hoc binomial tests	P-value	P-value summary		Alpha adjusted for multiple comparisons
1	Control	85	18.28	0.0001073			Control v FTLD	0.00029886	***		Alpha	Adjusted Alpha
	FTLD	140					Control v AD	7.217e-05	***		0.05	0.0166667	*
	AD	146					FTLD v AD	0.7676	ns		0.01	0.00333333	**
											0.001	0.000333333	***
2	Control	13	40.479	1.622e-09			Control v FTLD	1.333e-10	****		0.0001	3.33333e-05	****
	FTLD	70					Control v AD	0.00062104	**
	AD	38					FTLD v AD	0.002685	**
3	Control	21	13.672	0.001074			Control v FTLD	0.01114	*
	FTLD	42					Control v AD	0.000256	***
	AD	53					FTLD v AD	0.3049	ns
4	Control	79	29.277	4.39e-07			Control v FTLD	0.02274	ns
	FTLD	52					Control v AD	4.981e-08	****
	AD	24					FTLD v AD	0.001762	**

## Sheet: Supp1
Supplementary Figure 1b - Cytoplasmic LaminB1 puncta density from immunofluorescence in Ptk2 cells treated with BafA1
DMSO	BafA1		Unpaired t test
0	0.00790214		P value	P value summary	Significantly different (p < 0.05)?	One- or two-tailed	t	df
0	0.0114446		<0.0001	****	Yes	Two-tailed	9.279	184
0	0.0188782
0	0.0151141
0.0249993	0.0163114
0.00968225	0.0108124
0.00770156	0.00575027
0.0214596	0.014395
0.00590294	0.00631054
0.0114424	0.0324074
0.0265252	0.0262069
0.015653	0.0302887
0.0330569	0.0546378
0.0217095	0.0218238
0.0195886	0.0288674
0.0163526	0.0752269
0.0214113	0.078813
0.0373326	0.0279276
0.0123062	0.0532969
0.0161181	0.0617434
0.0171349	0.0653541
0.0269549	0.0298987
0.0345885	0.0214514
0.00182442	0.0403077
0	0.0297981
0.00259198	0.0334613
0	0.0550297
0	0.00311488
0	0.0498008
0	0.0441818
0.00202323	0.014933
0.00403201	0.0591823
0.0020938	0.0415956
0.00319402	0.0372055
0.00472798	0.0446008
0.00813124	0.0213167
0.00435872	0.053414
0	0.133757
0.00142136	0.200927
0.0060611	0.142477
0.00464609	0.143661
0.00254155	0.19626
0.00561474	0.189691
0	0.166628
0	0.165973
0	0.123937
0	0.0807329
0.0114157	0.135642
0.00103256	0.135121
0.00130303	0.132857
0.00293002	0.163604
0.00403616	0.111735
0	0.162539
0	0.0655332
0.00469807	0.102614
0	0.124456
0.0368747	0.13568
0.0497326	0.173928
0.0196241	0.110188
0.0117657	0.126436
0.00126693	0.107159
0.0124464	0.178968
0.00889034	0.120255
0.00137455	0.0735488
0.00900749	0.106429
0.0134239	0.155025
0.0130472	0.113382
0.00391114	0.0903669
0.00484222	0.116595
0.0108106	0.164461
0.0168996	0.111639
0.0256161	0.148278
0.00793135	0.153843
0.0121705	0.0134255
0.0182843	0.0487146
0.0177786	0.0328138
0.00215566	0.00567135
0.00447507	0.028855
0.00162512	0.00937896
0	0.0206406
0.00517866	0.0178242
0.00580265	0.0237734
	0.0145407
	0.013167
	0.0472506
	0.0246997
	0.0030303
	0.0254119
	0.0341734
	0.0198469
	0.00329881
	0.0294821
	0.0181021
	0.133731
	0.0676644
	0
	0.113368
	0.0575305
	0.0720996
	0.0278125
	0.0480036
	0.0155065
	0.00926122
	0.00654802
Supplementary Figure 1c - LaminB1 nuclear circularity from immunofluorescence in Ptk2 cells treated with BafA1
DMSO	BafA1		Unpaired t test
0.885	0.864		P value	P value summary	Significantly different (p < 0.05)?	One- or two-tailed	t	df
0.791	0.863		<0.0001	****	Yes	Two-tailed	7.586	223
0.911	0.904
0.917	0.888
0.95	0.885
0.944	0.873
0.912	0.754
0.939	0.913
0.909	0.89
0.915	0.941
0.903	0.81
0.86	0.862
0.946	0.831
0.884	0.941
0.883	0.872
0.785	0.742
0.932	0.906
0.908	0.924
0.77	0.887
0.848	0.91
0.932	0.745
0.936	0.741
0.923	0.874
0.918	0.781
0.901	0.727
0.841	0.758
0.83	0.708
0.925	0.874
0.736	0.744
0.954	0.856
0.729	0.857
0.944	0.925
0.899	0.8
0.919	0.838
0.915	0.896
0.887	0.831
0.933	0.655
0.889	0.796
0.947	0.802
0.785	0.787
0.952	0.854
0.854	0.898
0.874	0.892
0.86	0.845
0.797	0.807
0.824	0.846
0.928	0.825
0.801	0.722
0.94	0.711
0.878	0.816
0.854	0.877
0.928	0.672
0.919	0.876
0.904	0.808
0.925	0.824
0.872	0.843
0.893	0.844
0.929	0.717
0.864	0.857
0.951	0.88
0.918	0.905
0.917	0.727
0.878	0.874
0.849	0.61
0.955	0.745
0.933	0.738
0.808	0.861
0.94	0.888
0.935	0.783
0.922	0.851
0.836	0.877
0.721	0.835
0.924	0.874
0.756	0.75
0.976	0.825
0.81	0.83
0.903	0.886
0.953	0.847
0.938	0.891
0.939	0.922
0.947	0.702
0.92	0.797
0.914	0.889
0.91	0.914
0.922	0.747
0.909	0.694
0.963	0.742
0.95	0.876
0.93	0.813
0.931	0.731
0.769	0.682
0.93	0.64
0.894	0.626
0.916	0.7
0.913	0.711
0.92	0.873
0.941	0.86
0.975	0.883
0.927	0.776
0.956	0.851
0.945	0.917
0.906	0.716
0.858	0.566
0.918	0.868
0.801	0.485
0.935	0.832
0.764	0.61
	0.937
	0.897
	0.486
	0.907
	0.828
	0.868
	0.794
	0.956
	0.847
	0.923
	0.774
Supplementary Figure 1d - Cytoplasm area from immunofluorescence in Ptk2 cells treated with BafA1
DMSO	BafA1		Unpaired t test
614.66	632.74		P value	P value summary	Significantly different (p < 0.05)?	One- or two-tailed	t	df
562.73	1048.53		0.0009	***	Yes	Two-tailed	3.371	184
678.23	476.74
868.61	595.47
2240.06	367.84
1136.1	554.92
1038.75	347.81
559.19	833.62
1185.85	633.86
611.76	648
1621.1	725
1022.17	825.39
1058.78	860.21
1013.38	320.75
561.55	1247.08
733.83	638.07
1167.61	1243.45
428.58	1145.82
487.56	863.09
930.63	534.47
992.13	612.05
741.98	1237.51
867.34	606.02
548.12	297.71
546.2	436.27
771.61	508.05
894.91	1998.92
677.41	321.04
754.98	662.64
607.26	724.28
494.26	602.69
496.03	388.63
477.6	240.41
626.17	967.6
634.52	784.74
491.93	609.85
458.85	1104.58
438.04	732.67
703.55	846.08
494.96	729.94
430.47	939.71
786.92	616.53
712.41	453.37
830.85	642.15
910.58	355.48
469.61	290.47
521.15	569.78
700.79	936.29
968.47	740.08
767.44	624.73
682.59	580.67
495.52	384.84
579.51	313.77
837.91	274.67
638.56	204.65
545.62	192.84
1193.23	530.66
1065.7	356.47
866.28	535.45
1274.89	276.82
789.31	578.58
883.79	324.08
674.89	307.68
727.51	530.26
888.15	582.55
744.94	445.09
613.16	343.97
767.04	331.98
619.55	497.45
1202.52	522.92
591.73	241.85
741.72	660.92
630.41	520.01
985.99	968.31
656.3	718.47
1124.95	487.6
927.79	352.65
670.38	519.84
615.34	639.73
546.82	532.93
1351.7	617.14
344.67	546.83
	1169.13
	835.42
	338.62
	323.89
	330
	708.33
	468.2
	705.4
	606.28
	610.54
	718.15
	291.63
	502.48
	568.86
	767.41
	747.43
	943.14
	1366.29
	1187.41
	709.38
	755.84
	763.59
Supplementary Figure 1e - Cytoplasmic Mab414 puncta density from immunofluorescence in Ptk2 cells treated with BafA1
DMSO	BafA1		Unpaired t test
0.00162692	0.011063		P value	P value summary	Significantly different (p < 0.05)?	One- or two-tailed	t	df
0	0.00190743		<0.0001	****	Yes	Two-tailed	6.765	184
0	0.00419516
0	0.00503804
0.0245529	0.00543715
0.0246457	0.0162186
0.00866426	0.0143757
0.00894151	0.00479835
0.00843277	0.017354
0.0114424	0.0138889
0.0283758	0.00484619
0.0088048	0.00275862
0.00283345	0.00813755
0.0118416	0.0187062
0.0160271	0.000801873
0.00272543	0.0203739
0.0068516	0.0056295
0.00933315	0.00261821
0.00820412	0.00695177
0.0128945	0.00935506
0.0251983	0.0163385
0.00539098	0.00969689
0.0265179	0
0.00182442	0.0201538
0.00366166	0.00229216
0.00647996	0
0.00446972	0.00900486
0.00147621	0.024919
0.00132454	0.00301823
0	0
0	0.00331846
0	0.0411703
0.0020938	0.0166382
0.00319402	0.00516742
0	0.0216632
0.00406562	0.0229565
0	0.0135798
0.0022829	0.10646
0	0.0720972
0.00202037	0.0972683
0	0.0744911
0.00254155	0.124893
0.00421106	0.114697
0.0120359	0.0887643
0	0.132216
0.014906	0.182463
0	0.133385
0.00428088	0.0865117
0.0123907	0.0743163
0.00130303	0.0944408
0.00293002	0.0843853
0.00403616	0.0727575
0.00517679	0.105173
0	0.0109222
0.00313205	0.0928414
0.00916389	0.0414852
0.0184374	0.105529
0.0234588	0.103796
0.00346308	0.10832
0.00470629	0.0650242
0.00126693	0.124443
0.00452596	0.21291
0.00148172	0.0520021
0.00412366	0.0773206
0.00788155	0.121878
0.0161087	0.0921162
0.00489269	0.0581446
0.0117334	0.0722935
0.00807037	0.0985024
0.00166317	0.0516331
0.0084498	0.0620219
0.00404465	0.0635478
0	0.0807677
0.01927	0.0289164
0.00457108	0.0960374
0.0062225	0.0164069
0.0150896	0
0.0104418	0.034626
0.00162512	0.0140684
0.0201163	0.022517
0.0103573	0.0372687
0	0.0347457
	0.0188174
	0.016758
	0.00295316
	0.00617494
	0
	0.0098824
	0.00427168
	0.00425291
	0.00659761
	0.00818947
	0.00278493
	0.024003
	0.00398026
	0.00703161
	0.0117278
	0.0240825
	0.0254469
	0.00439145
	0.0235807
	0.0211452
	0.0132303
	0.0235729
Supplementary Figure 1f -Cytoplasm elasticity measured by AFM in BafA1 treated Ptk2 cells
DMSO	BafA1		Mann-Whitney test
547.63	485.208		P value	P value summary	Significantly different (p < 0.05)?	One- or two-tailed	Mann-Whitney U
538.989	501.935		<0.0001	****	Yes	Two-tailed	35090
497.378	429.659
386.634	1026.6
405.958	1111.22
283.166	914.26
550.329	2557.51
421.837	2098.38
468.651	2016.86
297.909	1879.37
612.013	1672.35
447.149	1373.01
634.776	2055.07
488.909	1415.3
642.92	1272.29
793.461	2855.77
540.854	2352.25
862.354	2326.8
813.847	2720.01
756.141	2451.73
1163.35	2401.8
799.253	1099.22
657.276	940.817
994.378	874.4
988.588	1508.15
973.663	1369.99
570.858	1327.14
592.437	606.606
454.457	549.811
969.127	488.749
807.469	646.427
795.837	762.827
658.078	754.192
600.635	1861.37
578.944	1462.73
1012.75	1348.87
864.421	1546.09
534.501	1419.93
2518	1179.39
1600.58	956.974
1472.42	859.538
883.595	735.021
713.217	2883.93
712.866	2748.87
2060.14	2614.2
1258.38	693.731
1074.58	647.321
1040.3	528.675
686.053	525.877
822.371	553.246
37.5739	470.796
1254.06	2251.07
1120.08	1471.32
742.726	1704.35
721.511	1835.14
816.947	1754.66
689.991	1734.54
657.586	1133.29
782.467	830.996
788.625	538.446
692.069	5048.19
863.169	3603.24
1051.6	3514.29
667.305	2730.59
617.755	3056.82
935.236	2468.39
990.82	3601.84
746.138	1778.36
1275.9	2030.47
645.801	1344.18
815.659	2251.34
8.87743	1786.12
541.654	1850.5
633.516	396.347
2767.78	380.545
2255.37	401.018
2157.84	2613.24
1358.16	2053.32
96.5857	1963.88
1185.42	1861.62
3050.39	1381.67
2385.31	1208.95
2198.68	4069.2
1720.7	3704.11
1323.09	2939.39
1140.43	762.512
1684.45	655.623
2689.39	467.195
2277.86	1457.33
1987.5	1082.08
1526.45	1058.48
1394.6	1553.5
1055.91	883.158
854.245	955.437
858.604	3217.58
695.188	2448.33
626	2045.41
565.528	2180.74
1162.22	1711.3
994.51	1479.47
1065.62	4597.94
1051.89	4780.81
643.846	4889.64
608.741	552.826
537.769	470.313
599.781	480.429
437.911	474.674
392.759	471.011
591.919	469.731
538.362	1151.47
459.926	1048.17
867.163	789.982
767.058	748.176
650.341	710.765
1169.15	766.082
1030	786.549
923.389	669.166
513.345	656.493
511.597	641.601
423.807	656.475
583.213	607.218
523.259	658.548
561.777	649.406
1516.23	678.274
1293.71	659.216
1305.99	758.008
511.046	793.599
510.07	777.234
458.389	323.489
621.231	315.843
16.1715	340.525
674.948	1007.6
1038.88	824.608
937.692	702.184
808.479	574.792
481.149	909.262
497.998	48.8571
494.967	898.347
409.061	1058.26
442.183	987.499
404.912	1117.93
475.474	1264.22
572.787	1195.98
634.882	1218.83
572.607	765.163
494.317	694.271
502.917	758.894
834.572	1391.47
682.738	1395.5
654.851	1515.94
371.95	1074.02
328.685	915.744
392.776	893.315
318.982	824.463
330.314	710.049
313.271	693.157
499.998	1146.47
371.539	894.903
343.188	803.842
412.769	1640.18
293.32	1198.15
360.194	1099.27
316.128	609.272
341.189	678.874
306.336	575.071
1817.65	891.891
1426.57	967.437
1156.45	864.081
356.01	1686.75
355.964	1687.21
321.91	1416.31
589.618	2688.28
495.866	2558.54
438.86	2081.22
630.122	1185.73
661.912	855.348
636.506	788.811
515.993	474.004
570.293	482.432
536.44	408.59
425.794	1348.4
275.09	875.781
684.777	868.207
824.043	1095.73
692.182	1083.17
823.31	1117.12
583.973	1952.59
572.861	1960.52
543.355	1474.63
522.907	1718.32
494.45	1988.15
426.028	2075.63
708.823	1762.8
730.86	1619.06
549.546	1511.44
748.541	1291.45
634.759	848.027
618.31	937.52
845.146	1470.27
827.493	1514.14
769.279	1194.96
407.679	848.91
454.122	794.48
437.007	784.645
327.083	638.187
343.254	561.004
342.193	634.577
845.866	488.447
535.483	568.256
600.76	576.851
775.04	765.067
745.787	739.403
675.026	759.937
339.598	764.911
292.417	684.522
319.5	704.069
523.94	1688.05
584.442	1737.73
554.232	1892.43
667.519	910.469
707.791	679.697
597.14	701.01
419.167	693.036
372.694	591.024
357.896	654.504
603.129	772.595
552.854	696.792
606.877	704.359
293.241	672.89
312.412	719.544
272.192	742.983
354.931	1099.45
366.983	829.79
375.688	913.523
398.001	1197.06
325.987	1329.42
316.703	1229.96
505.204	376.451
504.779	328.562
515.034	356.738
540.639	673.603
470.166	673.708
526.303	568.633
625.56	524.156
596.457	549.554
602.081	561.726
472.982	791.538
477.072	682.471
490.543	664.055
283.96	1829.52
251.073	1641.93
191.924	1499.11
449.807	1056.9
411.373	1094.14
418.8	1041.23
340.216	428.521
374.765	440.199
299.625	370.12
365.192	633.432
329.545	629.888
266.193	459.938
360.621	810.297
335.418	732.165
355.224	721.455
287.678	450.186
338.41	510.128
282.019	440.807
278.211	737.6
381.035	814.4
315.437	729.785
516.47	497.236
356.122	512.312
384.146	454.177
594.915	863.506
408.246	886.608
481.519	933.175
461.336	675.216
357.012	597.76
341.736	592.42
548.592	500.589
588.167	453.099
553.278	476.969
509.934	495.191
495.424	368.907
434.764	374.669
316.705	882.718
320.332	914.896
340.179	999.083
316.621	756.668
273.532	569.018
311.311	497.05
236.944	551.056
396.874	462.976
385.263	437.598
324.259	737.084
195.87	722.687
265.04	586.219
356.646	402.018
429.872	308.577
439.27	401.071
	456.502
	407.13
	325.74
	642.877
	619.919
	775.224
	1677.66
	1582.51
	1442.52
	502.972
	532.671
	498.932
	879.566
	784.892
	776.284
	877.572
	982.624
	1197.96
	578.851
	578.545
	550.976
	489.193
	493.003
	487.749
	572.964
	404.893
	393.646
	507.842
	464.124
	465.454
	767.75
	747.933
	657.609
	1049.27
	942.08
	900.227
	663.787
	701.361
	603.56
	861.552
	909.627
	875.848
	736.389
	676.574
	698.835
	490.029
	502.889
	471.546
	748.928
	754.167
	799.813
	554.077
	520.404
	556.195
	663.494
	589.78
	619.881
	896.303
	820.859
	911.034
	777.407
	653.14
	598.883
	462.536
	401.591
	426.432
	587.33
	458.676
	443.279
	626.353
	759.946
	695.287
	525.21
	479.623
	437.276
	940.282
	892.31
	723.554
	702.187
	687.706
	671.911
	741.857
	1186.55
	672.063
	1030.61
	126.225
	61.462
	891.08
	842.763
	854.74
	662.602
	660.415
	619.836
	647.835
	618.59
	37.1738
Supplementary Figure 1g - Nuclear elasticity measured by AFM in BafA1 treated Ptk2 cells
DMSO	BafA1		Mann-Whitney test
3158.98	4509.71		P value	P value summary	Significantly different (p < 0.05)?	One- or two-tailed	Mann-Whitney U
3335.78	4290.82		<0.0001	****	Yes	Two-tailed	30293
3336.43	4370.41
3221.26	5122.27
3349.8	5199.55
2963.82	5026.77
3441.57	7517.45
3277.59	7233.28
3324.3	7285.28
3431.37	7536.33
4661.27	7385.82
4267.64	7357.13
5385.96	6709.12
4885.74	5997.02
5329.56	5999.15
4941.68	6938.29
4382.5	6618.57
4378.92	6550.61
4543.27	6018.24
4527.06	6010.39
4767.81	5968.01
4716.23	4522.18
4539.43	4257.66
4639.4	4295.52
4855.65	5606.69
4654.54	5607.15
3958.72	5487.5
3822.24	3840.25
3534.11	3738.56
5166.23	3338.19
4901.52	5625.03
5078.97	5825.3
4580.02	5522.8
4616.48	7076.7
4532.75	6743.22
3935.07	6879.51
4310.48	8991.02
3524.69	8441.32
6735.73	7669.9
6299.52	4251.75
5992.7	3869.59
4691.93	3684.2
4355.59	8784.5
4263.36	8769.12
6713.48	8780.61
6668.22	3695.06
6433.95	3661.61
3815.64	3374.14
3558.9	3252.03
4007.61	3173.54
1809.41	3050.9
4417.64	7830.77
4258.42	6440.79
4948.92	6605.33
5049.35	6093.7
5364.73	5659.81
5713	5624.81
5279.55	4066.04
5993.22	4043.77
4282.5	3638.92
4421.02	17853.4
5158.03	15607.7
3686.12	16048.2
3683.98	38590.8
3426.96	44617.3
5009.95	39268.4
4971.31	6082.88
4431.72	6653.65
3939.16	6993.82
3671.19	8149.83
4108.09	9102.3
1107.86	8615.39
4111.78	8530.63
4295.22	3418.24
7427.15	3412.9
7661.49	3178.82
8323.03	7694.11
5329.35	7144.55
2271.2	6928.41
5343.23	8003.18
7534.27	7532.48
7040.19	7228.54
6983.89	10956.9
4827.15	11327.7
4730.71	10172.9
4683.92	7941.23
5411.78	7441.23
6615.6	6535.25
6358.95	9646.98
5618.38	8498
5674.38	8496.09
5830.49	5263.16
4270.25	4707.18
4252.3	4751.46
4112.35	7130.38
3537.71	6806.7
3550.83	6528.36
3371.59	6588.83
4675.09	6507.61
4386.38	6287.65
4475.26	14330.4
4766.03	16366.1
4052.07	15954.2
4007.15	5179.15
4066.38	4751.73
5029.54	4838.08
4700.89	4660.09
4483.41	4385.1
5744.41	4130.12
5421.15	6653.23
5081.53	5967.1
5631.78	5536.97
5093.86	3638.81
4734.25	3519.43
9170.4	3678.99
9111.74	5711.85
8688.77	5594.86
3947.43	5427.45
3581.37	5494.16
3335.04	5456.74
4642.43	5247.11
4423.44	3585.48
4450.77	3524.18
6342.99	3596.66
6113.59	4872.34
6134.52	4234.56
3966.7	4362.44
4026.75	4281.39
3991.32	3770.92
10863.7	3808.13
1767.66	3610.45
10990.3	6094.76
12228.5	5760.37
9663.22	5320.81
8081.02	4885.17
4050.79	4406.76
3873.06	1349.96
3717.08	4146.2
7290.15	6275.26
5558.82	5928.74
4717.8	6177.47
3521.7	9230.21
3615.62	9574
3710.02	9178.99
3760.75	5370.42
3761.65	5326.08
3736.93	5396.95
4333.54	5709.54
4002.53	5512.56
3920.45	5610.64
3030.38	5515.87
2969.4	5284.83
3093.13	5511.46
2592.67	5870.61
2607.58	5859.36
2633.93	6011.25
7336.33	5789.81
4910.38	5853.91
4411.4	5490.81
3624.47	4222.74
3107.89	4085.09
3231.75	4019.76
4307.35	3509.94
4059.91	3752.55
3914.72	3471.11
21000.3	9225.83
12215.4	9583.45
8586.4	9248.36
3652.28	5269.51
3441.63	5370.2
3093.6	5152.17
5745.5	7938.55
5391.68	7682.47
4872.72	7519.68
4569.93	8608.37
4399.1	6830.31
4309.02	6644.36
4435.85	4249.01
4575.88	4233.67
4503.21	3908.92
3807.23	5483.9
3848.5	4997.12
4742.83	5031.73
7141.19	6821.21
6329.88	6480.78
6587.65	6767.84
4535.47	8255.03
4186.53	8364.8
3909.37	7765.81
5408.62	7759.75
4722.17	8149.32
4276.25	8159.43
5385.49	5673.22
5285.44	5538.2
4773.01	5550.83
7521.42	4773.38
5093.57	4535.19
4897.92	4576.43
5328.2	12925.5
4968.77	13153.7
4813.31	12349
3737.99	7240.34
3840.18	7297.92
3714.51	6963.68
4057.26	4821.43
3841.24	4702.51
3929.02	4875.73
4226.88	5777.25
4239.09	5864.99
4433.4	5482.39
4395.63	9129.79
4712.15	8656.55
4575.03	8151.84
2847.35	5083.11
2299.89	4514.36
2454.55	4811.4
4227.09	5665.85
4377.53	5778.32
4233	6037.82
5263.95	6060.7
5024.97	5506.64
4929.34	5585.23
4356.56	6465.49
4215.52	6302.92
4626.82	6198.71
5367.34	7572.82
5186.02	6976.02
5271.01	7118.81
3502.11	5050.82
3403.83	4810.51
3248.58	4833.29
4609.06	5788.66
4683.8	5179.11
4520.31	5532.59
4179.28	4749.18
3811.67	4867.33
3837.64	4844.58
4935.46	7884.09
4969.67	7608.22
4781.24	8113.22
4364.1	8935.19
4173.06	8453.12
4413	7527.67
5112.97	6237.88
5187.7	6615.8
4794.12	6869.37
5072.27	5626.6
4862.03	4962.65
5042.64	4542.77
3438.19	15256.9
3096.81	14723.9
2881.04	13242.8
3510.89	7930.62
3273.58	8917.13
3301.65	8722.27
5311.15	5420.11
5552.41	5224.62
5015.58	4261.8
4186.38	5447.81
3920.23	5401.43
3792.03	4601.5
4559.27	4788.56
4222.32	4520.94
4272.52	4343.68
3267.04	3977.61
3265.06	3959.96
3245.18	3788.26
3594.21	5894.98
4074.82	6214.81
3627.46	5748.73
5709.3	5096.56
4744.68	5386.37
4483.97	4894.53
9540.04	5709.59
7241.34	5808.44
7527.59	5860.64
4985.12	4934.16
4088.52	4432.24
3702.84	4080.1
3965.55	18382.3
3927.36	15794.2
3812.89	16872.4
4438.19	4932.94
4540.7	4523.41
4288.46	4262.12
4656.63	5257.41
4624.84	5195.32
4395.6	4918.98
3857.36	7468.2
3855.53	5834.06
4033.64	5454.28
3482.97	3613.84
3966.48	3606.26
3883.51	3492.86
3790.66	3672.93
3530.34	3977.03
3690.49	3794.93
4146.56	8502.52
4014.59	5461.87
3944.99	5130.75
	6178.38
	5402.18
	4450.89
	4346.44
	4234.1
	4567.55
	20188.2
	19932.2
	18111.8
	3016.01
	2944.98
	2833.74
	7064.36
	5892.23
	5475.12
	5915.88
	6335.51
	8828.54
	5533.27
	5470.3
	5260.84
	9914.1
	9314.31
	9258.64
	7531.91
	5767.45
	5747.97
	5144.85
	4532.81
	4103.19
	9617.32
	8354.11
	7677.15
	5470.08
	5603.75
	5464.51
	7024.05
	7280.01
	6818.09
	6429.04
	6333.34
	6636.66
	7614.68
	7509.68
	7482.7
	4226.3
	4147.56
	4085.23
	4382.27
	4306.77
	4194.64
	7634.73
	7953.81
	8264.65
	6042.02
	5632.98
	5664.64
	4649.45
	4404.32
	4493.7
	4298.23
	4284.45
	4338.66
	5227.49
	4601.01
	4638.48
	4734.65
	3604.91
	3444.59
	4925.72
	5548.74
	5338.86
	6949.23
	6476.7
	5981.94
	8039.93
	7804.12
	7182.59
	7425.54
	7482.22
	7482.37
	64021
	73741.7
	35958.8
	48586.7
	1983.19
	7807.17
	5072.58
	5118.99
	4864.92
	6102.94
	6115.73
	5897.09
	10235.3
	8018.17
	1813.01

## Sheet: Supp2
Supplementary Figure 2b Nuclear γH2AX Foci after 24hrs Etoposide Treatment
DMSO	Etoposide		Unpaired t test
0.000782	0.002838		P value	P value summary	Significantly different (p < 0.05)?	One- or two-tailed	t	df
0.000734	0.003603		<0.0001	****	Yes	Two-tailed	14.27	6
0.000849	0.003396
0.000648	0.00357
Supplementary Figure 2d Cytoplasmic LaminB1 puncta quantification in SH-SY5Y cells after 24 hrs treatment
DMSO	Etoposide	BafA1		One-way ANOVA
0.000457	0.000123	0.000502		F	P value
0.00061	0.00111	0.000303		16,17	< 0.0001
0.000375	0.001098	0.001284
0.000305	0.000968	0.000224		Tukey's multiple comparisons test	Mean diff.	95.00% CI of diff.	Below threshold?	Summary	Adjusted P Value
0.00376	0.000409	0.000567		DMSO vs. Etoposide	0.0001467	-0.0001257 to 0.0004192	No	ns	0.4142
0.000171	0.000235	0.001782		DMSO vs. BafA1	-0.0004861	-0.0007655 to -0.0002066	Yes	***	0.0002
0.001382	0.000317	0.001267		Etoposide vs. BafA1	-0.0006328	-0.0009045 to -0.0003611	Yes	****	<0.0001
0.001091	0.00207	0.001086
0.00075	0.002011	0.00021
0.000424	0.000972	0.001272
0.00158	0.000652	0.000531
0.000685	0.000906	0.001393
0.001054	0.000411	0.000861
0.002351	0.002835	0.001553
0.001351	0.000992	0.001442
0.000927	0.000663	0.000517
0.000387	0.001097	0.00019
0.001242	0.000378	0.001129
0.002555	0.000635	0.000627
0.001727	0.001097	0.000261
0.000861	0.000576	0.00271
0.000749	0.001441	0.000378
0.000292	0.000631	0.001502
0.000529	0.000839	0.002368
0.001121	0.000957	0.000422
0.000501	0.000534	0.002175
0.001969	0.002033	0.001245
0.001957	0.000876	0.002042
0.001907	0.000105	0.001899
0.001216	0.000755	0.000158
0.000659	0.00048	0.002099
0.00041	0.000323	0.000635
0.00037	0.00014	0.001368
0.00156	0.001257	0.002334
0.002295	0.002643	0.00255
0.000526	0.001177	0.003989
0.000233	0.003423	0.002309
0.00077	0.003389	0.002693
0.001066	0.000416	0.003216
0.001114	0.000276	0.001235
0.000578	0.000151	0.001127
0.000292	0.000579	0.001703
0.000535	0.000471	0.000515
0.002315	0.0006	0.003212
0.000256	5.79e-05	0.000919
0.000535	0.000114	0.00332
0.000911	0.000329	0.000217
0.000244	0.000765	0.002118
0.00084	0.00012	0.001335
0.000191	0.000122	0.000549
0.000298	0.000208	0.002192
0.000263	0.000107	0.000691
0.000931	0.000374	0.000541
0.000667	0.000382	0.001533
0.000392	0.000773	0.001704
0.00076	0.000391	0.000489
0.000191	0.000599	0.003383
0.000763	0.000323	0.000547
0.000933	0.000564	0.000644
0.000652	0.000705	0.004067
0.000754	0.00045	0.001395
0.000327	0.000729	0.000115
0.0004	0.000499	0.000653
0.000396	0.000178	0.000617
0.000195	0.000817	0.001537
0.000806	0.000409	0.000278
0.001783	0.001026	0.002619
5.87e-05	0.000216	0.002796
0.000177	0.000776	0.000329
0.000163	0.00059	0.001179
0.000752	0.000181	0.000988
0.000527	0.000112	0.000371
0.001538	0.000191	0.00091
0.000378	0.000569	0.001142
0.00016	0.000292	0.001313
9.72e-05	0.000346	0.001329
0.000479	0.000352	0.007799
8.92e-05	0.000195	0.001838
0.000818	0.000482	0.000544
0.000376	0.000481	0.000349
0.000345	7.08e-05	0.000302
0.000272	0.000109	0.000905
0.002453	0.000261	0.000381
0.000137	0.000109	0.000445
0.000847	0.000366	0.000125
0.000861	0.001099	0.000557
0.001739	0.000245	0.001315
0.000182	0.000423	0.000224
0.000432	0.000239	0.000706
0.000211	0.001007	0.000538
0.000245	0.000413	0.00046
0.000489	0.000912	0.001021
0.000506	0.000591	0.001041
0.000106	0.000243	0.00041
0.000501	0.000313	0.000386
0.000154	0.000188	0.001942
9.18e-05	0.000319	0.000522
0.00045	0.000204	0.000776
0.000239	0.000719	0.00014
	0.000257	0.000319
	0.000434
	0.000367
	0.000317
	0.000556
	0.000182
	0.000632
	0.000132
	0.000218
	0.000304
	9.41e-05
	0.000142
Supplementary Figure 2e LaminB1 nuclear circularity quantification in SH-SY5Y cells after 24 hrs treatment
DMSO	Etoposide	BafA1		One-way ANOVA
0.727	0.833	0.762		F	P value
0.801	0.818	0.774		11.32	< 0.0001
0.841	0.82	0.811
0.766	0.715	0.813		Tukey's multiple comparisons test	Mean diff.	95.00% CI of diff.	Below threshold?	Summary	Adjusted P Value
0.843	0.881	0.776		DMSO vs. Etoposide	-0.004615	-0.02583 to 0.01660	No	ns	0.8653
0.767	0.747	0.823		DMSO vs. BafA1	0.03243	0.01271 to 0.05215	Yes	***	0.0004
0.831	0.771	0.809		Etoposide vs. BafA1	0.03704	0.01632 to 0.05776	Yes	***	0.0001
0.835	0.828	0.783
0.783	0.792	0.676
0.742	0.708	0.822
0.838	0.766	0.78
0.747	0.821	0.707
0.807	0.854	0.856
0.75	0.848	0.76
0.846	0.824	0.732
0.764	0.811	0.778
0.72	0.772	0.757
0.724	0.842	0.836
0.886	0.769	0.834
0.82	0.817	0.7
0.815	0.756	0.666
0.845	0.89	0.685
0.82	0.859	0.714
0.79	0.787	0.648
0.768	0.726	0.772
0.702	0.789	0.609
0.746	0.749	0.745
0.721	0.833	0.781
0.821	0.882	0.778
0.83	0.693	0.734
0.812	0.796	0.87
0.751	0.846	0.765
0.829	0.798	0.798
0.832	0.811	0.791
0.751	0.758	0.787
0.778	0.786	0.695
0.778	0.721	0.761
0.782	0.777	0.843
0.617	0.833	0.77
0.856	0.756	0.837
0.745	0.873	0.806
0.768	0.764	0.749
0.812	0.733	0.787
0.846	0.84	0.746
0.795	0.834	0.733
0.852	0.86	0.797
0.769	0.768	0.808
0.682	0.759	0.741
0.835	0.866	0.712
0.867	0.752	0.871
0.815	0.791	0.632
0.852	0.82	0.462
0.815	0.846	0.826
0.81	0.797	0.841
0.816	0.795	0.86
0.71	0.793	0.658
0.805	0.834	0.713
0.723	0.788	0.852
0.783	0.843	0.794
0.769	0.829	0.796
0.858	0.877	0.59
0.819	0.863	0.826
0.868	0.786	0.778
0.701	0.862	0.819
0.864	0.865	0.649
0.745	0.719	0.658
0.791	0.841	0.843
0.865	0.823	0.83
0.739	0.834	0.659
0.831	0.771	0.866
0.826	0.855	0.725
0.714	0.73	0.819
0.784	0.757	0.757
0.789	0.739	0.744
0.802	0.668	0.831
0.715	0.799	0.721
0.815	0.631	0.849
0.851	0.847	0.786
0.774	0.788	0.757
0.835	0.838	0.835
0.869	0.817	0.735
0.708		0.691
0.769		0.803
0.869		0.654
0.828		0.753
0.833		0.832
0.82		0.832
0.805		0.681
0.822		0.817
0.849		0.821
0.779		0.8
0.822		0.763
0.882		0.708
0.839		0.764
0.727		0.753
0.822		0.867
0.746		0.738
		0.74
		0.759
		0.776
		0.843
		0.785
		0.585
		0.719
		0.707
		0.802
		0.759
		0.719
Supplementary Figure 2f Cytoplasmic p62 puncta quantification in SH-SY5Y cells after 24 hrs treatment
DMSO	Etoposide	BafA1		One-way ANOVA
0.000234	0.000147	0.001237		F	P value
0.000343	0.000455	0.001265		225.2	< 0.0001
0.000781	0.000174	0.004891
9.6e-05	0.000273	0.003621		Tukey's multiple comparisons test	Mean diff.	95.00% CI of diff.	Below threshold?	Summary	Adjusted P Value
0.000222	0.000475	0.004273		DMSO vs. Etoposide	-0.000104	-0.0006519 to 0.0004439	No	ns	0.8959
0.000157	0.000117	0.000649		DMSO vs. BafA1	-0.003976	-0.004493 to -0.003459	Yes	****	<0.0001
0.000266	0.00112	0.007312		Etoposide vs. BafA1	-0.003872	-0.004383 to -0.003361	Yes	****	<0.0001
0.000219	0.000129	0.006531
6.37e-05	0.000563	0.004921
0.000268	0.000244	0.003885
0.000226	0.000225	0.008475
0.000226	0.000348	0.011452
0.000699	0.000608	0.008322
0.000297	0.00014	0.008806
0.000386	0.000168	0.002341
7.09e-05	0.000689	0.006486
0.000219	0.000375	0.006711
0.000985	0.000349	0.006989
0.000245	0.000708	0.002762
0.000145	0.000213	0.0053
0.000376	0.000959	0.008001
0.000103	0.000868	0.002437
0.000483	0.000133	0.005268
6.75e-05	0.000236	0.000958
0.00031	0.000331	0.002832
0.000348	0.00073	0.005176
0.00026	0.000477	0.008531
0.00025	9.1e-05	0.009594
0.000303	0.000169	0.00614
0.001098	0.000174	0.004095
0.000136	0.000225	0.004815
0.000137	0.00031	0.006753
4.32e-05	8.92e-05	0.007245
6.02e-05	0.000518	0.013117
8.2e-05	0.0003	0.005192
0.000134	0.0005	0.001435
0.000118	0.000105	0.004094
0.000336	0.000194	0.004289
0.000221	0.0005	0.005968
0.000165	0.000472	0.008584
0.000396	0.000717	0.005006
0.000509	0.000273	0.005472
0.000203	0.00018	0.000207
0.00013	0.00038	0.002023
0.000103	0.000181	0.004071
0.000227	0.000209	0.001344
0.00055	0.000145	0.000557
0.000119	0.000457	0.002307
0.000193	0.000305	0.001518
0.00016	0.000358	0.007105
0.000263	0.000159	0.007123
0.000384	0.00067	0.000528
0.000326	5.48e-05	0.009391
0.000431	0.000251	0.004486
0.000839	0.000239	0.008037
7.95e-05	0.000112	0.009128
6.69e-05	0.00022	0.003713
0.000431	6.49e-05	0.002193
0.000376	0.000183	0.003598
0.000263	0.000123	0.006614
0.000111	0.000416	0.008065
6.7e-05	0.00015	0.000179
0.000106	0.000256	0.002402
0.000596	0.000476	0.002496
0.000157	0.000122	0.005418
0.000543	0.000583	0.000372
0.000913	0.000228	0.007167
0.000485	0.000335	0.002661
0.003521	0.000286	0.008406
0.000409	0.00046	0.000375
0.000344	0.000495	0.001589
0.000196	0.000384	0.005575
0.000237	0.000214	0.001345
0.000235	0.003937	0.000504
0.000351	0.00026	0.002788
0.00038	0.000588	0.002286
0.000212	9.67e-05	0.008459
0.000564	0.000293	0.001362
0.000231	0.000636	0.002251
0.000309	0.000308	0.008643
6.65e-05	0.000415	0.003607
0.000223	0.000917	0.000225
8.43e-05	0.000334	0.006313
0.000292	0.000973	0.000795
0.000265	0.00019	0.003292
0.000459	0.00017	0.000769
9.16e-05	0.00035	0.000495
7.72e-05	0.000636	0.001821
0.000131	0.000336	0.005463
0.000283	0.000825	0.002195
0.000263	0.000389	0.002759
0.000104	0.000456	0.002695
0.000148	0.000363	0.002737
0.000309	0.001116	0.002737
0.000191	0.000129	0.002924
0.000203	0.000403	0.003449
0.00013	0.000271	0.005401
0.000921	0.000462	0.000204
0.000289	0.000362	0.005074
0.000207	0.000571	0.005318
0.000383	0.000623	0.004867
0.000117	0.000797	0.003986
0.000147	0.000559	0.001148
0.000251	0.000568	0.003617
0.000225	0.000115	0.005308
0.000234	0.000199	0.002737
0.000213	0.000485	0.002737
0.000112	0.001023	0.002924
0.000283	0.000222	0.003449
0.000118	0.000912	0.005401
0.00027	0.000672	0.000204
	0.000257	0.005074
	0.000481	0.005318
	0.000293	0.004867
	0.000228	0.003986
	8.53e-05	0.001148
		0.003617
		0.005308
		0.008864
		0.008378
		0.001211
		0.007284
		0.003387
		0.007108
		0.007998
		0.001346
		0.009713
		0.007594
		0.00181
		0.000696
		0.002535
		0.003823
		0.001133
		0.004674
		0.003993
		0.007022
		0.006898
		0.006289
		0.000732
		0.003605
		0.000891
		0.004797
		0.000692
		0.003887
		0.002343
		0.003122
		0.006062
		0.003482
		0.00559
Supplementary Figure 2h - Quantification of p-ATM/ATM intensity ratio from Western blot of SHSY5Y treated with BafA1
DMSO	BafA1			Unpaired t test (two tailed)
82.1566	120.614			Mean diff.	95.00% CI of diff.	Below threshold?	Summary	Adjusted P Value
103.677	88.384			-1.422	-41.69 to 38.85	No	ns	0.9266
114.167	86.7371
Blots
Supplementary Figure 2g,h
																						p-ATM
																						ATM
					actin
Supplementary Figure 2j
				p62
				IL1alpha
				IL8
				p16
				GAPDH

[truncated: 7 more sheets: Supp3, Supp4, Supp5, Supp6, Supp7, Supp8, Supp10]
